# Supplementary material for: Association Analysis of 94 Candidate Genes and Schizophrenia-Related Endophenotypes
Source: PLoS One. 2012 Jan 13;7(1):e29630. doi: 10.1371/journal.pone.0029630 (PMC3258248; doi:10.1371/journal.pone.0029630)
Supplement: Table S1 — Summary of all 1,536 SNPs present on the custom SNP array and association results for the European ancestry and African ancestry samples. Key: OR = odds ratio; Beta = beta statistic for quantitative association; P = empirical p value; Eur = results for the European ancestry sample; Afr = results for the African ancestry sample; MAF = minor allele frequency; H-W = Hardy-Weinberg p value; htSNP = haplotype tagging SNP (T = TAGGER SNP selection method; G = Gabriel SNP selection method); Coding = nonsynonymous or synonymous coding sequence variant; Prom = promoter variant; TFBS = transcription factor binding site variant; Association = SNP with prior evidence of association (see Supporting References); CEU = CEPH/Caucasian; YRI = Yoruban/African; JPT = Japanese; HCB = Chinese. *Y = yes. (XLS) [file pone.0029630.s001.xls]

## Sheet: Table S1
Cytoband	Gene Name	Size (kb)	Chr	SNP ID	Position (bp)	Allele	MAF_Eur	H-W_Eur	OR_Schiz_Eur	P_Schiz_Eur	Beta_PPI_Eur	P_PPI_Eur	Beta_Hab_Eur	P_Hab_Eur	Beta_P50-S1_Eur	P_P50-S1_Eur	Beta_Antisaccade_Eur	P_Antisaccade_Eur	Beta-LNS-fwd_Eur	P_LNS-fwd_Eur	Beta_LNS-reord_Eur	P_LNS-reord_Eur	Beta_CVLT-immed_Eur	P_CVLT-immed_Eur	Beta_CVLT-delay_Eur	P_CVLT-delay_Eur	Beta_WCST-persev_Eur	P_WCST-persev_Eur	Beta_WCST-cat_Eur	P_WCST-cat_Eur	MAF_Afr	H-W_Afr	OR_Schiz_Afr	P_Schiz_Afr	Beta_PPI_Afr	P_PPI_Afr	Beta_Hab_Afr	P_Hab_Afr	Beta_P50-S1_Afr	P_P50-S1_Afr	Beta_AS_Afr	P_AS_Afr	Beta-LNS-fwd_Afr	P_LNS-fwd_Afr	Beta_LNS-reord_Afr	P_LNS-reord_Afr	Beta_CVLT-immed_Afr	P_CVLT-immed_Afr	Beta_CVLT-delay_Afr
1p36.13	HTR6	14.3	1	rs9064	19881467	C	0.228311	0.02029	1.189	0.5172	5.201	0.114	-1.636	0.8	-0.1566	0.5	0.05173	0.09783	-0.1208	0.5909	0.2249	0.56	0.4881	0.8571	0.03038	1	-2.228	0.186	0.161	0.5
1p34.3	GRIK3	238.7	1	rs517176	37067995	C	0.166667	0.5105	0.7377	0.3043	-5.552	0.1553	-6.351	0.1736	0.09371	0.8571	0.0318	0.4091	0.2716	0.8571	0.3113	0.5	4.146	0.01285	1	0.04341	-0.7779	0.8	0.3386	0.1791	0.28	1	4.143	0.02678	22.23	0.002538	-3.439	0.8571	-0.02856	1	-0.05196	0.3509	-1.092	0.1182	-0.4811	0.5833	-1.084	0.5833	-0.5525
1p34.3	GRIK3	238.7	1	rs570743	37076603	C	0.164384	0.7418	0.6798	0.1436	-5.605	0.1534	-5.524	0.4286	0.07794	1	0.03161	0.4186	0.1735	1	0.2883	0.619	3.668	0.03353	0.9381	0.05714	-1.129	0.5909	0.3995	0.1268	0.3421	0.3481	3.121	0.04167	11.92	0.06236	-6.587	0.4595	0.09282	0.8571	-0.004517	0.8	-0.7702	0.2069	-0.5521	0.3725	-1.798	0.5172	-0.6755
1p34.3	GRIK3	238.7	1	rs3767045	37083256	T	0.0665138	1	1.983	0.1307	-1.679	0.8571	4.771	0.8	-0.1335	0.56	-0.1162	0.029	-0.3806	0.5909	-0.8346	0.1592	-5.905	0.01584	-1.156	0.1019	4.818	0.08385	-0.3371	0.2895	0.02667	1	0.6576	0.3878	-18.44	0.2619	1.557	1	0.4641	0.6471	0.0408	0.8571	-0.427	0.8	0.2866	1	-2.132	0.8571	-0.8432
1p34.3	GRIK3	238.7	1	rs904896	37093554	A	0.19863	1	0.8808	1	-3.275	0.4186	2.547	0.8571	-0.2213	0.8571	0.01106	0.7143	0.3346	0.4043	0.4287	0.2683	4.407	0.003811	1.101	0.01064	-1.792	0.339	0.2612	0.1846	0.3158	1	0.4097	0.06034	16.21	0.01338	5.23	0.5357	-0.442	0.1209	0.03091	0.5172	0.3719	0.5909	0.1048	1	0.4943	0.8571	-0.4997
1p34.3	GRIK3	238.7	1	rs12067006	37097522	C	0.247706	1	0.6855	0.1488	5.99	0.1543	4.251	0.3279	0.09322	0.8571	0.03623	0.2877	0.04687	0.8571	0.3351	0.4091	1.338	0.2917	0.3466	0.5909	0.152	1	-0.03621	1	0.42	1	2.165	0.114	1.549	0.8571	6.916	0.4359	0.2407	0.5385	-0.01495	0.8	-1.131	0.1106	-0.4248	0.5	-2.2	0.3	-0.1852
1p34.3	GRIK3	238.7	1	rs1392745	37106082	G	0.0616438	1	0.9731	0.8571	10.97	0.07941	9.567	0.1846	-0.1654	0.75	0.003893	1	-0.2919	0.75	0.6139	0.8571	2.781	0.2958	0.6264	0.5385	-4.451	0.1429	0.3138	0.4043	0.4467	0.2672	1.104	1	-3.304	1	0.9386	0.8571	-0.619	0.03292	0.06936	0.1488	0.2029	0.8571	0.4461	0.3509	-2.235	0.2421	-0.1826
1p34.3	GRIK3	238.7	1	rs533337	37113564	A	0.0913242	0.4622	1.193	0.8571	15.65	0.004114	4.76	0.38	0.1629	0.56	-0.0009068	1	-0.8536	0.09153	-0.3193	0.8571	-0.9202	1	0.3254	0.8	0.6624	0.8571	-0.1331	0.6471	0.1622	1	2.358	0.2958	-6.214	0.6875	-2.633	1	-0.2973	0.38	0.02228	0.6471	-0.4045	0.4359	0.4365	0.4091	-1.673	0.8571	-0.282
1p34.3	GRIK3	238.7	1	rs1587526	37135063	A	0.110092	1	1.064	1	12.87	0.01248	7.904	0.1786	0.135	0.75	-0.001085	1	-0.4541	0.3134	-0.1074	0.8571	-0.07575	1	0.4081	0.8	-0.1245	1	-0.006276	1	0.4671	0.6167	0.8363	0.8	3.353	0.8	5.658	0.6471	-0.5493	0.0678	0.003349	1	0.2128	0.8571	0.4678	0.3958	-1.222	0.4359	-0.3069
1p34.3	GRIK3	238.7	1	rs1027599	37164007	C	0.110092	1	0.8114	0.5909	17.19	0.001157	6.333	0.3448	-0.09816	0.8571	0.01434	0.8	-0.538	0.3279	0.09808	1	1.96	0.3279	0.7105	0.2917	-2.064	0.2619	0.1183	1	0.28	1	1.038	0.8571	6.657	0.3878	-5.867	0.8	-0.1282	0.6875	0.007552	1	0.2738	0.8571	0.5346	0.4043	-0.07042	1	-0.1202
1p34.3	GRIK3	238.7	1	rs1334804	37167831	C	0.123288	0.3471	0.9467	0.8571	9.195	0.06512	-1.884	0.8571	0.3075	0.2785	0.02618	0.6316	-0.6285	0.1805	-0.06687	1	1.005	0.8	0.1484	0.75	-0.9243	0.5909	0.08882	1	0.3553	1	1.524	0.4186	1.85	0.8571	-3.958	0.8	-0.159	0.56	0.05507	0.8571	0.4333	0.5172	0.3215	0.8	-1.269	1	-0.193
1p34.3	GRIK3	238.7	1	rs7555221	37170848	C	0.107306	0.5911	0.9492	1	10.25	0.04904	-1.167	0.75	0.3031	0.2588	0.04183	0.4	-0.6148	0.1791	-0.04537	1	1.502	0.4848	0.2597	0.5172	-1.141	0.8571	0.1528	0.8571	0.1645	1	N/A	1	1.277	1	-5.321	0.6875	-0.5651	0.06683	-0.04051	0.4474	-1.178	0.1042	0.06339	0.8571	-1.536	0.5385	-0.4223
1p34.3	GRIK3	238.7	1	rs7517274	37174588	G	0.294521	0.02261	1.081	0.8571	-0.4599	0.8571	-0.5802	0.8571	-0.0006887	1	-0.01823	0.5172	0.2128	0.5	0.1708	0.5	0.1586	0.8571	0.07362	1	1.559	0.3279	-0.2142	0.5	0.05921	0.1111	0.5835	0.2651	-15.82	0.1071	-32.72	0.02143	1.006	0.03589	0.01784	0.75	0.3332	0.8571	1	0.2785	6.44	0.05773	2.387
1p34.3	GRIK3	238.7	1	rs1160752	37175999	T	0.272936	1	1.089	0.8571	9.331	0.01434	7.605	0.1275	-0.02484	1	-0.01114	0.8571	-0.5638	0.1524	0.1253	0.5833	-0.2975	0.8571	-0.03482	1	1.053	0.75	0.006616	1	0.44	1	0.328	0.03632	-3.183	0.5357	1.968	1	0.3354	0.3182	-0.006897	0.8571	0.1906	0.8571	-0.3516	0.5172	-0.4637	0.8571	-0.08702
1p34.3	GRIK3	238.7	1	rs3767078	37177505	C	0.0251142	1	0.8287	0.8571	-7.921	0.5172	-20.27	0.08795	-0.2269	0.8571	0.06271	0.4091	1.563	0.1019	0.4341	0.6875	-2.448	0.4722	-0.7281	1	-7.871	0.04275	0.4779	0.3448	0	0
1p34.3	GRIK3	238.7	1	rs3767087	37188856	G	0.06621	1	1.368	0.5357	-5.17	0.4595	-15.87	0.02537	-0.6707	0.06588	0.0001472	1	0.3702	0.75	0.5599	0.4595	-0.4849	0.8	-0.3233	0.5357	-3.612	0.2255	0.00565	0.8571	0.09333	1	3.304	0.3654	24.9	0.06557	5.789	0.8571	-0.467	0.8571	0.03694	0.75	-0.5346	0.56	-0.9318	0.25	-2.903	0.4706	-0.4248
1p34.3	GRIK3	238.7	1	rs3767088	37189748	T	0.288991	0.5972	1.212	0.3509	-5.093	0.13	-5.019	0.1623	0.2035	0.339	-0.04266	0.1724	-0.2195	0.5357	-0.4453	0.2371	-0.6704	0.6471	-0.2091	0.5172	0.7553	0.75	-0.1633	0.4	0.08667	1	2.692	0.3571	-0.08711	1	-21.5	0.1515	-0.09764	1	-0.1352	0.09441	0.1954	0.8571	-0.7389	0.2895	0.4935	0.8571	-0.1522
1p34.3	GRIK3	238.7	1	rs535620	37192428	A	0.334862	0.5084	0.7679	0.2619	4.547	0.1656	4.097	0.2821	-0.1626	0.38	0.02073	0.7143	-0.03833	1	0.4727	0.1562	1.731	0.1935	0.385	0.4474	-0.8297	0.4848	0.27	0.115	0.4467	1	3.93	0.0056	1.945	0.75	-12.1	0.1983	0.1051	0.8	-0.02756	0.6471	0.1322	0.6471	-0.1411	1	-1.127	0.619	-0.1686
1p34.3	GRIK3	238.7	1	rs10489412	37206210	T	0.0813953	1	0.6978	0.3279	-1.168	1	-5.16	0.4091	0.2622	0.5357	0.03046	0.5	0.19	1	-0.1525	0.8	2.907	0.1405	-0.1743	1	-3.1	0.23	0.173	0.56	0.2933	0.004119	0.7008	0.4186	9.681	0.2	-4.65	0.6875	-0.6572	0.03769	-0.02463	0.8571	0.6006	0.4091	0.4117	0.4706	1.898	0.2527	0.02762
1p34.3	GRIK3	238.7	1	rs697923	37207734	C	0.285388	0.008408	0.683	0.1166	0.3711	1	-0.04335	1	0.006173	1	0.08051	0.01135	0.1108	0.75	0.6727	0.03944	2.861	0.04706	0.4458	0.3043	-4.952	0.004324	0.3098	0.1156	0.1533	0.523	0.4645	0.1905	-2.492	0.8571	-2.299	0.75	0.6662	0.1453	-0.04363	0.619	-0.05481	1	0.2216	1	4.328	0.1812	0.7979
1p34.3	GRIK3	238.7	1	rs575605	37210363	A	0.269406	1	0.8384	0.56	2.103	0.5909	5.309	0.1935	0.1427	0.6875	-0.01981	0.4186	0.09131	1	0.4356	0.1951	0.3979	1	-0.04151	1	0.4029	0.619	0.1844	0.3448	0.05921	1	0.7694	0.8	-17.08	0.2182	-45.96	0.02971	0.4557	0.4706	-0.142	0.2	-0.2893	1	-1.126	0.3281	-2.623	0.4706	-0.6911
1p34.3	GRIK3	238.7	1	rs12066663	37228066	C	0.0159817	1	0.4951	0.3	17.3	0.125	25.37	0.05045	0.6609	0.3509	0.1584	0.1582	-0.3342	1	1.779	0.1244	8.282	0.09247	2.13	0.1268	-8.801	0.0989	1.257	0.0597	0.1333	1	1.156	0.8571	-16.46	0.132	3.892	0.7143	-0.2264	0.8571	0.04069	0.5385	-0.8748	0.3134	-0.04655	1	1.857	0.8571	-0.4393
1p34.3	GRIK3	238.7	1	rs12746787	37229889	A	0.0136986	1	3.484	0.4706	2.508	0.5909	4.227	0.8571	-1.021	0.1613	-0.1262	0.5909	-2.143	0.1215	-0.1865	1	-1.228	0.8571	0.9997	0.4848	5.795	0.3958	0.1335	0.8571	0.006579	1
1p34.1	SLC6A9	35	1	rs1362153	44241618	C	0.107306	0.1598	1.224	0.5357	0.584	0.8	6.269	0.2933	0.0618	0.8571	0.02152	0.8571	0.1314	0.75	0.5398	0.2527	0.4521	0.8571	0.597	0.3043	1.033	0.8571	0.05681	1
1p34.1	SLC6A9	35	1	rs6660227	44243365	A	0.0205479	1	0.8784	1	-3.628	0.8571	24.96	0.1534	1.213	0.13	-0.07046	0.3636	1.496	0.1736	-0.2516	0.8571	-5.268	0.1875	0.2984	0.8571	14.01	0.006053	-0.7452	0.23
1p34.1	SLC6A9	35	1	rs6670336	44243903	T	0.0183486	1	0.6804	0.5385	-3.628	0.8571	24.96	0.1534	1.213	0.13	-0.0585	0.5909	1.96	0.08795	0.2761	0.8571	-3.539	0.3958	0.4093	0.7143	10.53	0.04836	-0.461	0.5385
1p34.1	SLC6A9	35	1	rs2486000	44250594	A	0.158986	0.3235	0.6031	0.05589	-0.1444	1	-0.1282	1	-0.05855	0.8571	0.03188	0.3333	-0.1629	0.75	0.4031	0.2588	2.292	0.1832	0.5466	0.2017	-2.6	0.3134	0.1265	0.6471
1p34.1	SLC6A9	35	1	rs6429644	44259867
1p32.3	SLC1A7	55.4	1	rs899974	53322775	C	0.0753425	1	1.246	0.8571	-6.931	0.3654	-19.4	0.01522	0.2994	0.4359	-0.05244	0.56	0.6701	0.2588	0.5404	0.5909	2.761	0.2447	0.5993	0.4706	-1.602	1	-0.09957	1
1p32.3	SLC1A7	55.4	1	rs1288403	53328371
1p32.3	SLC1A7	55.4	1	rs3766775	53340134
1p32.3	SLC1A7	55.4	1	rs1288369	53348163
1p32.3	SLC1A7	55.4	1	rs1288373	53351990	C	0.0913242	0.128	0.9285	0.7143	-8.427	0.1462	-2.144	1	-0.3339	0.2619	0.04603	0.439	0.6298	0.3	0.09844	0.8571	2.08	0.4359	0.5498	0.4286	-0.3749	1	-0.1553	0.6316
1p32.3	SLC1A7	55.4	1	rs1769299	53358311	G	0.477064	0.4019	1.012	1	-3.773	0.3043	-4.183	0.2421	0.1497	0.5385	0.007239	0.6875	-0.2462	0.5385	-0.2912	0.4186	-1.869	0.1307	-0.441	0.25	0.02469	1	-0.1571	0.3333
1p32.3	SLC1A7	55.4	1	rs1769309	53363459	A	0.364679	0.006889	0.9876	1	-0.01413	1	3.157	0.339	-0.2108	0.3	0.001959	1	-0.04055	1	0.08996	0.75	2.047	0.1232	0.2479	0.8571	-0.09767	0.8571	-0.01035	1
1p32.3	SLC1A7	55.4	1	rs3737989	53372666	G	0.187215	0.4552	1.434	0.1832	-5.588	0.1603	3.246	0.5385	-0.2683	0.3333	-0.02958	0.3448	-0.4039	0.339	-0.3674	0.4359	-3.222	0.04389	-0.6431	0.2162	-1.3	0.4286	-0.1353	0.4706
1p32.3	SLC1A7	55.4	1	rs1288367	53378472	A	0.166667	0.7278	0.8211	0.4706	-0.734	0.6471	-5.449	0.2821	-0.1139	0.56	-0.003046	0.8571	0.2525	0.5	0.64	0.1333	1.679	0.3226	0.4834	0.38	-2.997	0.2017	0.4569	0.06349
1p32.3	SLC1A7	55.4	1	rs2486634	53383440	G	0.385321	0.8261	0.9834	1	4.292	0.2917	-4.845	0.2619	0.292	0.1368	0.02226	0.4091	0.01308	1	-0.2666	0.4091	0.925	0.3654	-0.08455	0.8	0.843	0.75	-0.1383	0.4359
1p32.3	SLC1A7	55.4	1	rs1679933	53384287	G	0.37037	0.8265	0.8557	0.75	2.856	0.5	-2.914	0.4595	-0.04467	1	0.04238	0.1221	0.273	0.3878	0.3279	0.5385	1.986	0.1051	0.3297	0.439	-2.415	0.1268	0.3186	0.06588
1p21.2	GPR88	3.9	1	rs2809823	100776350	G	0.472603	1	0.8573	0.6875	2.115	0.4474	6.557	0.08257	0.2499	0.1905	0.02877	0.3958	0.2248	0.6471	0.2388	0.3725	-0.0424	1	-0.1838	0.7143	3.537	0.01318	-0.104	0.6471
1q21.3	SNAPAP	3.2	1	rs3795396	151902049	G	0.449772	0.0362	0.6841	0.07584	-3.403	0.2785	2.104	0.56	0.05048	0.8	0.03996	0.1226	0.1912	0.8	-0.02943	1	-0.3212	0.8571	-0.1019	0.8	-0.439	0.6471	0.1876	0.23
1q22	CHRNB2	12.2	1	rs4845652	152804829	T	0.0940367	1	1.399	0.3279	1.149	0.8571	2.154	0.6471	-0.09319	0.8571	0.01567	0.75	-0.6986	0.1791	-0.8671	0.1145	-1.372	0.8	-0.4998	0.4848	2.954	0.2323	-0.3179	0.339
1q22	CHRNB2	12.2	1	rs2072659	152815145
1q22	CHRNB2	12.2	1	rs3811450	152817656	T	0.062212	0.3691	0.8113	0.56	-5.567	0.4595	-2.24	0.7143	0.3649	0.3333	-0.0297	0.4706	0.2683	1	0.6012	0.3226	-0.6646	0.8571	0.2	0.8571	-1.753	0.4706	0.257	0.3226
1q23.3	NOS1AP	298.7	1	rs6660701	160307530	C	0.378995	0.02664	0.9837	0.8571	-1.716	0.6471	0.5413	1	0.1925	0.4848	0.00266	0.8571	0.1479	0.6875	0.2786	0.3878	0.3472	0.8571	-0.1062	1	0.03308	1	-0.04192	0.8571	0.4408	0.3198	1.445	0.4286	2.305	0.8	-12.59	0.3585	-0.1962	0.56	-0.05509	0.3636	0.093	1	-0.6867	0.1761	-2.935	0.1209	-0.5829
1q23.3	NOS1AP	298.7	1	rs1337063	160325402	A	0.0251142	1	1.444	0.6316	-7.906	0.3654	16.99	0.2958	-0.6754	0.2529	0.1789	0.05293	0.4611	0.8	0.1682	0.75	0.6513	1	1.46	0.275	1.393	0.8571	-0.08818	1	0.2368	1	0.2554	0.004356	4.687	0.4474	-3.603	0.8571	0.1198	0.75	-0.06861	0.25	0.585	0.5	0.2779	0.5385	-1.278	0.5	-0.3757
1q23.3	NOS1AP	298.7	1	rs1415259	160351933	G	0.376712	0.08454	0.9248	0.6316	0.2783	0.8	4.976	0.215	0.0479	0.8571	0.02366	0.5	0.09946	0.7143	0.3757	0.25	0.9932	0.5833	0.0826	0.8571	-0.4128	0.8571	-0.0261	0.8571	0.3684	0.1	0.6268	0.3958	3.494	0.75	7.828	0.5909	-0.1568	0.5357	0.09488	0.0871	-0.1255	1	0.08969	1	0.9055	0.75	0.09668
1q23.3	NOS1AP	298.7	1	rs7538490	160357954	T	0.310502	0.2342	0.9359	0.8571	0.8349	0.8	0.3554	0.8	0.2267	0.339	0.02391	0.5	0.06928	0.8571	0.3208	0.4	0.7792	0.6471	-0.1901	0.8571	-0.2592	1	0.0106	1	0.3224	1	3.567	0.02131	-11.4	0.1689	-1.932	0.75	-0.06172	0.8	-0.0139	0.8	-0.1306	0.8571	-0.1793	0.8	-0.6186	1	-0.2425
1q23.3	NOS1AP	298.7	1	rs10458392	160358734	G	0.244292	0.5865	0.9164	0.8571	0.6426	0.8571	3.025	0.4	0.1302	0.8571	0.02275	0.5909	-0.114	1	0.3988	0.2421	1.055	0.4706	-0.1268	0.8571	-0.7799	0.8571	0.08605	0.8571	0.1	1	N/A	1	-7.015	0.6875	-15.69	0.5	0.1164	0.8	-0.06006	0.4848	-1.121	0.2529	-0.6354	0.5833	0.2629	1	0.4024
1q23.3	NOS1AP	298.7	1	rs1572495	160365925	T	0.086758	1	1.049	1	0.4586	1	20.91	0.001498	-0.3984	0.2371	-0.01976	0.8571	-0.1121	0.8571	0.06553	0.8	1.162	0.7143	0.6255	0.4595	-0.1846	0.8571	-0.3045	0.3878	0.4605	0.4899	4.43	0.001987	-5.606	0.4722	-2.591	0.8571	-0.1198	1	0.01807	1	-0.4926	0.5	-0.6683	0.2323	-0.9706	0.8571	-0.05195
1q23.3	NOS1AP	298.7	1	rs10494368	160369894	C	0.0890411	1	1.115	0.8571	0.5101	0.8571	20.77	0.001694	-0.3369	0.3	-0.02525	0.8571	-0.1208	1	-0.05038	1	1.012	0.7143	0.5516	0.5	-0.05181	1	-0.3447	0.2034	0.4539	0.4899	4.024	0.003521	-5.606	0.4722	-2.591	0.8571	-0.1521	0.8571	0.02411	1	-0.3801	0.5357	-0.5687	0.2895	-0.5894	0.8571	0.1117
1q23.3	NOS1AP	298.7	1	rs4656355	160390421	A	0.408257	0.1961	1.161	0.3958	0.8401	0.8571	6.275	0.0906	0.03988	1	0.003957	1	-0.03162	0.75	0.2258	0.8571	0.5206	0.8571	-0.08583	0.8571	-0.5477	0.8571	-0.1004	0.56	0.1382	1	2.604	0.192	6.506	0.8	-2.23	0.8571	-0.07691	0.6875	0.06573	0.4	-0.8918	0.3509	-1.223	0.06181	-0.516	0.6875	0.01725
1q23.3	NOS1AP	298.7	1	rs951121	160393068	A	0.159817	0.6439	1.526	0.1825	3.782	0.2683	6.236	0.1445	-0.1121	0.8571	-0.01758	0.6875	-0.1733	1	-0.07659	0.8571	0.8241	0.6316	0.1755	1	-2.309	0.2182	-0.07551	0.8	0.4934	0.2814	0.9513	0.8	-9.009	0.1506	3.009	0.7143	0.1084	0.6316	0.02922	0.6316	-0.3019	0.8571	-0.4605	0.3	0.09203	0.8571	0.4799
1q23.3	NOS1AP	298.7	1	rs1538018	160397105	C	0.248858	0.2876	0.9073	0.8571	3.173	0.2651	5.886	0.2202	0.09595	0.5909	0.02381	0.4043	0.7465	0.04973	0.5061	0.1488	3.388	0.01757	0.9635	0.02143	-1.455	0.4091	0.2009	0.4186	0.1867	1	0.5713	0.2958	7.771	0.4186	-13.74	0.3279	-0.05024	0.8571	0.02922	0.6471	1.015	0.1818	0.5781	0.2447	1.659	0.38	0.4392
1q23.3	NOS1AP	298.7	1	rs6427659	160408973	A	0.0251142	1	0.8998	1	-16.45	0.1092	-7.981	0.8571	0.7547	0.1689	0.007548	1	0.8855	0.5	-0.7311	0.4359	-2.422	0.56	0.5884	0.8571	1.881	0.6316	-0.1701	0.8571	0.3553	0.09199	0.9308	0.8	-10.85	0.1983	-1.036	0.8571	-0.2722	0.5385	0.0182	0.5909	0.97	0.1413	0.9371	0.05166	0.1501	0.75	0.3938
1q23.3	NOS1AP	298.7	1	rs7412698	160421843	T	0.394977	0.1128	1.372	0.1027	-0.2463	0.8571	4.876	0.2323	0.003317	1	-0.0244	0.4722	0.2002	0.4722	0.07857	0.8571	-0.125	0.8571	-0.07466	0.8571	-0.5648	0.8571	-0.1308	0.4286	0.2829	0.513	1.4	0.5172	-0.7792	0.8571	11.19	0.3088	-0.3012	0.3231	0.05908	0.8571	0.5798	0.619	0.8137	0.1327	2.054	0.3725	0.8172
1q23.3	NOS1AP	298.7	1	rs4657165	160427626	A	0.0479452	1	0.9981	1	-4.039	0.619	2.449	1	-0.4766	0.3226	-0.09222	0.1875	-1.137	0.1038	-1.085	0.1171	-5.057	0.08882	-1.548	0.06022	3.487	0.2683	-0.325	0.339	0.01316	1	0.1708	0.08464	NA	1	41.22	0.2233	-0.7294	0.8571	-0.07486	0.8	0.02834	1	1.703	0.5385	1.33	1	-0.8763
1q23.3	NOS1AP	298.7	1	rs1415263	160432667	T	0.436073	0.6632	1.333	0.1361	1.442	0.6316	9.373	0.01116	-0.05179	0.75	-0.05288	0.05009	-0.2102	0.4474	-0.08771	0.8	-1.235	0.8571	-0.405	0.2473	0.402	0.8571	-0.1527	0.4286	0.5	0.6209	0.6926	0.4848	16.31	0.01774	0.4463	1	-0.06191	0.8571	-0.01375	0.75	-0.5953	0.2421	-0.4229	0.3878	0.7873	0.8571	-0.1627
1q23.3	NOS1AP	298.7	1	rs4098275	160435746
1q23.3	NOS1AP	298.7	1	rs4531275	160453174	T	0.361111	1	1.298	0.2619	1.248	0.7143	7.509	0.07965	-0.01575	1	-0.004203	1	0.05845	0.8571	0.1749	0.6471	0.1529	1	-0.03872	0.75	-0.4806	0.5833	-0.02884	1	0.4342	1	1.822	0.2651	-8.307	0.192	12.61	0.2233	0.1946	0.38	-0.05943	0.4706	-1.153	0.05416	-0.7135	0.1689	-3.6	0.05797	-0.4793
1q23.3	NOS1AP	298.7	1	rs6683968	160458036	T	0.399543	0.8215	1.278	0.2584	2.158	0.6316	8.671	0.0261	0.03259	0.7143	-0.03396	0.2105	0.06844	1	0.2155	0.4722	0.2611	1	0.06478	0.75	-0.538	0.8571	-0.06579	1	0.375	0.5899	1.207	0.56	-7.741	0.2529	9.872	0.3231	0.04245	0.75	0.0417	0.5385	-0.2596	0.6316	-0.2785	0.8571	-2.467	0.1846	0.107
1q23.3	NOS1AP	298.7	1	rs7548168	160465166	T	0.0321101	1	1.396	0.56	6.949	0.3878	19.28	0.0989	0.04518	1	-0.1827	0.01937	-0.2928	0.8	-0.1902	1	-1.532	0.5385	-0.2059	1	0.6128	1	-0.5527	0.2396	0.06667	1	2.365	0.3333	-2.604	0.8571	9.541	0.56	0.3892	0.4706	-0.2499	0.006597	-3.457	0.002253	-1.848	0.07297	-3.239	0.5385	-1.617
1q23.3	NOS1AP	298.7	1	rs8179404	160467744	C	0.200913	1	1.598	0.05534	3.172	0.5357	9.338	0.05821	-0.3168	0.1983	-0.1109	0.0009	-0.01609	1	-0.5371	0.1368	-2.53	0.1171	-0.8499	0.03607	0.09161	0.8571	-0.165	0.4186	0.3684	0.5894	0.5627	0.1805	0.6002	1	-9.524	0.3448	-0.03781	0.8571	-0.0212	0.8571	0.3374	0.8571	0.6074	0.186	3.134	0.09712	0.2566
1q23.3	NOS1AP	298.7	1	rs4657178	160477234	T	0.293578	0.04735	0.9392	0.8	0.2687	0.8571	6.323	0.1262	0.05277	0.75	0.01046	1	-0.2953	0.6471	0.225	0.5909	0.9869	0.4848	0.2087	0.8571	0.8586	0.5385	-0.1323	0.38	0.3267	0.09199	0.9127	0.8	8.679	0.2212	0.6422	0.8571	0.17	0.6471	0.03025	0.5357	-1.257	0.03794	-0.5249	0.339	-2.819	0.1791	-0.181
1q23.3	NOS1AP	298.7	1	rs4145621	160485312	C	0.488532	0.4002	1.2	0.3654	-0.2576	1	5.972	0.1232	0.07095	0.6471	-0.02814	0.3043	-0.2338	0.3878	-0.1658	0.8571	-1.012	0.6471	-0.2415	0.6875	1.067	0.3878	-0.2021	0.2447	0.1284	1	6.21	0.08766	-1.758	1	21.66	0.1634	-0.4579	0.2821	0.01686	1	0.05701	0.8571	-0.4829	0.75	-1.293	0.6316	-0.2537
1q23.3	NOS1AP	298.7	1	rs4584372	160502061	C	0.260274	0.3053	0.8959	0.6471	-6.491	0.04268	-1.013	0.8571	-0.1051	0.8571	-0.0117	0.8571	-0.3628	0.3	-0.2941	0.339	-2.202	0.1281	-0.007099	0.8571	0.1725	1	-0.02959	1	0.3	0.5658	0.5368	0.4286	-2.847	0.8571	2.333	1	-0.1828	0.5909	0.0585	0.3725	0.2622	0.8	0.02448	1	-0.6469	0.8571	0.02806
1q23.3	NOS1AP	298.7	1	rs7528328	160514403	C	0.173516	0.5122	0.7651	0.3134	-3.46	0.5909	0.5466	0.8571	0.00852	0.8571	0.01627	0.8571	0.03117	0.8571	0.2167	0.6316	0.6473	0.8571	0.6301	0.1818	-2.416	0.2529	0.1775	0.4706	0.2368	0.5899	0.4207	0.1121	-1.02	0.8571	-2.765	0.8571	-0.1051	0.8	0.03229	0.4595	0.7971	0.1689	0.1328	0.8571	-0.08049	1	-0.2446
1q23.3	NOS1AP	298.7	1	rs6677154	160521288	G	0.256881	0.7868	0.9305	1	3.054	0.4091	6.98	0.07736	0.2095	0.4474	-0.01074	1	-0.1079	0.8571	0.5745	0.1079	1.643	0.2619	0.3812	0.8571	-0.4304	0.8571	0.05299	0.7143	0.3649	0.5929	0.9172	1	-5.211	0.5172	0.9992	1	-0.1155	0.7143	-0.06306	0.2877	0.7437	0.2877	0.362	0.4706	1.351	0.4359	0.1659
1q23.3	NOS1AP	298.7	1	rs2819318	160547349
1q23.3	NOS1AP	298.7	1	rs2819328	160550681	A	0.0319635	1	0.9702	1	-6.099	0.4091	6.681	0.6875	-0.4275	0.38	0.01047	0.8	-1.358	0.1678	-0.7841	0.4	-4.506	0.217	-0.5701	0.8571	1.278	0.8571	-0.09448	0.8571	0.3	1	0.277	0.004498	-3.142	0.5833	-5.218	0.75	-0.3814	0.2143	0.06674	0.1515	0.3852	0.5909	0.6835	0.1592	2.599	0.1905	0.3214
1q23.3	NOS1AP	298.7	1	rs365522	160559210	C	0.317352	0.6584	0.7111	0.1051	2.127	0.7143	3.28	0.7143	-0.008616	0.8	-0.009639	0.8571	0.6109	0.07459	0.3262	0.3279	3.261	0.01232	1.104	0.003654	0.8784	0.56	-0.05049	0.7143	0.2697	1	1.523	0.75	-1.174	1	1.91	0.7143	-0.01258	0.8571	0.02906	0.5909	-0.5807	0.4359	-0.2893	0.6471	-3.565	0.09643	-0.07119
1q23.3	NOS1AP	298.7	1	rs347300	160566447	G	0.353881	0.6689	0.683	0.06667	1.558	0.8571	4.986	0.2556	-0.07213	0.6875	0.000546	1	0.36	0.8571	0.2192	0.619	2.731	0.03392	1.005	0.008722	0.9903	0.6316	-0.09311	0.6471	0.2303	1	2.356	0.2069	-2.236	0.8571	5.837	0.75	0.01979	1	0.02183	0.8571	-0.7447	0.4474	-0.701	0.2588	-5.101	0.03212	-0.2525
1q23.3	NOS1AP	298.7	1	rs347311	160570531	C	0.268349	0.06361	0.8878	0.8571	0.04646	1	-0.7764	0.8571	0.009129	1	0.01084	1	-0.8074	0.03748	0.1225	0.7143	1.114	0.3448	0.1854	0.8	-1.394	0.5172	0.1	0.75	0.08	1	2.729	0.3088	-1.342	0.8571	-3.878	0.8571	0.1108	1	-0.06104	0.56	-0.04455	1	-1.66	0.06497	-8.656	0.01092	-1.586
1q23.3	NOS1AP	298.7	1	rs347313	160570900	A	0.442922	0.8365	0.7186	0.08385	1.928	0.5	7.777	0.03758	-0.07613	0.56	0.01772	0.8571	0.3741	0.1983	0.4495	0.1736	3.087	0.0117	1.021	0.002926	-0.9219	0.5357	0.005318	1	0.3224	1	1.256	0.8571	4.131	0.6875	0.8535	0.8	0.1689	0.5909	-0.04328	0.3725	0.3499	0.5172	-0.1225	0.6875	-0.6202	0.8571	0.02817
1q23.3	NOS1AP	298.7	1	rs1396225	160575345
1q23.3	NOS1AP	298.7	1	rs10800465	160576937	C	0.273973	0.03913	0.9264	0.8	0.4674	0.8	6.384	0.1092	0.07982	0.6471	0.03364	0.217	0.4728	0.1287	-0.1257	0.75	1.851	0.1275	0.7501	0.03392	0.1307	1	0.03786	0.7143	0.2368	0.2178	2.004	0.1967	-3.892	1	3.989	0.75	-0.04663	0.8571	-0.01441	0.6471	0.3323	0.8	-0.01478	1	0.4021	1	0.0315
1q23.3	NOS1AP	298.7	1	rs3751286	160580009	T	0.0848624	0.1955	0.7445	0.3585	7.75	0.1376	0.861	1	-0.1374	0.8571	-0.006723	0.8571	-0.2578	0.5385	0.8493	0.1376	2.54	0.2017	0.5409	0.4474	-1.243	0.619	0.1456	0.75	0	0
1q23.3	NOS1AP	298.7	1	rs347273	160584137	C	0.130734	0.69	0.6506	0.1198	4.219	0.4091	1.802	1	-0.3612	0.2124	-0.02079	0.6875	0.113	1	0.9639	0.04545	2.796	0.1145	1.021	0.08599	-2.36	0.3333	0.1739	0.8571	0.2632	0.2384	0.4998	0.1176	-1.342	1	-1.321	0.8	0.02839	1	0.02454	0.75	0.5614	0.4091	-0.03702	1	-1.915	0.2651	-0.5806
1q23.3	NOS1AP	298.7	1	rs386231	160592447	G	0.289954	0.2233	0.8623	0.619	-0.9024	0.6875	-1.56	0.56	0.1987	0.3	-0.00432	0.8571	0.1863	0.7143	0.08802	0.6875	-0.7359	0.8571	-0.2332	0.5357	0.6458	0.8571	-0.1475	0.8571	0.4408	0.3156	0.5451	0.1983	9.539	0.08438	-5.811	0.5385	0.4047	0.1799	0.06517	0.1534	0.6974	0.1951	1.034	0.02209	4.274	0.0187	0.5378
1q23.3	NOS1AP	298.7	1	rs6681981	160598245	G	0.353881	0.643	1.109	0.8	-3.826	0.1256	-5.197	0.1444	0.02495	1	0.01277	1	-0.4889	0.13	-0.1939	0.3585	-0.4779	1	-0.08554	1	0.2917	0.8571	0.03557	0.8571	0.1184	1	1.912	0.5	-21.49	0.04011	21.3	0.1347	0.4346	0.4706	0.04019	0.4359	-1.18	0.1805	-1.398	0.03535	-4.419	0.0897	-0.954
1q23.3	NOS1AP	298.7	1	rs1810354	160602346	T	0.114155	0.4277	0.474	0.02257	7.661	0.1453	6.83	0.2347	0.1052	0.5833	0.005914	0.8571	0.5869	0.2447	0.6229	0.2683	1.421	0.4848	0.3381	0.8	-1.364	0.7143	0.01816	0.8571	0.4868	0.5894	1.032	1	5.85	0.3226	-3.921	0.8571	0.1915	0.4359	0.06139	0.1294	0.1991	0.6875	0.2381	0.619	1.697	0.2558	0.5111
1q23.3	NOS1AP	298.7	1	rs164149	160605205	A	0.483945	0.536	0.8059	0.2212	0.6271	0.8571	-2.481	0.5172	0.08685	1	0.02022	0.5909	-0.2859	0.4359	0.1452	0.5385	0.2345	0.8571	0.02164	1	-0.7455	0.5385	0.1244	0.3134	0.4267	0.602	0.66	0.3725	0.2351	1	-1.688	1	-0.2882	0.2347	-0.07228	0.07872	0.3188	0.75	0.4879	0.3279	1.197	0.38	0.3934
1q23.3	NOS1AP	298.7	1	rs737641	160605477
1q23.3	RGS4	7.3	1	rs2661319	161306401	G	0.477169	0.5277	1.129	0.5172	0.1664	1	0.1215	1	-0.2032	0.2917	-0.0287	1	-0.4608	0.1623	-0.281	0.4091	0.6596	0.56	0.04741	1	-1.31	0.5172	0.02078	0.8571
1q23.3	RGS4	7.3	1	rs2842030	161307119	G	0.474886	0.6801	0.9992	1	-0.3568	1	0.7053	0.8571	0.1777	0.3448	0.02411	0.56	0.2452	0.4722	0.211	0.4848	-0.9131	0.4	-0.2708	0.4474	2.154	0.1543	-0.07701	0.75
1q23.3	RGS4	7.3	1	rs2940251	161314142	G	0.362385	0.8227	1.043	0.8	-5.224	0.1281	-0.489	1	0.2686	0.1562	-0.04121	0.1603	-0.2067	0.6875	-0.06568	1	1.856	0.1413	0.4475	0.2233	0.05284	1	0.1602	0.3448
1q31.3	ASPM	62.6	1	rs10801589	195342817	T	0.481651	0.4093	0.7561	0.1645	1.539	0.75	-0.4931	0.8	0.04317	0.8571	-0.006075	1	0.3107	0.3571	0.3067	0.4186	1.591	0.2051	0.3441	0.5172	-2.754	0.0625	0.2051	0.1951
1q31.3	ASPM	62.6	1	rs7551108	195365691		0	1
1q31.3	ASPM	62.6	1	rs877897	195370598	G	0.0958904	1	1.22	0.5833	-4.166	0.8571	-3.653	0.5172	0.2551	0.4359	-0.056	0.3448	-0.9072	0.08385	-0.828	0.1019	-4.335	0.0487	-1.289	0.04198	5.09	0.03288	-0.6251	0.02542
1q31.3	ASPM	62.6	1	rs4326657	195385567	G	0.00232558	1
1q42.2	DISC1	414.5	1	rs2082552	229834513	G	0.221461	0.1778	1.374	0.217	-0.05944	1	5.63	0.1701	-0.0529	0.7143	-0.05663	0.1497	-0.09115	0.8571	0.2605	0.6471	0.1129	1	-0.007454	1	1.003	0.8571	-0.06557	0.75
1q42.2	DISC1	414.5	1	rs12084975	229846734	G	0.0479452	1	0.4078	0.06527	6.452	0.4043	-2.29	0.7143	0.06719	1	0.03188	0.8571	0.9892	0.2255	1.279	0.06181	4.844	0.1	1.07	0.2683	-7.195	0.03208	0.7538	0.04375
1q42.2	DISC1	414.5	1	rs1361519	229865965		0	1
1q42.2	DISC1	414.5	1	rs4366301	229872909	C	0.423963	0.8301	1.023	1	0.1913	1	4.464	0.2034	0.0464	1	-0.01448	0.8571	-0.216	0.5	0.2835	0.4706	1.213	0.3654	0.5428	0.1281	1.364	0.619	-0.008546	1
1q42.2	DISC1	414.5	1	rs6541281	229879757	T	0.440639	0.2982	0.947	1	2.079	0.4359	-3.682	0.3226	-0.08221	0.75	0.002469	1	0.233	0.5357	-0.3925	0.217	-2.014	0.1083	-0.7944	0.06604	-0.7542	0.75	-0.1833	0.3333
1q42.2	DISC1	414.5	1	rs1417584	229885673	G	0.465753	0.4028	1.139	0.8571	-3.262	0.3226	1.859	0.5172	-0.04747	0.75	-0.04147	0.1398	-0.2914	0.8	0.2553	0.4706	0.6788	0.56	0.4883	0.1436	1.554	0.3725	-0.1591	0.3333
1q42.2	DISC1	414.5	1	rs3738401	229896918	A	0.3379	0.1405	1.409	0.1262	-2.243	0.8571	-0.6171	0.8	0.07005	0.8	0.02011	0.6875	-0.3022	0.3279	-0.03239	1	-0.01212	1	0.1876	0.7143	3.428	0.03122	-0.2497	0.1689
1q42.2	DISC1	414.5	1	rs11122321	229902233	C	0.349315	0.4756	1.273	0.275	-0.3784	0.8571	1.857	0.4848	0.05314	0.8571	0.004671	1	-0.3422	0.2143	-0.01137	1	0.1436	1	0.2117	0.7143	2.881	0.04545	-0.25	0.1368
1q42.2	DISC1	414.5	1	rs4658935	229911421
1q42.2	DISC1	414.5	1	rs1934909	229917902	A	0.136986	0.7	0.6997	0.2162	-1.276	1	4.786	0.5	0.3006	0.23	-0.06893	0.08464	-0.2922	0.619	0.03728	1	2.161	0.2917	0.2074	0.8571	-2.995	0.1875	0.2951	0.3043
1q42.2	DISC1	414.5	1	rs10495307	229946017
1q42.2	DISC1	414.5	1	rs10495308	229946190	T	0.191781	0.7543	0.8953	0.6316	1.45	0.7143	1.668	1	0.06191	0.8	0.04408	0.1935	0.2381	1	0.3692	0.4	-1.605	0.3571	-0.4917	0.2917	2.355	0.1905	-0.1761	0.5909
1q42.2	DISC1	414.5	1	rs2793092	229946963	C	0.229358	1	0.8538	0.8571	-0.05655	1	2.881	0.6316	-0.009198	1	0.03436	0.3088	-0.1205	0.6875	0.1518	0.6875	-0.8887	0.5172	-0.2919	0.4286	2.9	0.1034	-0.2394	0.1951
1q42.2	DISC1	414.5	1	rs884158	229951395	G	0.00913242	1
1q42.2	DISC1	414.5	1	rs2793091	229961231
1q42.2	DISC1	414.5	1	rs2793085	229966500	G	0.158257	0.7137	0.8816	0.75	4.055	0.4	2.962	0.8571	0.1582	0.5909	0.01607	0.8571	0.1608	1	0.5127	0.2255	-1.229	0.8571	-0.1627	0.8571	2.926	0.1462	-0.2916	0.1354
1q42.2	DISC1	414.5	1	rs3738402	229969633	T	0.0388128	1	1.031	1	1.945	0.8	2.883	0.8571	-0.1538	0.8571	-0.01526	1	0.4584	0.619	0.2138	1	-2.128	0.4595	-0.3741	1	3.558	0.3134	-0.109	0.8571
1q42.2	DISC1	414.5	1	rs2492367	229973212	T	0.127854	0.6662	0.9229	0.619	0.4558	0.8571	-0.051	1	0.2849	0.3333	0.02767	0.4848	-0.5905	0.1701	-0.1773	0.6316	2.273	0.217	0.04904	0.8571	4.287	0.03627	-0.2302	0.4706
1q42.2	DISC1	414.5	1	rs2812389	229977634	A	0.384259	0.4983	1.13	0.56	-4.935	0.1361	2.512	0.8571	-0.005749	1	0.01936	0.8	0.1278	0.75	-0.2537	0.4474	-0.01321	1	0.05833	0.8571	-0.8063	0.7143	0.1505	0.4091
1q42.2	DISC1	414.5	1	rs10495310	229985399	C	0.127854	0.3511	1.124	0.8571	-1.744	0.5833	-3.3	0.5	-0.3212	0.3088	-0.01053	0.8571	-0.1663	0.7143	0.2279	0.75	2.085	0.219	0.8761	0.1092	-2.251	0.2933	0.04785	1
1q42.2	DISC1	414.5	1	rs4658945	229985464	C	0.322581	0.01972	0.9366	0.8	1.65	0.8571	4.544	0.1832	0.2837	0.1232	0.01726	0.5909	0.2475	0.5385	0.125	0.7143	1.023	0.3333	0.03595	0.8571	0.8722	0.5833	0.01014	1
1q42.2	DISC1	414.5	1	rs11590192	229989468	C	0.47032	0.2922	1.042	0.8571	-0.7187	0.8	2.214	0.8	0.02791	1	-0.003583	1	0.2739	0.6471	0.01433	1	-0.6157	0.6471	-0.178	0.56	0.05607	1	0.07911	0.56
1q42.2	DISC1	414.5	1	rs1322783	229995698	T	0.150685	0.4501	0.86	0.8571	1.013	0.7143	-7.022	0.1497	-0.4134	0.1354	0.01118	0.6316	-0.9794	0.03905	-0.3829	0.3958	-1.84	0.38	-0.5695	0.3043	2.19	0.2527	-0.2722	0.3509
1q42.2	DISC1	414.5	1	rs2255340	230002773	A	0.253425	0.7961	0.8954	0.8571	0.7363	0.8571	-0.746	0.8	0.02447	1	-0.005886	1	-0.504	0.1623	-0.1072	0.7143	-0.9723	0.5172	-0.4706	0.2371	2.18	0.186	-0.2687	0.3333
1q42.2	DISC1	414.5	1	rs967244	230015269	G	0.181193	0.3235	0.8041	0.3654	2.756	0.5833	-2.959	0.8	-0.2625	0.2212	0.01138	0.75	-0.1052	1	0.3002	0.4091	2.516	0.09408	0.45	0.2396	0.1632	0.8571	-0.1157	0.6875
1q42.2	DISC1	414.5	1	rs1000731	230030114	A	0.228311	0.2232	1.128	0.5172	-2.186	0.5172	-0.2888	0.8571	-0.33	0.1712	0.004196	0.8571	0.3801	0.4595	-0.09478	0.6316	0.6778	0.8571	0.4002	0.4043	-1.336	0.5357	0.2096	0.3088
1q42.2	DISC1	414.5	1	rs6667141	230031254	T	0.216895	1	1.083	0.7143	-3.165	0.3654	5.709	0.25	0.07786	0.75	-0.02291	0.5	-0.2038	0.75	-0.3931	0.4	-0.8193	0.4286	-0.5254	0.186	2.887	0.1089	-0.2763	0.1368
1q42.2	DISC1	414.5	1	rs7551537	230038840	T	0.378995	1	1.043	0.8	-0.1493	1	-2.387	0.8	-0.3821	0.0336	-0.003719	0.8571	0.1101	1	0.06123	1	1.229	0.3585	0.4609	0.1156	-0.9055	0.5172	0.06272	0.7143
1q42.2	DISC1	414.5	1	rs12731570	230048561	A	0.219178	0.3844	0.8613	0.4722	4.735	0.1623	-7.988	0.08084	-0.08874	0.8571	0.02064	0.4	-0.2839	0.3281	0.1171	0.8571	0.2228	0.8571	0.03616	0.8571	-1.655	0.5	0.01975	1
1q42.2	DISC1	414.5	1	rs12090070	230051472	A	0.125571	0.5911	1.428	0.2323	0.5342	1	5.783	0.5172	-0.4204	0.2143	-0.06755	0.1238	-0.7757	0.134	-0.8409	0.1135	-2.207	0.2588	-0.4267	0.619	1.152	0.7143	-0.05519	0.8
1q42.2	DISC1	414.5	1	rs748583	230059461	C	0.34633	0.04425	0.7504	0.1967	-1.628	1	3.976	0.3333	0.04913	0.8571	0.01469	0.6316	-0.09673	0.75	0.2081	0.6316	-0.0096	1	0.1103	0.6875	-1.53	0.4286	0.1498	0.3958
1q42.2	DISC1	414.5	1	rs3081	230068955	C	0.0502283	1	1.356	0.75	-5.873	0.3448	1.896	0.8	0.8607	0.04334	-0.008476	1	1.036	0.1875	1.036	0.189	2.724	0.4359	0.6765	0.6471	6.564	0.05622	-0.491	0.2233
1q42.2	DISC1	414.5	1	rs1015101	230074317	G	0.364679	0.5071	0.8551	0.3654	0.5207	1	2.962	0.5	0.2498	0.2619	-0.008094	0.8	0.3717	0.2558	0.02841	0.75	-0.8178	0.56	0.1409	0.7143	2.456	0.1791	-0.3915	0.02246
1q42.2	DISC1	414.5	1	rs7534369	230082857	A	0.39726	0.5171	1.013	1	-1.565	0.8571	-4.844	0.25	-0.09676	0.8571	0.03222	0.3226	-0.3872	0.2371	0.3322	0.3134	0.9542	0.4043	-0.1347	0.7143	-2.507	0.1145	0.2733	0.09677
1q42.2	DISC1	414.5	1	rs11122362	230086482	T	0.116438	0.3218	1.024	1	-0.8106	0.8571	-3.755	0.4359	0.08681	0.5833	0.01859	0.5385	0.3106	0.5357	-0.2793	0.8571	-0.11	1	-0.1978	0.75	-0.1415	1	0.2449	0.2527
1q42.2	DISC1	414.5	1	rs1407599	230094534	A	0.299539	0.6367	0.8683	0.4474	-0.9361	0.8571	0.6005	0.8571	-0.05708	0.8	-0.03624	0.25	0.1458	0.8571	-0.1781	0.6316	-1.378	0.3333	-0.03334	1	1.276	1	-0.296	0.09153
1q42.2	DISC1	414.5	1	rs967433	230098438	C	0.479452	0.8335	1.337	0.1445	-3.95	0.1383	1.031	0.8571	0.095	0.6875	0.005475	0.8571	0.04905	1	-0.1565	0.5385	-0.3161	0.7143	-0.2989	0.3571	-0.1967	0.8571	0.06097	1
1q42.2	DISC1	414.5	1	rs11577215	230103529	G	0.114155	1	1.364	0.5172	3.231	0.3878	2.779	0.7143	-0.1617	0.4359	-0.04089	0.2895	0.3995	0.3585	0.0868	0.8571	-0.4757	1	-0.1067	1	-2.461	0.2895	0.4521	0.07872
1q42.2	DISC1	414.5	1	rs10864702	230117276	C	0.16895	1	0.8767	0.8571	-3.323	0.2958	-3.68	0.339	-0.2016	0.4359	-0.01251	0.6316	0.1846	1	0.08922	0.8571	0.5156	1	0.2081	0.8571	-1.937	0.38	0.322	0.1156
1q42.2	DISC1	414.5	1	rs2038636	230121872	C	0.438073	0.09889	0.8345	0.3043	1.903	0.56	0.589	1	-0.09398	0.8571	-0.01625	0.5172	0.2175	0.7143	0.1716	0.5357	0.4328	0.5833	0.1888	0.619	-2.82	0.04545	0.3214	0.05119
1q42.2	DISC1	414.5	1	rs2356710	230133586	A	0.222222	0.4501	2.249	0.003417	0.8356	1	2.693	0.5909	-0.268	0.1951	-0.05763	0.115	-0.1104	0.619	-0.5266	0.1678	-1.766	0.2421	-0.3922	0.4186	-0.1153	0.8	0.1228	0.6875
1q42.2	DISC1	414.5	1	rs821581	230143695	C	0.291284	0.3249	0.873	0.8571	-2.204	0.5385	-1.114	0.75	0.1155	0.8571	-0.02509	0.38	0.369	0.4474	0.2165	0.619	0.7961	0.8571	-0.03295	1	-0.7724	0.5833	0.09539	0.5909
1q42.2	DISC1	414.5	1	rs821585	230154072	A	0.0182648	1	1.259	0.6875	16.79	0.1361	1.56	1	-0.5536	0.3448	-0.009832	1	-0.0854	0.8571	0.6417	0.56	-5.195	0.25	-0.5566	0.6875	3.354	0.6471	-1.303	0.03604
1q42.2	DISC1	414.5	1	rs2772122	230157116	G	0.236239	0.4098	0.8151	0.4359	1.507	0.6471	0.04253	1	0.0961	0.8571	0.03543	0.3448	-0.1049	0.8571	-0.1069	0.75	1.339	0.5	0.2229	0.75	-2.331	0.1786	0.1633	0.4186
1q42.2	DISC1	414.5	1	rs821597	230168887	T	0.359447	0.643	1.187	0.5385	-3.499	0.1935	0.143	1	0.01474	0.8571	0.01273	0.5909	-0.2976	0.2958	0.01307	1	1.644	0.1951	0.2579	0.4286	0.8747	0.4359	-0.01027	1
1q42.2	DISC1	414.5	1	rs12060283	230173702	C	0.0776256	1	0.9099	0.8571	-2.077	0.8571	-3.634	0.619	-0.261	0.38	0.03263	0.5	-0.2364	0.8571	0.587	0.2651	4.784	0.04487	1.374	0.03571	-4.624	0.09747	0.551	0.0614
1q42.2	DISC1	414.5	1	rs4658971	230174437	T	0.0787037	1	0.9348	0.8571	-1.986	0.8571	-3.64	0.619	-0.2438	0.3878	0.03196	0.6471	-0.222	0.8571	0.5963	0.2447	4.711	0.04487	1.376	0.0368	-4.439	0.1176	0.554	0.05726
1q42.2	DISC1	414.5	1	rs821662	230187758	G	0.344037	1	1.07	0.75	-4.952	0.07714	0.7113	0.8571	0.01757	0.8571	0.007734	1	-0.2618	0.4848	0.03793	0.8571	1.501	0.2958	0.2303	0.6875	0.8493	0.4595	0.02633	1
1q42.2	DISC1	414.5	1	rs843979	230197231	C	0.337156	0.6444	1.106	0.75	-4.391	0.1187	1.124	0.8571	0.02743	0.8571	0.004838	0.8	-0.2757	0.3333	0.03499	1	1.744	0.1799	0.3058	0.5172	1.023	0.439	0.02277	1
1q42.2	DISC1	414.5	1	rs821661	230201820
1q42.2	DISC1	414.5	1	rs821616	230211221
1q42.2	DISC1	414.5	1	rs821631	230214758	G	0.380734	0.8215	1.158	0.6875	-4.223	0.1761	1.384	0.8571	0.1258	0.4091	-0.01298	0.7143	-0.509	0.1515	-0.05079	1	1.146	0.4595	0.2226	0.7143	2.629	0.09574	-0.1893	0.2857
1q42.2	DISC1	414.5	1	rs821639	230216466	C	0.291284	0.7841	1.414	0.189	-4.462	0.2323	2.18	0.6875	0.2108	0.3636	-0.04196	0.1951	-0.6646	0.07803	-0.4497	0.3878	-0.3469	0.8	-0.2538	0.5385	4.691	0.003363	-0.395	0.04204
1q42.2	DISC1	414.5	1	rs3524	230225302	C	0.490868	0.4037	0.8854	0.8571	2.349	0.4706	3.942	0.2347	-0.2495	0.1951	0.005755	0.8571	0.1006	1	0.3402	0.2683	0.9923	0.8571	0.1973	0.5172	-2.532	0.09507	0.2347	0.1613
1q42.2	DISC1	414.5	1	rs1160491	230228516	T	0.372146	0.07046	1.25	0.2958	-2.158	0.8571	-3.116	0.8571	-0.009134	1	-0.009864	0.7143	0.1177	0.8571	-0.2727	0.4091	-0.5493	0.8571	-0.1548	0.6316	-2.651	0.1603	0.1808	0.275
1q42.2	DISC1	414.5	1	rs9726024	230235123	A	0.344749	0.1662	1.114	0.75	-1.094	0.6875	-0.3362	0.75	-0.1047	0.4706	-0.02721	0.2821	-0.3355	0.2857	-0.0998	0.5909	-1.253	0.3585	0.0789	0.7143	3.221	0.02797	-0.4006	0.01351
1q42.2	DISC1	414.5	1	rs1411771	230241398
1q42.2	DISC1	414.5	1	rs11122396	230241891	G	0.0481651	1	0.6108	0.1623	-1.949	0.8	13.85	0.09783	-0.1542	0.6471	0.07537	0.2556	0.5544	0.5172	0.419	0.5385	6.667	0.02185	1.822	0.0366	-5.89	0.0806	0.7903	0.04452
1q42.2	DISC1	414.5	1	rs1411775	230243925	A	0.127854	0.1955	1.7	0.08464	-7.804	0.08207	-6.304	0.1967	-0.359	0.215	-0.04175	0.2588	-0.4915	0.3958	-0.2583	0.5909	-0.5112	1	-0.02598	0.8571	4.926	0.01902	-0.5343	0.02375
1q42.2	DISC1	414.5	1	rs9727641	230246966	T	0.259174	0.4008	1.134	0.5909	2.064	0.8571	-4.21	0.3043	0.3446	0.09854	-0.02934	0.3448	0.4652	0.1327	0.001227	1	-2.378	0.08599	-0.5885	0.1773	-0.07941	1	-0.06397	0.8
2p12	CTNNA2	1135.8	2	rs4852150	79591630	A	0.358447	0.4865	1.153	0.56	-1.51	0.8571	-4.107	0.2421	-0.2669	0.1678	0.04989	0.06335	-0.6833	0.0304	-0.2235	0.6471	-0.8811	0.4848	0.03281	0.8571	1.481	0.3585	-0.1514	0.4359	0.2039	0.5548	0.3807	0.04106	12.88	0.1453	12.24	0.3088	-0.3118	0.4595	0.02396	0.6471	0.9911	0.1875	1.069	0.08012	3.999	0.1034	0.776
2p12	CTNNA2	1135.8	2	rs10206130	79604099	G	0.392202	0.8267	1.008	1	1.872	0.6471	4.243	0.3182	0.1861	0.38	-0.01942	0.4848	-0.09871	0.8	0.08258	0.75	1.573	0.2051	0.3484	0.2857	-1.243	0.4848	0.02349	0.8571	0.36	1	0.9797	1	-0.006063	1	-14.81	0.07714	0.4155	0.1171	0.06005	0.2162	-0.5356	0.3725	-0.4761	0.2933	-1.339	0.6875	-0.1333
2p12	CTNNA2	1135.8	2	rs6719738	79613746	T	0.3379	0.4893	0.9111	0.8	3.828	0.2651	1.242	0.8571	0.1184	0.4186	-0.01278	0.6316	0.04384	0.8	0.09142	0.6471	1.863	0.07826	0.4791	0.1603	-0.3657	0.8571	-0.04411	0.8571	0.2895	0.5548	0.8044	0.5	1.847	0.8	-15.64	0.05313	0.2692	0.3226	0.05036	0.2917	-0.2275	0.8571	-0.4683	0.3088	-1.271	0.8	-0.1287
2p12	CTNNA2	1135.8	2	rs10520244	79614280	T	0.0756881	1	0.7381	0.5357	9.083	0.1471	-1.964	1	0.9708	0.006597	0.06392	0.2651	0.8915	0.219	1.119	0.05622	2.662	0.2785	0.5469	0.8571	-5.442	0.05364	0.7282	0.02923	0.01333	1	N/A	0.4848	-3.862	0.8	6.212	0.8571	0.7885	0.56	-0.3284	0.09375	-3.509	0.139	-2.485	0.186	-10.24	0.1748	-4.512
2p12	CTNNA2	1135.8	2	rs1864551	79620045	A	0.183486	0.3458	0.8291	0.5909	-4.973	0.217	2.566	0.6875	-0.2055	0.3231	-0.06135	0.0806	0.824	0.04487	-0.1884	0.8	-2.226	0.1398	-0.7665	0.1198	1.773	0.2683	-0.1194	0.6471	0.34	1	2.428	0.07988	-5.409	0.3571	6.023	0.4722	-0.1479	1	-0.03523	0.4706	-0.1796	0.8571	0.1136	0.7143	-1.773	0.3448	-0.8362
2p12	CTNNA2	1135.8	2	rs6716273	79622239	A	0.446759	0.2909	0.9922	1	0.9954	0.8571	-3.747	0.25	0.004897	1	0.04958	0.07965	-0.4239	0.1209	0.1006	0.8	0.433	0.75	0.2761	1	0.1191	1	0.04697	1	0.3733	0.5776	0.5565	0.2212	3.213	0.5385	7.302	0.5909	-0.02711	1	0.0109	0.8571	0.4978	0.5	0.4279	0.2619	3.313	0.0443	1.213
2p12	CTNNA2	1135.8	2	rs1367399	79627566	C	0.355505	0.2484	1.055	0.7143	2.432	0.4595	-2.552	0.5	0.2422	0.23	-0.00979	0.7143	-0.1253	0.619	-0.01024	1	0.6897	0.8571	0.2167	1	-1.188	0.3585	0.0419	1	0.3158	1	1.48	0.4706	-2.066	1	1.516	1	0.1435	0.8571	0.05037	0.2895	0.1835	0.8571	-0.9015	0.06619	-3.179	0.1063	-0.8104
2p12	CTNNA2	1135.8	2	rs880813	79629799	C	0.375576	0.3595	1.152	0.5161	1.731	0.56	-2.24	1	0.1378	0.4286	-0.0105	0.6316	-0.06703	0.6875	-0.0745	0.75	0.3832	0.8571	0.06786	1	-0.05084	1	-0.03351	1	0.4671	0.1281	0.8867	1	1.024	0.8571	-11.15	0.1453	0.2558	0.2069	0.04996	0.2917	-0.1344	0.8	-0.5355	0.2255	0.5668	0.8571	0.7172
2p12	CTNNA2	1135.8	2	rs2566540	79639901	A	0.312785	0.3288	1.109	0.7143	3.062	0.5172	-2.27	0.5385	0.2201	0.2958	-0.01044	0.6471	0.1286	0.7143	0.1404	0.75	1.302	0.2447	0.1751	0.8571	-2.014	0.1761	0.1216	0.3333	0.2895	0.07246	0.8289	0.6316	7.3	0.3134	7.204	0.4091	-0.058	1	0.05579	0.2716	-0.5597	0.4186	-0.168	1	0.6889	0.8	0.6586
2p12	CTNNA2	1135.8	2	rs1971766	79644485	A	0.431507	0.6728	1.017	1	2.182	0.6875	3.007	0.4186	0.4589	0.01161	-0.004941	0.75	0.1865	0.4186	0.1718	0.5	1.682	0.1534	0.3105	0.2857	-1.82	0.1786	0.2033	0.2017	0.4145	0.1324	0.4602	0.06763	1.731	1	5.773	0.75	-0.313	0.2556	0.006312	0.8571	0.8998	0.08036	0.8368	0.1079	3.331	0.06747	0.7337
2p12	CTNNA2	1135.8	2	rs2566543	79651698	T	0.203196	1	1.477	0.1413	5.174	0.192	0.3923	0.8571	-0.1992	0.4286	-0.04475	0.2716	-0.2732	0.6316	-0.069	1	0.3053	0.8571	0.1487	0.6316	-1.873	0.2529	0.08247	0.8571	0.03947	1	0.8223	0.5833	0.7122	1	13.69	0.4359	-0.8889	0.3279	0.09325	0.4722	2.11	0.1645	-0.2385	1	-8.004	0.1042	-2.25
2p12	CTNNA2	1135.8	2	rs1549761	79664592	G	0.248848	0.1405	1.164	0.6471	4.596	0.2143	3.361	0.4091	-0.1015	0.75	-0.02791	0.4595	-0.1686	0.6316	-0.1501	0.8	0.9934	0.5833	0.2841	0.6875	-0.7723	0.6875	-0.03046	0.8571	0.4333	1	5.105	0.003208	0.6164	0.8571	-7.757	0.5909	0.2921	0.2933	-0.07668	0.1034	-1.16	0.04956	-0.9841	0.05354	-5.769	0.003381	-1.427
2p12	CTNNA2	1135.8	2	rs1430645	79666704	C	0.287037	0.2604	1.501	0.06683	2.558	0.3654	4.941	0.2233	-0.1116	0.5833	-0.03434	0.3088	-0.1818	0.56	-0.2116	0.75	-0.2894	1	-0.02686	1	-1.366	0.4186	0.01149	1	0.2267	1	1.798	0.3333	6.467	0.4186	2.66	0.8571	0.07923	1	0.03257	0.8571	-0.2031	0.75	-0.2261	0.6875	-1.211	0.8571	0.1017
2p12	CTNNA2	1135.8	2	rs1549765	79670651	T	0.203196	1	1.44	0.1445	5.112	0.189	1.922	0.56	-0.171	0.5833	-0.03878	0.3043	-0.2673	0.6875	-0.2499	0.4848	0.2636	0.8571	0.153	0.6316	-1.256	0.4848	0.004638	1	0.1579	1	1.04	1	9.387	0.25	7.583	0.4359	-0.2785	0.5	-0.01198	1	-0.6287	0.3448	-0.3953	0.5909	-3.625	0.1678	-0.2853
2p12	CTNNA2	1135.8	2	rs6750164	79676126	G	0.332569	0.6257	1.195	0.56	3.658	0.2371	6.177	0.08359	0.05546	0.8	-0.02324	0.4595	0.009592	1	-0.04565	1	0.9628	0.5385	0.3066	0.4706	-1.39	0.5385	0.105	1	0.4605	1	0.3441	0.02791	-1.534	0.8571	4.291	0.8	-0.1751	0.6471	0.02019	0.8	0.3809	0.6471	1.087	0.03132	3.344	0.0806	0.3291
2p12	CTNNA2	1135.8	2	rs2566552	79684589	C	0.243119	1	1.574	0.06497	3.179	0.619	4.403	0.3	-0.1445	0.5833	-0.04518	0.219	-0.2699	0.6316	-0.2048	0.8571	-0.2407	0.8571	0.01462	1	-1.525	0.38	0.0243	0.8	0.02632	1	0.4745	0.2447	-17.73	0.3509	8.756	0.8571	-0.4618	0.8571	0.06011	0.8	0.736	0.8	-1.892	0.2017	-12.19	0.03149	-3.856
2p12	CTNNA2	1135.8	2	rs4852153	79713047	A	0.345622	0.08391	0.6074	0.01406	-1.187	0.8571	-0.2434	0.75	0.6041	0.0006732	0.06219	0.01673	0.5352	0.1171	0.5246	0.07357	2.569	0.04064	0.7067	0.04082	0.1578	0.8571	0.205	0.2619	0.32	0.5782	0.8691	0.8	0.8298	1	-12	0.217	0.1543	0.6316	0.01061	1	0.02257	1	-0.1116	0.8571	-2.236	0.3448	-0.2728
2p12	CTNNA2	1135.8	2	rs13400937	79718431	G	0.296804	0.005042	0.6911	0.06527	-1.949	0.5833	-1.7	0.7143	0.3549	0.08626	0.03765	0.1413	0.6137	0.08108	0.6124	0.04575	1.638	0.1905	0.5347	0.1603	2.068	0.1736	0.002762	0.8	0.1645	0.3481	0.8246	0.75	5.648	0.3958	-14.37	0.1553	0.2346	0.3279	-0.07178	0.2619	0.177	0.75	0.4448	0.339	-2.136	0.3088	-0.2814
2p12	CTNNA2	1135.8	2	rs1430642	79721176	T	0.493119	0.8357	0.9364	0.7143	2.442	0.619	2.943	0.3878	-0.004644	1	-0.01108	0.6875	-0.299	0.3088	0.4593	0.1383	1.531	0.189	0.7853	0.02156	-2.94	0.06074	0.4472	0.008992	0.4507	1	0.6731	0.339	-0.04603	1	-11.03	0.189	0.2264	0.8571	-0.003446	1	-0.004895	1	-0.01537	1	0.0186	1	-0.09672
2p12	CTNNA2	1135.8	2	rs3795994	79726512	A	0.394495	0.5162	1.103	0.6471	-2.17	0.6316	-3.613	0.2877	-0.1874	0.2716	-0.01397	0.5909	0.09675	0.8571	-0.5111	0.1413	-1.112	0.3509	-0.5861	0.1383	0.4912	0.7143	-0.3737	0.05009	0.08553	1	0.4012	0.1791	9.341	0.3878	-9.24	0.4595	0.9033	0.08795	-0.003956	1	0.01404	1	0.9562	0.2877	-0.2324	0.8571	0.5876
2p12	CTNNA2	1135.8	2	rs1511198	79737953	G	0.196347	0.249	0.6709	0.114	-4.375	0.3043	1.923	0.8	-0.03145	0.8571	0.0435	0.1515	0.2551	0.8571	0.3564	0.4595	0.7975	0.7143	0.1354	0.8571	0.8705	0.619	0.1273	0.5357	0.3267	0.3198	0.651	0.8571	-6.277	0.3958	18.14	0.03444	-0.3726	0.2683	-0.06068	0.2588	-0.02453	1	-0.08263	0.8571	2.121	0.3043	-0.1714
2p12	CTNNA2	1135.8	2	rs2861854	79743608	G	0.477169	0.5371	1.14	0.5	-0.3937	0.8571	-2.278	0.8571	0.2137	0.2087	-0.00338	1	0.2944	0.5	-0.344	0.2255	-0.5757	0.8571	-0.3315	0.5	-0.1839	1	-0.1831	0.4	0.42	0.5658	1.273	0.8	4.229	0.6316	1.763	0.8	0.4279	0.1761	0.04274	0.3725	0.4959	0.6316	0.4361	0.4722	-1.233	0.4595	0.05058
2p12	CTNNA2	1135.8	2	rs1567529	79745765		0	1																							0	0
2p12	CTNNA2	1135.8	2	rs2861857	79759614	T	0.419725	0.1268	1.134	0.5909	-3.736	0.2558	-0.3827	1	-0.1196	0.8	0.01062	0.8571	-0.4018	0.3725	0.155	0.6875	1.031	0.4474	0.4313	0.2527	-2.455	0.09215	0.2929	0.113	0.4079	1	0.5798	0.2034	13.94	0.03571	-9.234	0.3182	0.05531	1	-0.05161	0.2785	0.07259	1	0.4039	0.75	0.8936	0.8	0.5909
2p12	CTNNA2	1135.8	2	rs4258819	79760823	A	0.280093	1	1.435	0.06683	-0.6241	0.8571	1.922	0.8571	-0.1116	0.7143	-0.04016	0.3226	-0.4878	0.1689	-0.0297	1	-0.06126	1	0.2174	0.6875	-1.862	0.2447	0.2709	0.186	0.4733	0.5736	0.6477	0.4186	1.208	1	-5.148	0.5385	0.1254	0.619	-0.02228	0.8571	0.9877	0.05589	0.4993	0.25	0.4243	1	0.2972
2p12	CTNNA2	1135.8	2	rs6729255	79771489	G	0.304147	0.1068	1.458	0.08157	1.546	0.6471	-1.774	1	-0.004793	1	-0.01557	0.5833	-0.5193	0.1102	-0.09232	0.7143	0.05454	0.8571	0.2306	0.6875	-2.461	0.07317	0.2597	0.1361	0.3514	1	0.351	0.02857	-5.423	0.5172	6.111	0.5172	0.2709	0.4091	-0.06148	0.2716	0.3157	0.5	-0.1963	0.8571	-1.462	0.4706	-0.6471
2p12	CTNNA2	1135.8	2	rs1511182	79774055
2p12	CTNNA2	1135.8	2	rs6547259	79779235	C	0.219178	1	1.145	0.6875	-1.434	0.75	3.022	0.5	-0.01256	0.8571	-0.05116	0.1102	0.08901	0.8	0.06994	0.6875	-0.1045	1	-0.02503	1	2.198	0.3	-0.07658	0.8	0.26	1	6.267	0.0178	2.273	0.8571	-6.551	0.75	-0.1474	0.8571	-0.04327	0.4474	-1.056	0.1187	-0.7715	0.1479	-0.7279	0.8571	0.03289
2p12	CTNNA2	1135.8	2	rs1397693	79788862	G	0.212329	0.754	1.001	1	4.06	0.3585	2.265	0.5	0.06918	0.8571	-0.01212	0.8571	0.5382	0.2051	0.3051	0.4091	0.7541	0.75	0.192	0.5385	0.06335	1	0.146	0.4043	0.4667	1	0.5352	0.217	6.43	0.3585	-0.2793	1	-0.2363	0.3654	0.03275	0.6471	0.1334	0.8571	0.7854	0.06061	1.272	0.5909	0.5533
2p12	CTNNA2	1135.8	2	rs11689331	79802429	A	0.262557	0.6267	0.7198	0.1667	-1.845	1	3.487	0.4286	0.02642	1	0.02678	0.3654	-0.5209	0.1846	-0.04418	0.75	0.1285	1	-0.08985	0.8571	-0.4121	0.8571	0.006445	0.8571	0.1579	1	1.122	0.8	10.62	0.1786	15.05	0.23	-0.7219	0.08108	-0.05086	0.4848	0.02491	1	0.1865	1	0.7582	1	-0.3423
2p12	CTNNA2	1135.8	2	rs1397690	79805149	T	0.239726	0.7945	0.7141	0.186	-1.074	1	2.928	0.4474	0.1264	0.8571	0.04097	0.275	-0.6313	0.1198	-0.000251	1	0.3367	0.8571	0.02937	1	-1.161	0.8	0.03026	0.8571	0.1333	1	0.71	0.6875	11.08	0.2233	16.99	0.2558	-0.7219	0.08108	0.003868	1	0.9964	0.2619	0.828	0.2857	2.678	0.38	0.4635
2p12	CTNNA2	1135.8	2	rs4852514	79807254	C	0.0707763	0.4622	0.7779	0.6875	6.477	0.2371	5.571	0.2857	0.1315	0.6471	-0.02128	0.6471	0.288	0.5909	-0.187	0.6471	-1.166	0.75	-0.3725	0.8571	-0.1922	1	0.1571	1	0	0
2p12	CTNNA2	1135.8	2	rs7565439	79816822	A	0.284722	0.8096	0.8282	0.4091	-0.4418	1	3.255	0.4286	0.09772	1	0.01176	0.6471	-0.5658	0.09854	-0.2868	0.5909	-0.7336	0.8571	-0.1114	0.8571	-0.3983	0.619	-0.01496	1	0.4133	1	1.564	0.339	5.154	0.3226	-1.921	0.8571	0.09796	0.8571	-0.05363	0.217	-0.6662	0.2051	-0.4223	0.4286	-0.2015	1	-0.6847
2p12	CTNNA2	1135.8	2	rs11681484	79821666	A	0.465753	0.8366	0.8975	0.5	-0.5482	0.75	0.2945	0.8571	-0.02204	1	0.001669	0.8571	-0.1592	0.8571	0.1504	0.6471	0.3494	1	0.1048	0.8571	1.208	0.4706	-0.12	0.4	0.4933	0.3004	0.9434	1	2.62	0.75	-9.994	0.2371	0.3093	0.2347	0.05901	0.4	0.6572	0.25	0.3447	0.4359	3.177	0.09474	1.232
2p12	CTNNA2	1135.8	2	rs925404	79836197	C	0.376712	0.5253	0.7564	0.1689	2.353	0.8571	6.941	0.06747	-0.2157	0.23	0.02243	0.3958	-0.1509	0.4474	0.005298	1	0.5709	0.8571	0.08216	0.7143	-0.3735	0.8571	-0.003166	1	0.1974	0.3481	1.254	0.8	-5.497	0.5357	0.5221	1	-0.2527	0.5172	-0.06681	0.3088	-0.4837	0.75	-0.7041	0.2233	-3.309	0.189	-1.318
2p12	CTNNA2	1135.8	2	rs971476	79842175	C	0.127315	0.4277	0.693	0.2619	4.997	0.2895	2.606	0.4722	-0.3014	0.2255	0.02919	0.5	-0.1028	1	0.3202	0.56	-0.6898	0.75	0.02887	0.8571	-2.382	0.2371	0.2196	0.4091	0.2267	1	0.7829	0.75	-9.099	0.1905	15.86	0.07988	0.1351	0.8571	0.02774	0.8571	-0.554	0.2917	-0.3137	0.7143	-0.4193	0.8571	0.06523
2p12	CTNNA2	1135.8	2	rs12713991	79844837	T	0.461187	0.05707	1.345	0.1678	0.6632	1	-7.993	0.02993	0.04076	1	-0.007513	0.8	-0.003711	1	-0.1364	0.6875	-1.212	0.38	-0.1708	0.619	0.6612	0.8571	-0.0767	0.75	0.06579	0.1111	0.6092	0.3088	-3.667	0.8	6.547	0.8571	0.1328	0.8571	0.0168	0.6875	-0.5088	0.8571	-0.4433	0.8571	-0.9439	0.6471	-0.1189
2p12	CTNNA2	1135.8	2	rs1397696	79850281	A	0.273973	0.6267	0.7496	0.1905	5.304	0.1193	1.014	0.8571	0.07663	0.7143	0.04335	0.1805	0.1742	0.6471	0.1981	0.4474	0.1351	1	0.114	1	-0.8071	0.8571	0.1565	0.4091	0.2763	1	0.4826	0.09783	-4.275	0.5	0.4653	0.8571	0.2839	0.4186	0.03007	0.8	-0.1096	0.8571	0.3539	0.4186	0.4057	0.75	-0.2828
2p12	CTNNA2	1135.8	2	rs1159457	79855782	C	0.0388128	1	0.6071	0.8571	7.542	0.3878	9.85	0.2371	-0.2172	0.6471	0.08022	0.219	1.001	0.2651	0.5727	0.4186	4.741	0.1354	1	0.3654	-6.04	0.07826	0.8015	0.05354	0.04605	1	1.165	0.619	-3.862	0.8	23.92	0.4186	-1.084	0.08438	0.02703	0.8	-0.6736	0.4848	-0.1462	0.8	2.734	0.7143	-0.1693
2p12	CTNNA2	1135.8	2	rs10496232	79857271	A	0.0593607	1	1.342	0.6471	-0.7244	1	0.1663	1	-0.3464	0.5385	0.009193	1	-0.6607	0.275	-0.7854	0.2447	-4.598	0.07988	-0.9496	0.4	3.193	0.2857	-0.149	1	0.375	0.513	2.119	0.1623	5.658	0.4474	9.041	0.3226	-0.3182	0.3878	-0.01551	0.8	-0.2011	0.75	-0.4825	0.3	0.9675	0.8	0.3602
2p12	CTNNA2	1135.8	2	rs2102547	79893363	A	0.497717	0.007017	1.249	0.3134	1.144	0.8571	-5.371	0.1421	-0.05467	0.8571	0.009957	0.75	0.0008595	1	-0.09449	0.8571	-1.054	0.4186	-0.1821	0.6471	0.0832	1	-0.00177	1	0.05921	1	0.4483	0.2	1.415	1	17.83	0.8571	-0.1471	0.8571	0.03637	0.8571	-0.6238	0.6316	-0.8659	0.4	2.615	0.6471	0.8448
2p12	CTNNA2	1135.8	2	rs1001112	79894431	T	0.461187	0.01285	0.8503	0.5	-1.547	1	4.002	0.192	0.1116	0.4186	-0.01476	0.7143	-0.01497	0.8571	0.05741	0.8571	0.5637	1	0.1635	0.6875	-0.02234	1	-0.03099	0.8571	0.2566	1	0.6853	0.5	4.408	0.7143	-4.176	0.8571	0.3033	0.5909	-0.0127	0.8571	-0.6162	0.3448	0.1382	0.8571	0.3407	0.8571	0.3606
2p12	CTNNA2	1135.8	2	rs6734305	79908334	T	0.46789	0.2926	1.24	0.275	-3.189	0.2651	-1.402	0.6471	-0.3821	0.07521	0.01345	0.619	-0.4486	0.1983	-0.4921	0.07781	-1.747	0.1543	-0.4372	0.2323	1.917	0.1562	-0.2247	0.1313	0.3733	0.3156	0.6094	0.2371	7.521	0.2371	11.72	0.2396	-0.126	0.8571	0.01416	0.8571	-0.08769	0.8571	0.1578	1	1.539	0.3333	0.3343
2p12	CTNNA2	1135.8	2	rs2203051	79913587	T	0.419725	0.2723	1.261	0.3279	-2.914	0.8571	-0.9777	0.7143	-0.4694	0.01384	0.01284	0.75	-0.4272	0.2323	-0.3157	0.2371	-1.344	0.2619	-0.402	0.2212	0.01128	1	-0.01629	0.8571	0.2039	1	0.6898	0.5	-7.67	0.4595	15.24	0.1712	0.355	0.3	0.04471	0.5385	-0.1152	0.8571	0.3221	0.5	0.8139	0.6316	-0.2709
2p12	CTNNA2	1135.8	2	rs2974154	79935364	G	0.187215	0.0102	0.7417	0.2447	-1.84	0.5385	3.972	0.4474	0.05251	1	-1.463e-05	1	-0.09799	1	0.2912	0.7143	4.309	0.01087	1.02	0.02813	-3.27	0.08036	0.3764	0.1405	0.1184	1	1.16	0.6471	3.094	0.8571	-13.53	0.3333	-0.3082	0.4186	0.05651	0.8571	0.1408	0.8571	0.6081	0.3585	-1.982	0.75	-0.4475
2p12	CTNNA2	1135.8	2	rs10496233	79935726	G	0.295872	1	0.9657	1	4.157	0.2212	1.641	0.6471	0.5405	0.006003	-0.03107	0.3333	0.4017	0.3585	0.2501	0.3279	-0.7161	0.5833	-0.3216	0.4186	-0.1165	1	0.06863	0.6875	0.2333	1	1.693	0.4848	7.543	0.3279	-5.04	0.6316	0.2593	0.5909	-0.06976	0.125	-0.292	0.6875	-0.5309	0.38	-1.412	0.4286	-0.4706
2p12	CTNNA2	1135.8	2	rs13430537	79963829	G	0.295872	0.4537	0.9688	1	4.321	0.192	-0.3783	1	0.02562	1	-0.002306	0.8	-0.1388	0.8	0.08762	0.7143	-0.1229	0.8	0.1831	0.8571	0.8561	0.619	-0.01769	0.8571	0.1513	0.3481	0.7271	0.7143	3.867	0.6875	-12.48	0.2556	-0.1591	0.75	-0.05969	0.339	0.2283	0.8571	-0.1852	1	-0.949	0.75	0.01077
2p12	CTNNA2	1135.8	2	rs2916508	79965305
2p12	CTNNA2	1135.8	2	rs13414270	79968069	C	0.344037	0.06924	0.8547	0.4474	3.94	0.2017	0.1528	0.8571	0.01954	1	0.01928	0.5833	-0.1109	0.8571	0.3247	0.2877	1.212	0.2683	0.3545	0.2651	0.2553	0.8571	0.07932	0.6471	0.3267	0.09199	0.8789	0.8571	6.828	0.3	-4.335	0.8	-0.1771	0.4722	-0.06026	0.1818	-0.06304	1	-0.2305	0.5357	0.144	1	0.1417
2p12	CTNNA2	1135.8	2	rs989743	79970788	G	0.204128	1	0.6351	0.07759	4.886	0.192	2.068	0.75	0.4518	0.04124	-0.006122	0.8571	0.475	0.3043	0.773	0.04895	2.751	0.0597	0.1832	0.8	0.5798	1	0.05042	0.7143	0.03289	1	N/A	1	2.447	0.8571	1.293	0.8571	-0.7903	0.2588	-0.2284	0.1023	-0.6713	0.5	-0.1791	1	2.672	0.6471	1.307
2p12	CTNNA2	1135.8	2	rs13034462	79973002	G	0.0502283	1	1.575	0.3	-13.18	0.04082	1.166	1	-0.09418	0.8571	-0.04636	0.4706	0.07885	0.8571	-0.2101	0.75	-0.5074	0.8571	0.2393	0.8571	0.157	1	-0.005134	1	0.1118	1	N/A	1	-2.357	1	-8.342	0.4	1.078	0.01894	0.01959	0.6471	0.8733	0.2958	0.3841	0.5385	-3.379	0.2087	-1.519
2p12	CTNNA2	1135.8	2	rs10496234	79973743	T	0.5	0.8343	1.175	0.5	-2.853	0.3958	2.105	0.8571	-0.359	0.04403	-0.006177	0.8	0.3572	0.3043	-0.3417	0.2917	-1.718	0.1244	-0.4922	0.1736	0.9284	0.56	-0.1454	0.4186	0.3355	1	0.739	0.4722	-9.823	0.1354	-9.943	0.2162	-0.2455	0.56	-0.05909	0.2958	-0.3715	0.7143	-0.3136	0.5	-1.577	0.3636	-0.6646
2p12	CTNNA2	1135.8	2	rs2974173	79975239	A	0.262557	0.5972	0.9644	0.8571	1.954	0.5833	1.836	0.6316	-0.275	0.1515	-0.03424	0.3279	0.6914	0.05166	-0.2494	0.4474	-1.337	0.3	-0.3703	0.2527	0.4429	0.8571	-0.09298	0.8571	0.1711	1	0.3468	0.04236	9.033	0.2558	18.14	0.06557	0.1434	0.8571	0.06196	0.3281	-0.1651	0.8571	0.6526	0.3043	2.831	0.275	0.5367
2p12	CTNNA2	1135.8	2	rs974736	80019524	A	0.0717593	1	0.5943	0.2396	8.948	0.1007	-4.034	0.6316	0.3191	0.3509	-0.0002238	1	0.3594	0.6471	0.2707	0.8571	0.8449	0.619	0.3238	0.5172	2.183	0.5385	-0.04154	1	0.2	1	1.027	1	2.397	0.8571	-0.1651	1	-0.1729	0.8571	0.01393	0.7143	0.2336	1	0.9265	0.1354	0.4389	0.8571	0.4841
2p12	CTNNA2	1135.8	2	rs540905	80066801	A	0.262557	1	1.208	0.339	-6.472	0.06512	-7.766	0.06154	0.1244	0.5833	0.006114	0.8571	-0.9723	0.01205	0.08428	0.8571	-0.1974	0.8	0.04545	1	0.3185	1	-0.07574	0.6316	0.38	0.2092	1.38	0.4706	-4.037	0.5385	-1.521	0.8	0.1487	0.75	-0.1122	0.03851	-0.647	0.2323	-0.8218	0.139	-0.5909	0.8571	-0.9082
2p12	CTNNA2	1135.8	2	rs482602	80081198	T	0.145161	0.6849	0.7967	0.5161	1.152	0.75	-7.173	0.1689	0.1581	0.6471	-0.04042	0.7143	0.4806	0.2529	0.1611	0.5909	0.3833	0.75	-0.08183	0.6875	-3.249	0.1471	0.2943	0.3226	0.2	1	0.498	0.1515	-2.638	0.75	4.248	0.6471	0.2068	0.4474	-0.006462	0.8571	-0.5387	0.4186	0.03712	0.8571	0.6078	0.8571	-0.1167
2p12	CTNNA2	1135.8	2	rs1368909	80082251	C	0.422374	0.8329	0.8346	0.6471	-5.801	0.04076	-2.09	0.5833	-0.4545	0.01351	0.04497	0.1361	0.2183	0.38	0.1654	0.4722	0.6558	0.8571	0.1873	0.4706	-0.04611	1	0.1599	0.2785	0.3224	1	3.019	0.05195	5.083	0.4474	-0.1838	1	0.03103	0.8571	-0.03067	0.4706	0.09557	0.8	-0.1073	0.8571	-4.21	0.0158	-0.9604
2p12	CTNNA2	1135.8	2	rs1434099	80082649	T	0.484018	1	0.8833	0.4848	-5.256	0.06074	-0.5849	0.8571	-0.4685	0.01157	0.03413	0.2447	0.06994	0.8	0.09479	0.75	0.2708	0.8571	0.2415	0.38	0.5811	1	0.09631	0.439	0.2105	1	0.5235	0.1582	2.36	0.8571	-5.517	0.4091	0.6807	0.01547	-0.04103	0.8	-0.1574	0.8571	0.4962	0.3725	2.876	0.2069	0.383
2p12	CTNNA2	1135.8	2	rs417570	80086053	A	0.285388	0.6164	0.8811	0.4359	-2.156	0.5833	-8.416	0.05534	0.02425	1	-0.01841	0.5385	0.3388	0.3636	-0.2323	0.439	0.4552	0.6316	-0.1874	0.8	-0.2659	0.8	0.08868	0.8571	0.4342	0.1324	1.013	1	3.971	0.7143	-18.05	0.02179	0.1509	0.6471	-0.02519	0.6316	-1.536	0.004032	-0.5782	0.2958	-0.6046	0.75	-0.3799
2p12	CTNNA2	1135.8	2	rs450658	80089547	C	0.316514	0.4676	0.9333	0.8	-1.644	0.6471	-7.604	0.0462	0.01001	1	-0.01171	0.8571	0.2283	0.5909	-0.1549	0.6875	0.2951	0.7143	0.05895	1	-0.1291	1	0.07783	0.6471	0.3355	1	1.633	0.4474	-1.681	0.8571	12.19	0.1825	-0.009805	1	-0.02977	0.5172	0.681	0.2447	0.09952	0.8571	-2.009	0.3043	-0.5107
2p12	CTNNA2	1135.8	2	rs427295	80092085	G	0.143836	0.6829	0.8981	0.8571	4.082	0.4	-12.49	0.02797	0.3625	0.1786	0.0234	0.6471	0.6599	0.1572	0.4911	0.2877	1.965	0.275	0.6992	0.1534	-2.687	0.2421	0.3513	0.1875	0.125	0.3481	0.5465	0.2716	-2.456	1	-11.41	0.3333	0.1887	0.8571	-0.06676	0.3226	-0.5293	0.619	0.7069	0.7143	0.1498	0.8571	-0.1611
2p12	CTNNA2	1135.8	2	rs6753378	80096033
2p12	CTNNA2	1135.8	2	rs921637	80112935	A	0.43379	0.2053	0.9454	0.8571	0.06489	1	0.9868	0.6875	-0.07313	0.8	0.01717	0.56	-0.09844	0.8571	-0.1481	0.75	-0.8468	0.439	-0.5461	0.1083	-1.189	0.4359	-0.08012	0.5385	0.4467	0.3198	1.244	1	17.41	0.02431	13.01	0.1613	0.07922	0.8	-0.002144	0.8571	0.07569	1	0.2862	0.56	2.127	0.2821	0.1738
2p12	CTNNA2	1135.8	2	rs6729700	80114681	C	0.472603	0.098	0.9579	0.8571	0.5073	0.8	1.868	0.6875	-0.1346	0.5	0.02505	0.2683	-0.0562	1	-0.07748	0.8571	-0.8373	0.4	-0.5249	0.1083	-1.699	0.2917	0.02279	0.8	0.3487	1	1.152	0.8571	11.1	0.2017	10.7	0.2162	0.1694	0.4848	-0.0604	0.2619	-0.725	0.3725	-0.2945	0.5909	0.6239	0.8	-0.3854
2p12	CTNNA2	1135.8	2	rs1812391	80132155	G	0.243119	0.7845	0.9493	1	1.774	0.6875	9.456	0.02663	-0.1422	0.4595	0.03048	0.2212	-0.2847	0.56	-0.03894	0.8571	-0.832	0.6875	-0.4297	0.2233	-0.2791	1	-0.1096	0.5357	0.06579	1	0.948	0.8571	-21.77	0.2087	-50.83	0.04904	0.957	0.1773	-0.03785	0.6471	-0.05657	1	-0.6195	0.3	-1.415	0.8571	-1.244
2p12	CTNNA2	1135.8	2	rs9973600	80136766	T	0.40411	1	0.8105	0.4186	0.9267	1	1.772	0.56	-0.2344	0.3	0.05293	0.07479	0.05197	1	0.02877	1	-0.5502	0.8571	-0.5434	0.1187	-1.576	0.3279	0.1742	0.2895	0.3092	0.3481	1.913	0.1748	-2.677	0.8	-10.15	0.2105	-0.004253	0.8571	-0.01211	0.8571	-0.2744	0.5385	0.09515	0.8571	-0.8305	1	-0.2289
2p12	CTNNA2	1135.8	2	rs2121309	80139124	C	0.417051	0.6749	0.8688	0.5833	0.6455	1	2.077	0.56	-0.2584	0.2558	0.05797	0.0456	0.0323	1	-0.04294	1	-1.036	0.4	-0.6878	0.05833	-1.569	0.3182	0.09861	0.4359	0.2763	0.3481	1.892	0.2371	-3.374	0.7143	-9.387	0.339	-0.04471	0.8	-0.008028	1	-0.7427	0.1846	-0.118	0.8571	-1.567	0.4722	-0.5036
2p12	CTNNA2	1135.8	2	rs7605424	80155080	G	0.385321	0.6632	0.8266	0.4359	1.471	0.7143	7.139	0.07479	-0.234	0.2105	-0.009069	1	-0.139	0.5909	0.07534	1	-0.3731	1	0.3548	0.5909	1.651	0.3182	-0.1134	0.8	0.2933	0.5899	0.6857	0.8571	3.798	0.5833	13.44	0.2556	0.1334	0.8	0.04351	0.5833	0.5367	0.5	0.5133	0.5172	-0.4543	0.8571	-0.9102
2p12	CTNNA2	1135.8	2	rs4852550	80159781	T	0.355505	0.821	1.08	0.5833	-7.715	0.009449	-4.168	0.2716	0.009052	0.8571	-5.156e-05	1	-0.5222	0.1156	-0.1881	0.56	-1.072	0.3725	-0.5929	0.139	-1.495	0.3134	-0.006104	1	0.1133	1	0.631	1	-5.784	0.8571	14.79	0.2785	0.04301	1	-0.0547	0.5833	0.1628	1	1.076	0.2558	1.485	0.8571	-0.4778
2p12	CTNNA2	1135.8	2	rs716487	80164159	G	0.283105	0.4537	0.7809	0.2716	-2.086	0.6471	3.358	0.3636	-0.2846	0.1967	0.004471	1	-0.1409	0.7143	-0.2443	0.5	-1.289	0.217	-0.08495	0.6875	-0.07266	1	0.04961	0.7143	0.3533	0.5079	1.25	0.619	5.011	0.4595	-2.546	0.6875	0.05044	1	-0.01631	0.8571	0.1696	0.8571	0.1118	1	-1.894	0.339	-0.02659
2p12	CTNNA2	1135.8	2	rs2902109	80171196	A	0.213303	0.1883	0.9946	1	-4.341	0.2785	0.4199	1	-0.4245	0.06378	-0.008344	0.8571	-0.3392	0.3725	-0.6386	0.07988	-2.277	0.1204	-0.2758	0.4848	1.247	0.339	-0.1405	0.6471	0.1733	0.3739	0.8675	1	8.499	0.4091	-3.198	1	-0.3427	0.8571	0.01974	0.8	0.1237	0.8571	-0.4437	0.4706	-1.443	0.56	0.05606
2p12	CTNNA2	1135.8	2	rs3849389	80212764	A	0.43578	0.3979	1.066	1	2.023	0.4722	0.3922	1	0.1889	0.4474	0.03864	0.1825	0.3856	0.2277	0.7636	0.009474	2.313	0.05821	0.05763	1	-2.832	0.0592	0.1672	0.3654	0.1842	0.3481	1.189	0.8571	2.988	0.6471	1.262	1	0.6966	0.08766	-0.01985	0.8571	0.0144	1	0.1437	0.8571	-3.736	0.139	-1.311
2p12	CTNNA2	1135.8	2	rs2862019	80222952	A	0.458716	0.09889	1.02	1	0.7832	1	-1.491	0.75	0.23	0.3231	0.02002	0.619	0.2658	0.3958	0.6225	0.03372	2.342	0.07895	0.1785	0.8571	-2.363	0.1145	0.158	0.3231	0.09868	1	0.5769	0.4722	-17.23	0.2558	13.13	0.56	0.4243	0.5833	-0.006035	1	1.237	0.192	0.2796	0.8571	-5.865	0.051	-2.09
2p12	CTNNA2	1135.8	2	rs1867805	80224823	T	0.447248	0.03042	1.172	0.38	-2.747	0.3	-2.154	0.5385	-0.2121	0.3231	-0.02245	0.4043	-0.3448	0.2558	-0.7298	0.01001	-2.487	0.03115	-0.2125	0.56	2.631	0.06181	-0.2856	0.1042	0.4803	0.3156	0.8022	0.7143	1.359	1	7.924	0.4286	0.435	0.1524	0.07192	0.1444	-0.2435	0.75	-0.1975	0.75	-1.37	0.3878	-0.8236
2p12	CTNNA2	1135.8	2	rs7605086	80228591	T	0.344749	0.6164	1.394	0.1983	-3.557	0.2233	-5.071	0.1689	-0.2467	0.2051	-0.02524	0.4286	-0.4663	0.1553	-1.25	3.128e-05	-4.092	0.001276	-0.8129	0.02322	2.385	0.08464	-0.2288	0.2785	0.24	1	0.6058	0.3654	7.511	0.3878	-0.8585	1	-0.1187	0.8571	0.03156	0.7143	0.3731	0.6875	0.3924	0.6471	-0.9745	0.5909	0.2538
2p12	CTNNA2	1135.8	2	rs2078520	80246156		0	1																							0	0
2p12	CTNNA2	1135.8	2	rs1443897	80266636	C	0.125571	0.3768	0.7717	0.4091	0.4969	1	5.576	0.3448	-0.1121	0.6875	-0.01715	0.7143	-0.4222	0.5385	0.3172	0.4043	1.572	0.4	0.971	0.06452	0.595	0.8571	-0.1655	0.5833	0.4013	0.2209	1.544	0.5909	-2.553	0.8571	-12.99	0.2087	-0.4053	0.1383	-0.06309	0.1805	-0.4611	0.5909	-0.6217	0.1488	-0.2418	0.8571	-0.0635
2p12	CTNNA2	1135.8	2	rs894829	80266847	G	0.0776256	1	0.8459	0.619	-12.62	0.03152	-3.439	0.7143	0.282	0.3725	-0.03624	0.4706	0.8485	0.1951	0.1315	0.75	1.914	0.4595	-0.07436	1	-3.343	0.2651	0.4463	0.215	0.06	1	0.8078	0.8571	3.221	1	6.61	0.7143	0.593	0.6316	-0.06474	0.5909	0.6065	0.8571	1.135	0.2917	-0.8484	1	-1.858
2p12	CTNNA2	1135.8	2	rs980741	80277819	T	0.285388	1	1.297	0.2716	-5.001	0.1215	-4.847	0.25	-0.2249	0.3333	-0.05828	0.05091	-0.1544	1	-0.8512	0.01029	-2.713	0.03905	-0.9655	0.013	1.498	0.5	-0.2512	0.1761	0.1645	0.513	0.3885	0.1543	3.774	0.6875	-4.124	0.7143	0.1984	0.8571	0.0408	0.6471	0.8589	0.3226	1.498	0.02723	1.623	0.8	0.4734
2p12	CTNNA2	1135.8	2	rs1374118	80286561	G	0.357143	0.25	1.09	0.8571	-2.212	0.4706	-1.626	0.8571	-0.1515	0.4474	-0.02581	0.3182	0.2104	0.5385	-0.5367	0.06074	-1.918	0.1089	-0.6096	0.07941	1.247	0.4359	-0.2145	0.2277	0.2303	1	0.4041	0.2017	12.29	0.2917	-0.2565	1	-0.1198	0.7143	0.05152	0.5172	0.2719	0.5833	1.41	0.02399	0.711	0.8571	0.795
2p12	CTNNA2	1135.8	2	rs2597321	80321430	A	0.31422	0.6112	1.267	0.3088	-4.895	0.1515	-4.254	0.2785	-0.2115	0.3725	-0.05247	0.07125	-0.09047	1	-0.7299	0.02115	-1.694	0.2619	-0.6581	0.09184	0.5781	0.7143	-0.1465	0.5357	0.1513	0.513	0.2754	0.04605	10.75	0.3571	-1.178	0.8571	0.274	0.8	0.0006066	1	1.002	0.3654	1.513	0.05263	3.576	0.2785	0.93
2p12	CTNNA2	1135.8	2	rs310781	80323440	A	0.364055	0.2375	1.205	0.4	-4.498	0.1786	-3.624	0.3654	-0.207	0.3279	-0.04193	0.1262	0.1454	0.8571	-0.5184	0.06321	-2.11	0.1074	-0.6186	0.07941	1.028	0.56	-0.228	0.2473	0.2961	0.5899	0.622	0.8571	8.287	0.8	10.75	0.4359	-0.06155	0.7143	0.05695	0.38	0.6183	0.3878	1.126	0.06022	0.6094	0.6875	1.034
2p12	CTNNA2	1135.8	2	rs160864	80331785	T	0.454128	0.8333	0.9411	0.6875	0.4844	1	0.02949	1	-0.1981	0.3654	-0.01176	0.8571	-0.02788	1	-0.1951	0.8571	-0.6865	0.619	-0.1681	0.5385	1.178	0.5172	-0.1719	0.275	0.3618	1	1.254	0.8571	-4.757	0.6471	5.011	0.5	0.537	0.05634	-0.04423	0.4091	-0.1983	0.8571	-0.312	0.4595	-1.513	0.5385	-0.9949
2p12	CTNNA2	1135.8	2	rs318369	80342285	G	0.481651	0.2938	0.8882	0.5909	-1.413	0.6875	0.863	0.75	-0.1042	0.6316	-0.0006702	1	-0.1046	1	-0.2707	0.3585	-0.7047	0.4595	-0.09135	0.8571	0.8476	0.5385	-0.1233	0.619	0.1133	1	0.9999	1	-7.56	0.7143	2.872	0.8571	1.023	0.01087	-0.07749	0.217	-0.3595	0.6316	0.1351	0.8571	-2.869	0.2556	-1.244
2q31.1	GAD1	44.6	2	rs3791878	171380437	A	0.275463	0.7948	1.065	0.8571	1.081	0.8571	6.225	0.1226	0.1576	0.5172	0.01096	0.8571	-0.4975	0.1333	-0.4943	0.1135	-1.761	0.2034	0.02438	0.8571	2.112	0.1645	-0.09465	0.75
2q31.1	GAD1	44.6	2	rs2241165	171386625	G	0.236842	1	0.9076	0.7143	-4.211	0.2105	-1.036	0.8571	0.1274	0.5833	-0.01965	0.7143	0.2895	0.4595	0.334	0.2558	1.162	0.7143	0.1136	0.8571	-1.782	0.23	0.2327	0.2255
2q31.1	GAD1	44.6	2	rs3828275	171390986	A	0.468037	0.3919	1.554	0.02601	0.2239	1	-5.392	0.09677	-0.06983	0.8	0.003491	1	-0.2755	0.38	-0.2597	0.5909	-0.9932	0.4595	-0.4218	0.2347	1.103	0.5	-0.2521	0.1256
2q31.1	GAD1	44.6	2	rs3791850	171416346	T	0.210046	1	0.9594	0.8	-4.577	0.2529	1.078	1	-0.0005935	1	-0.04973	0.192	0.3113	0.4595	0.3152	0.3585	0.755	0.6875	-0.032	0.75	-0.3992	0.8571	0.2397	0.2347
2q31.1	GAD1	44.6	2	rs769393	171417767	A	0.0527523	1	0.9753	1	7.573	0.3	10.5	0.2202	-0.7286	0.0989	0.0781	0.2558	0.3616	0.8	-0.5134	0.56	-1.153	0.6316	0.2935	0.6875	0.06391	1	0.1724	0.75
2q31.1	GAD1	44.6	2	rs7578661	171423379	G	0.267123	1	0.6527	0.03905	1.66	0.5909	5.801	0.2588	-0.04594	0.8	0.02286	0.8571	0.0281	0.8571	0.1051	0.7143	1.172	0.2857	0.7533	0.03589	-0.03269	1	0.1187	0.8571
2q31.1	GAD1	44.6	2	rs4297845	171427785	A	0.442922	0.3033	0.8516	0.4848	-2.358	0.4186	4.236	0.1543	-0.1604	0.3509	-0.009873	0.8571	0.2809	0.3571	0.1226	1	0.1299	1	0.06724	1	-0.9205	0.5909	0.2912	0.1088
2q34	ERBB4	1156.5	2	rs1836724	211953197	C	0.387615	0.2723	0.9676	0.8571	5.172	0.1268	3.265	0.3725	0.01483	1	-0.03107	0.2421	0.6897	0.03266	0.6733	0.03655	-0.2046	1	-0.01288	1	-0.4238	0.8	-0.1316	0.5357	0.3618	1	0.8254	0.8571	-2.184	0.8571	0.7223	0.8	-0.4479	0.1156	0.01759	0.6316	0.767	0.1905	0.7748	0.113	3.509	0.07397	1.329
2q34	ERBB4	1156.5	2	rs3791682	211957951	C	0.275229	1	0.8936	0.8	-3.63	0.2529	-3.14	0.6875	-0.03771	1	-0.05147	0.0897	-0.3098	0.5	-0.4871	0.1983	0.09143	0.8571	0.07814	1	1.692	0.2651	-0.05122	0.8	0.1974	0.02222	1.214	0.8571	-5.49	0.4706	0.5832	1	-0.006987	0.8571	0.03944	0.6471	0.1285	0.8571	-0.1426	0.6875	1.102	1	0.1636
2q34	ERBB4	1156.5	2	rs1816532	211976485	G	0.317352	0.8076	1.137	0.5385	-0.1112	1	2.949	1	-0.06393	0.8571	0.02657	0.4286	-0.375	0.2162	-0.316	0.3725	0.433	0.619	0.08402	0.8	-0.7699	0.5172	0.08579	0.5	0.1933	1	0.809	0.8571	3.129	0.5909	-1.219	1	-0.3316	0.2529	-0.02857	0.5357	1.265	0.04473	1.336	0.01427	2.898	0.217	1.474
2q34	ERBB4	1156.5	2	rs3791700	211983265	G	0.23516	1	0.8404	0.3333	-5.291	0.1405	-4.575	0.2371	0.02868	1	-0.04142	0.2473	-0.4875	0.2255	-0.6355	0.06651	-0.6741	0.4359	-0.1308	0.8571	1.798	0.2396	-0.02154	0.8571	0.1118	0.1111	1.083	0.8	-2.066	0.8571	5.704	0.56	-0.2737	1	0.08403	0.3654	0.3142	0.7143	0.1538	0.619	0.1293	1	0.09907
2q34	ERBB4	1156.5	2	rs3791703	211992598	T	0.321918	0.6347	0.9261	0.8	-5.836	0.07418	-5.506	0.1761	0.238	0.8571	-0.01709	0.5833	-0.08081	0.75	-0.1222	0.75	-0.1264	0.8571	0.1043	0.7143	0.8341	0.5385	0.1358	0.5385	0.25	0.5053	0.7452	0.6875	19.06	0.01247	14.84	0.1905	-0.2732	0.4	0.01327	0.8571	-0.1362	0.8571	0.3287	0.5385	1.352	0.5833	0.1943
2q34	ERBB4	1156.5	2	rs3791709	211995179	T	0.263761	0.797	0.8106	0.3333	-5.156	0.1445	-4.118	0.5385	0.03884	1	0.004077	0.8571	-0.02908	1	-0.2099	0.56	0.0381	1	-0.07073	0.6471	1.324	0.3571	0.1863	0.4186	0.1447	0.2178	1.022	1	-14.53	0.1462	-12.75	0.3571	-0.09186	0.8571	-0.006096	1	-0.3117	0.75	0.08507	1	0.745	0.6875	0.3937
2q34	ERBB4	1156.5	2	rs10497944	212002670	G	0.393519	0.8265	1.022	1	3.516	0.3134	4.038	0.3231	-0.1155	0.6875	-0.03197	0.2371	0.1912	0.5172	0.3188	0.3088	-0.4234	0.8571	-0.1049	0.6471	0.3702	0.5385	-0.2322	0.1736	0.1533	1	1.537	0.5	3.4	0.8571	4.909	0.8	0.8254	0.07297	-0.1699	0.0128	-0.8399	0.1983	-0.6284	0.4	-1.939	0.3878	-0.28
2q34	ERBB4	1156.5	2	rs2033647	212010372	C	0.28673	0.5968	1.015	0.8571	-4.129	0.1875	-4.568	0.3448	0.1537	0.8571	-0.01147	0.5172	-0.1071	1	-0.424	0.2716	-0.4722	1	-0.1549	0.5833	0.9518	0.4474	0.07559	0.8571	0.2324	1	1.806	0.4722	-6.391	0.38	-1.139	0.8571	0.1993	0.5172	0.08303	0.1436	0.4525	0.4706	0.1438	0.75	-0.7847	0.6875	-0.1318
2q34	ERBB4	1156.5	2	rs1816531	212019978	A	0.387615	0.4002	0.8339	0.5385	1.397	0.8571	-2.925	0.8571	0.1041	0.6875	0.06178	0.02383	-0.02282	1	-0.05165	0.8571	1.416	0.2588	0.4894	0.2958	-1.146	0.8571	0.1681	0.2588	0.25	1	0.5578	0.2785	2.818	0.8571	4.618	0.8571	-0.4034	0.1582	0.05661	0.2529	1.68	0.01005	1.058	0.04509	2.509	0.2529	0.9859
2q34	ERBB4	1156.5	2	rs2371271	212024933	T	0.483871	0.8365	0.8646	0.5385	-1.933	0.4359	0.8664	0.8571	-0.09973	0.8571	0.02265	0.4848	-0.1061	0.6316	-0.1796	0.6316	0.09129	1	0.01779	1	-0.2226	0.8	0.2181	0.1846	0.2303	0.3481	1.461	0.8571	6.761	0.3333	0.02131	0.8571	0.3406	1	-0.104	0.1176	-0.8406	0.1905	-0.5951	0.4	-2.439	0.3878	-0.6037
2q34	ERBB4	1156.5	2	rs1836749	212036235	G	0.287671	0.2108	0.9288	1	-2.66	0.3878	-2.083	0.8571	0.002567	1	0.03739	0.2323	-0.2226	0.5357	-0.07605	0.7143	0.2911	1	0.1522	0.8571	-0.2971	1	-0.01942	0.8571	0.26	1	1.824	0.339	-3.403	0.6471	-15.93	0.08411	0.1462	0.6316	-0.05614	0.2396	0.3681	0.8	-0.4198	0.38	-2.268	0.2785	-0.5981
2q34	ERBB4	1156.5	2	rs4302167	212041668	G	0.186636	0.075	1.023	1	-0.5606	0.8	4.876	0.2396	-0.2484	0.25	0.04311	0.2277	-0.1062	0.7143	-0.1076	0.8	-0.5688	0.7143	-0.1915	0.8571	-0.6456	0.8571	-0.05577	0.8571	0.375	0.5053	1.63	0.2917	7.598	0.2529	6.131	0.8571	0.04223	1	0.02121	0.4474	-0.7515	0.1935	-0.4116	0.4722	-2.112	0.2716	-0.6535
2q34	ERBB4	1156.5	2	rs4439896	212053703	G	0.190367	0.1556	1.168	0.7143	0.5054	1	-0.7288	1	-0.2246	0.4474	0.01777	0.8	0.2101	0.6471	0.1396	0.8571	0.5434	0.6316	0.1373	0.8	-1.768	0.38	0.2322	0.4359	0.4058	0.5939	0.7862	0.5172	-11	0.08411	-0.9463	0.8571	-0.343	0.1497	-0.05469	0.3226	0.4129	0.4474	0.05965	1	1.086	0.8571	0.06253
2q34	ERBB4	1156.5	2	rs4672614	212058333	G	0.16895	0.2469	1.096	0.75	0.5782	0.8571	0.6694	1	-0.1905	0.5	0.01824	0.8	-0.09133	0.8571	0.08241	0.8571	0.1657	1	-0.1189	0.8571	-0.4819	0.8571	0.01772	1	0.3333	0.09199	0.9811	1	-0.2359	1	-0.1194	1	-0.05554	0.8571	0.005745	1	-0.5075	0.3	0.1877	0.75	1.398	0.619	0.3731
2q34	ERBB4	1156.5	2	rs4672615	212065237	T	0.244292	0.7861	0.8632	0.4595	3.486	0.2683	-1.594	0.8571	-0.2586	0.2651	0.06866	0.02551	0.494	0.1524	0.1605	0.6471	0.09805	1	-0.0543	0.8571	-0.4393	1	0.1668	0.4595	0.4671	0.5704	1.466	0.4286	4.206	0.5385	3.712	0.6471	0.08922	0.7143	-0.01491	0.7143	-0.009058	1	-0.007495	1	0.3635	0.8571	0.4616
2q34	ERBB4	1156.5	2	rs4278873	212069319	G	0.155251	0.3995	1.131	0.75	-5.441	0.2527	0.7371	0.8571	-0.0534	1	0.01476	0.8571	0.003045	1	0.2016	0.5909	-0.111	1	0.2346	0.75	1.314	0.6471	0.02344	1	0.4539	1	1.271	0.7143	1.046	1	7.351	0.8571	0.2499	0.4848	0.05842	0.3448	-0.3166	0.6316	0.0108	1	0.2411	1	0.1897
2q34	ERBB4	1156.5	2	rs4358067	212072729	A	0.30137	0.6257	0.9331	0.6471	2.673	0.4359	-3.875	0.3878	-0.1353	0.619	0.04903	0.1262	0.4063	0.1444	0.447	0.1187	-0.02176	1	0.0864	0.8	-0.6419	0.8	0.1855	0.2588	0.4276	0.08114	1.078	0.8571	-2.22	0.8	8.217	0.4359	-0.1714	0.5385	0.0393	0.3279	-0.6204	0.2821	-0.2989	0.8571	-2.407	0.2857	-0.9952
2q34	ERBB4	1156.5	2	rs10932379	212083593	A	0.497706	0.2961	0.9003	0.5385	-0.6242	0.8571	-0.6999	0.8	-0.2153	0.2651	0.02157	0.3878	-0.03277	1	-0.2192	0.4474	-2.265	0.07781	-0.3121	0.4474	1.188	0.3654	-0.03988	1	0.26	0.5736	0.4251	0.07317	2.559	0.8571	4.814	0.75	-0.03489	1	-0.01824	1	1.032	0.07872	0.8702	0.1327	5.346	0.005279	2.076
2q34	ERBB4	1156.5	2	rs6435632	212086769	A	0.358447	1	0.6498	0.04553	5.225	0.1176	-3.48	0.2958	0.1261	0.6471	0.0414	0.2034	0.2176	0.6875	0.4504	0.1488	1.643	0.2651	0.1301	0.8571	-3.179	0.03684	0.2297	0.2371	0.1467	1	1.484	0.619	-8.925	0.3231	13.55	0.3509	-0.1142	0.8	0.03064	0.8571	1.187	0.2034	0.3567	0.8571	-1.912	0.5909	-0.9933
2q34	ERBB4	1156.5	2	rs7599979	212091765
2q34	ERBB4	1156.5	2	rs10932380	212098595	G	0.374429	0.1869	0.9478	0.8571	0.4814	0.8571	-3.656	0.619	0.1714	0.5172	0.01981	0.619	-0.05318	0.8571	-0.06149	1	0.1792	0.6875	0.03998	1	0.2392	1	-0.08588	0.75	0.3158	1	0.4867	0.1818	-7.555	0.2877	-12.09	0.186	0.07712	0.8571	-0.00128	0.8571	0.8904	0.1361	-0.09978	1	-3.157	0.1042	-0.5583
2q34	ERBB4	1156.5	2	rs1851183	212112767	A	0.308756	0.1357	1.105	0.6875	-1.729	0.6471	-6.763	0.05253	0.09066	0.6316	0.02654	0.5	-0.1561	0.619	0.1476	0.7143	-0.308	1	0.06728	1	-0.2743	1	0.05256	0.8571	0.07237	1	0.6342	0.4848	-7.808	0.3725	-22.31	0.07692	-0.1802	0.7143	-0.04587	0.5909	0.001184	1	-0.194	0.8571	-0.1975	1	0.3246
2q34	ERBB4	1156.5	2	rs953956	212121920	A	0.137615	1	1.051	0.8571	-3.118	0.8571	2.743	0.6316	0.09004	0.8	-0.006526	0.8571	0.7872	0.1145	0.2017	0.6875	-2.39	0.2105	-0.2528	0.5909	0.26	0.8	0.09459	0.619	0.4079	1	0.872	1	-0.9757	1	5.748	0.4848	0.5877	0.04502	-0.08784	0.06222	-0.2448	0.7143	-0.6697	0.25	-2.822	0.1405	-1.331
2q34	ERBB4	1156.5	2	rs10497945	212126355	C	0.225806	0.7734	0.8821	0.5	6.565	0.05523	1.303	0.8571	-0.132	0.5357	-0.002219	1	-0.2591	0.619	-0.1579	0.6875	-1.56	0.339	-0.311	0.4	-1.485	0.3182	-0.09501	0.7143	0.38	0.08553	0.7777	0.8571	-3.596	0.8571	1.078	0.8571	0.2942	0.3571	0.05141	0.2651	-0.3018	0.6875	-0.03852	0.8571	-1.311	0.5909	-0.509
2q34	ERBB4	1156.5	2	rs10497946	212126407	A	0.00229358	1																							0.2639	1	1.387	0.8571	6.051	0.8571	-8.304	0.4359	-0.1556	0.6471	-0.07016	0.1603	-0.2894	0.7143	-1.155	0.04017	0.2237	1	-0.5961
2q34	ERBB4	1156.5	2	rs1879531	212147301	T	0.228311	1	1.014	1	2.187	0.5385	1.843	0.8	0.0571	1	0.008314	1	0.2011	0.7143	-0.2547	0.3509	-0.4192	0.619	-0.3412	0.5172	-0.2146	1	-0.09887	0.8571	0.4333	0.08553	1.021	0.8571	-7.755	0.2323	8.162	0.3654	-0.2435	0.2588	-0.01003	1	-0.584	0.2619	0.3127	0.5833	0.8298	0.6875	-0.06535
2q34	ERBB4	1156.5	2	rs1818751	212162650	A	0.155093	1	0.6803	0.1421	3.127	0.5909	3.641	0.5172	-0.01404	0.8571	0.008442	0.8571	0.1973	0.8571	-0.1602	0.5	-0.9553	0.5833	-0.1059	1	0.9226	0.6471	-0.1652	0.4091	0.4933	0.08925	0.9475	1	6.354	0.2917	-2.76	1	-0.121	0.56	-0.03729	0.4286	0.7736	0.1244	0.1277	0.8571	0.1063	1	0.2666
2q34	ERBB4	1156.5	2	rs1972143	212170367	T	0.0913242	0.2769	0.705	0.3654	-0.5147	1	5.824	0.3878	-0.239	0.3509	-0.04626	0.2933	0.2121	0.8	-0.3039	0.5	-1.025	0.5909	-0.3094	0.7143	-0.5519	0.8	-0.2071	0.8571	0.2434	1	1.634	0.3878	-5.972	0.4706	5.124	0.5	-0.02142	1	-0.09903	0.07918	0.3548	0.6316	-0.4941	0.6471	-2.206	0.38	-0.7327
2q34	ERBB4	1156.5	2	rs1851196	212178865	G	0.0936073	0.2346	0.8299	0.5833	-1.445	0.8571	5.824	0.3878	-0.1848	0.4706	-0.04748	0.2619	0.1583	0.8571	-0.5442	0.3088	-2.224	0.3448	-0.5447	0.3654	0.271	1	-0.2734	0.25	0.2434	1	1.148	0.8	-0.1893	1	17.75	0.07736	-0.5084	0.09574	-0.03567	0.8571	0.7182	0.3333	-0.2682	0.8571	-1.173	0.6471	-0.562
2q34	ERBB4	1156.5	2	rs7601664	212201009	G	0.0953488	0.199	0.9015	0.75	-3.691	0.5909	7.192	0.2857	-0.2633	0.2917	-0.008799	0.75	0.1588	0.75	-0.2304	0.5833	-2.174	0.2651	-0.09687	1	0.7753	0.75	-0.3471	0.1553	0.4459	1	0.9956	1	2.774	0.7143	-5.121	0.5172	-0.008178	1	0.03036	0.56	-0.3115	0.8571	0.1054	0.8	0.1806	1	-0.195
2q34	ERBB4	1156.5	2	rs6435644	212213909	C	0.00456621	1																							0.07237	1	2.038	0.5357	-13.67	0.7143	9.574	0.6471	-0.05751	0.8571	0.01903	1	0.3393	0.8	-1.135	0.189	-4.626	0.1724	-1.15
2q34	ERBB4	1156.5	2	rs6435647	212215478	G	0.0114155	1	0.9166	0.8	-4.699	0.6875	2.469	1	-0.5915	0.6875	0.08486	0.6471	-0.6808	0.56	-0.3689	1	6.69	0.2371	0.781	0.8571	-1.925	1	-0.06785	0.8571	0.1733	1	1.217	1	-12.2	0.8571	6.748	0.7143	-0.1256	0.8571	-0.01279	0.8571	-0.1459	0.8571	-0.8882	0.1634	-2.116	0.4186	-0.6493
2q34	ERBB4	1156.5	2	rs10932390	212220691	C	0.157534	1	1.516	0.1875	-5.144	0.2683	-0.3584	0.8	0.404	0.07941	-0.005192	1	-0.3251	0.4359	-0.683	0.06897	-0.6495	0.8571	-0.109	0.8571	2.374	0.2933	-0.2722	0.2421	0.03289	1	N/A	0.75	5.285	0.8571	NA	1	-0.4428	0.5909	0.1808	0.08157	0.1183	1	-0.8291	0.4474	-1.154	1	-0.1279
2q34	ERBB4	1156.5	2	rs6708035	212224987	C	0.224771	0.3235	1.316	0.215	-2.027	0.4286	2.522	0.5357	-0.09456	0.8571	-0.03843	0.1656	0.01303	1	0.4105	0.1805	0.5271	0.8571	0.07108	1	0.3815	0.619	-0.1246	0.4474	0.3553	0.2672	0.7047	0.4722	6.729	0.3231	-1.63	0.8571	-0.4303	0.115	-0.03977	0.3585	-0.5188	0.5833	0.1399	0.8	0.4793	0.8571	-0.1343
2q34	ERBB4	1156.5	2	rs6730119	212227273	A	0.447489	0.6727	1.018	0.8571	-1.285	1	2.302	0.4359	-0.1249	0.56	-0.0193	0.38	-0.5561	0.05523	-0.4045	0.2421	-0.8415	0.4848	-0.1993	0.6471	1.612	0.3043	-0.1194	0.5385	0.26	1	0.7349	0.4286	-4.411	0.5	-1.529	0.8571	0.4485	0.1667	-0.006693	1	-0.5438	0.2877	-0.3082	0.5357	-0.2737	0.75	-0.383
2q34	ERBB4	1156.5	2	rs6719645	212233218	T	0.222477	0.2281	1.043	0.8571	6.729	0.0871	-2.171	0.6875	-0.0348	0.8571	0.04777	0.113	-0.5694	0.1603	-0.4667	0.1667	-0.8582	0.5833	-0.3277	0.3509	0.8021	0.6875	-0.1519	0.4359	0.03333	1	N/A	0.8	9.349	0.7143	16.68	0.4091	-0.4316	0.6471	0.09194	0.75	0.9495	0.5172	-0.5632	0.6316	-2.335	0.8571	0.2604
2q34	ERBB4	1156.5	2	rs6719664	212233284	C	0.100457	0.5566	1.23	0.5385	-0.5666	1	0.4231	1	-0.7063	0.01948	-0.02348	0.7143	0.0326	1	0.3116	0.6471	-0.3012	1	-0.1184	0.8571	0.08382	0.8571	0.007664	1	0.3158	0.2384	0.8229	0.619	10.94	0.1182	-4.55	0.7143	0.08476	0.7143	-0.02313	0.6316	-0.1941	0.6875	-0.01818	1	-0.1922	1	-0.1005
2q34	ERBB4	1156.5	2	rs6725181	212238711	T	0.107798	1	0.704	0.3279	-1.763	0.8571	-3.096	0.5833	0.08913	1	0.0902	0.02754	-0.03237	1	0.5663	0.8	2.921	0.1405	0.8538	0.1701	0.5449	1	0.03371	0.8571	0.4079	0.5548	1.793	0.2347	-6.699	0.4	0.3964	1	-0.2701	0.38	-0.07193	0.1613	-0.588	0.3231	-0.6915	0.1748	-1.898	0.38	-0.7934
2q34	ERBB4	1156.5	2	rs1818750	212243604	C	0.0252294	1	1.443	0.6875	6.967	0.3448	-1.841	0.8571	-0.8748	0.2619	0.0528	0.4848	0.4036	0.8571	0.3669	0.7143	-0.8844	1	-0.4583	0.6875	-4.121	0.4186	0.1267	0.8	0.006579	1
2q34	ERBB4	1156.5	2	rs10173674	212253778	C	0.417808	0.6669	1.131	0.56	-1.54	0.4706	-0.04088	1	0.2267	0.2347	0.02551	0.3279	-0.4361	0.1623	-0.3801	0.8571	-0.8209	0.4706	-0.09516	0.8571	3.33	0.02427	-0.2368	0.1736	0.2763	1	0.6256	0.5172	5.637	0.6471	-7.183	0.5909	0.01192	1	0.06831	0.2556	0.06134	1	-0.1368	0.8571	1.094	0.8571	0.3201
2q34	ERBB4	1156.5	2	rs1829615	212256022	G	0.477169	0.8371	1.076	0.8571	0.114	1	1.533	0.7143	-0.1651	0.3585	0.003772	0.75	-0.351	0.275	-0.1425	0.5909	-0.6865	0.6316	-0.1546	0.7143	2.114	0.1553	-0.1624	0.3333	0.24	1	0.4449	0.08464	6.278	0.3725	7.864	0.619	0.0742	0.8571	0.1131	0.06512	0.9787	0.1689	0.09898	0.8571	1.378	0.619	0.4105
2q34	ERBB4	1156.5	2	rs2371276	212263330	G	0.477169	0.8366	1.005	1	-1.425	0.6471	-1.484	0.6875	0.1417	0.75	-0.03345	0.3043	0.3557	0.3182	0.07014	0.8571	0.1191	1	0.0594	1	-1.589	0.2683	0.06213	0.6875	0.4868	0.5053	3.453	0.01872	-2.468	0.8571	-4.3	0.619	-0.009724	1	0.001657	1	-0.6708	0.2558	-0.9624	0.05313	-2.126	0.2588	-0.2677
2q34	ERBB4	1156.5	2	rs7425448	212266785	T	0.171233	0.4769	0.9406	1	4.646	0.2421	-2.158	0.75	-0.4153	0.07239	-0.0307	0.4474	0.1398	0.8571	0.5985	0.114	-0.03589	1	0.08571	0.8	1.585	0.3134	-0.2583	0.25	0.09333	1	0.7296	0.6316	23.68	0.06393	3.22	1	-0.3777	0.5909	-0.09337	0.5909	0.4638	0.5172	-0.1552	0.75	-0.2067	1	0.4572
2q34	ERBB4	1156.5	2	rs10205553	212268193	G	0.444954	0.8354	0.9049	0.5172	0.3867	1	2.136	0.6316	0.2809	0.07803	0.01681	0.8571	0.0728	1	-0.305	0.2182	0.2249	0.8571	0.04515	0.8571	0.8217	0.619	0.09868	0.5833	0.3224	1	1.426	0.4722	2.727	0.6875	2.827	1	-0.2521	0.4286	0.03895	0.4848	0.06369	1	0.7055	0.1515	1.075	0.5172	0.8291
2q34	ERBB4	1156.5	2	rs6435659	212273140	C	0.472603	0.215	0.8502	0.5357	-3.578	0.192	-1.477	0.6316	-0.1221	0.8571	0.007492	1	-0.1163	0.8571	0.04949	0.8571	0.174	0.8571	0.1491	1	0.6192	1	-0.01103	1	0.3289	1	0.5351	0.186	-1.698	0.8	-8.143	0.4286	0.2349	0.4848	0.02313	0.6316	0.1808	0.8571	0.2399	0.75	-0.272	1	0.3528
2q34	ERBB4	1156.5	2	rs3923755	212274316	G	0.429224	0.6724	0.9146	0.7143	0.5284	1	5.946	0.1102	0.183	0.2895	-0.0256	0.3958	-0.1753	0.5909	-0.2589	0.4359	-0.1008	1	0.04221	0.75	2.324	0.1275	0.0261	1	0.25	0.3481	1.56	0.5172	5.337	0.6471	6.538	0.6471	-0.2122	0.4595	0.03582	0.8571	-1.123	0.09091	-0.232	0.6875	1.778	0.4359	0.786
2q34	ERBB4	1156.5	2	rs6435660	212280184	T	0.396789	0.08454	0.9525	1	-4.738	0.1055	-0.4589	1	0.07072	0.8571	0.007714	1	-0.2751	0.3448	-0.5336	0.0806	-0.5307	0.8	-0.323	0.3654	1.377	0.3585	-0.05757	0.8571	0.4013	0.6209	0.9843	1	-1.855	0.8	7.977	0.6875	-0.06782	0.8571	-0.08878	0.08824	-0.4894	0.4186	-0.5836	0.275	-0.7635	0.6875	-1.066
2q34	ERBB4	1156.5	2	rs6745717	212285476	C	0.180365	0.2901	1.142	0.5909	1.11	0.8571	-6.404	0.1333	-0.5302	0.0236	0.03495	0.3571	0.0106	1	0.6068	0.114	1.428	0.3182	0.45	0.2933	-0.5876	0.8571	-0.04244	0.8571	0.25	1	1.071	1	2.778	0.6875	4.181	0.8	-0.007995	1	-0.03477	0.8	0.5942	0.38	0.3658	0.4848	-1.082	0.5909	0.1642
2q34	ERBB4	1156.5	2	rs12162287	212288142	A	0.252294	1	0.9238	1	-1.855	0.75	2.439	0.6471	0.3802	0.06407	-0.03228	0.3226	-0.2361	0.8571	-0.1874	0.4722	-2.19	0.1244	-0.3431	0.4091	0.451	1	0.02895	0.8571	0.07237	1	2.077	0.5	-5.026	0.7143	-20.09	0.2396	-0.1644	0.7143	0.01176	1	0.001827	1	-0.3122	0.619	-3.616	0.3134	-0.3919
2q34	ERBB4	1156.5	2	rs6435665	212299886	A	0.109589	1	0.8841	0.6471	1.596	0.8571	1.017	0.8571	0.3598	0.2371	-0.03005	0.619	1.021	0.05234	0.4453	0.38	1.965	0.3333	-0.4299	0.5909	-0.02058	1	-0.09625	0.8571	0.1959	1	1.212	0.5909	6.649	0.3571	-0.4133	1	-0.2245	0.6316	-0.02099	0.6316	0.6583	0.2683	0.2148	0.8571	-0.6677	0.7143	0.5624
2q34	ERBB4	1156.5	2	rs7570613	212337824	C	0.239726	0.7328	1.62	0.05726	-3.583	0.3088	-1.378	0.8	0.133	0.8571	-0.02142	1	-0.2062	0.5909	-0.2709	0.6316	-1.465	0.3226	-0.4478	0.2034	1.085	0.6875	-0.08045	0.75	0.1118	0.2178	0.7058	0.7143	-19.62	0.08232	1.324	1	0.1078	1	0.0156	0.7143	-0.5353	0.6316	-0.6004	0.439	-1.602	0.6316	-0.2729
2q34	ERBB4	1156.5	2	rs13008313	212350533
2q34	ERBB4	1156.5	2	rs7423708	212354130	G	0.348624	0.643	1.059	0.8571	0.657	1	0.6748	0.8571	0.01149	1	-0.007558	0.619	-0.5312	0.06983	-0.3322	0.2558	0.1125	0.8571	0.1476	0.6471	0.8772	0.7143	-0.07594	1	0.2566	0.258	0.8198	0.8571	-2.716	0.4286	7.787	0.5833	-0.08645	0.7143	-0.02991	0.56	-1.425	0.02097	-0.2396	0.75	1.447	0.5385	-0.1755
2q34	ERBB4	1156.5	2	rs7588431	212359230	T	0.399083	1	1.094	1	-3.268	0.3585	1.68	0.8	0.05417	0.7143	-0.03581	0.2447	0.3424	0.3509	0.1449	0.8	-0.5719	0.8571	-0.4634	0.1812	0.3136	0.8571	-0.09875	0.8571	0.3947	1	1.052	0.8	2.3	0.8571	-11.58	0.1791	0.1452	0.8571	0.0558	0.2917	0.7057	0.2529	0.174	0.8	0.7286	1	0.592
2q34	ERBB4	1156.5	2	rs6435670	212364130	T	0.247706	0.2564	1.016	1	1.674	0.8571	-1.412	0.8	-0.2989	0.217	0.03511	0.186	0.1847	0.8571	0.2992	0.75	0.3301	0.8571	0.5241	0.1623	-1.282	0.5	0.2251	0.2277	0.3176	1	1.177	1	-5.526	0.4848	5.443	0.6875	0.04295	1	-0.02689	1	0.34	0.619	0.1447	0.7143	-0.6875	0.8571	-0.07189
2q34	ERBB4	1156.5	2	rs4673633	212366542	A	0.166667	0.3235	0.6637	0.1453	-1.623	0.8571	3.006	0.619	0.1382	0.56	-0.02832	0.4091	0.9291	0.02959	0.6609	0.1238	0.8538	0.5385	-0.2674	0.6875	-1.372	0.619	-0.09088	0.8571	0.2632	1	0.7327	0.4043	12.05	0.07035	-1.966	0.75	-0.3365	0.2857	0.03264	0.5357	1.852	0.002116	0.6528	0.2347	2.767	0.2473	1.481
2q34	ERBB4	1156.5	2	rs4672626	212378670	A	0.0967742	1	0.873	0.8	-4.267	0.5385	1.709	0.75	-0.2534	0.4091	-0.05017	0.339	0.8011	0.1226	0.636	0.275	-0.7232	0.75	-0.6175	0.2558	-1.249	0.5385	-0.1134	0.8571	0.1933	1	1.044	0.8571	14.29	0.08571	-2.297	0.8571	-0.5467	0.1102	-0.0614	0.4359	0.5228	0.5909	-0.4871	0.3585	-3.709	0.1543	-0.4708
2q34	ERBB4	1156.5	2	rs7583346	212386651	T	0.312785	0.8036	1.238	0.3878	0.02072	1	-4.121	0.5	0.3118	0.1076	-0.0001477	1	-1.151	0.0005732	-0.7021	0.03115	-0.749	0.5833	-0.3224	0.5	1.71	0.3725	-0.1578	0.3231	0.04	1	0.9481	0.8571	-5.265	0.8571	11.2	0.8571	0.2124	0.8571	-0.0768	0.619	-0.3937	0.8571	0.3852	0.75	7.64	0.09818	1.622
2q34	ERBB4	1156.5	2	rs2118891	212387888
2q34	ERBB4	1156.5	2	rs991476	212411600
2q34	ERBB4	1156.5	2	rs10497952	212431603	A	0.211009	0.01728	0.5214	0.009462	4.196	0.2877	5.086	0.3725	-0.3391	0.1553	0.03461	0.3231	0.5894	0.1413	0.459	0.2895	3.152	0.02941	1.006	0.02375	-1.927	0.3088	0.1912	0.4186	0.2667	1	1.018	0.8571	-17.45	0.04819	4.88	0.5909	-0.03496	1	-0.03401	0.6471	-0.2326	0.6471	0.1704	0.8571	-0.3892	0.6471	-0.6685
2q34	ERBB4	1156.5	2	rs1025752	212431704	G	0.426941	0.6632	1.313	0.23	-2.793	0.3448	-2.913	0.4474	0.2387	0.2821	-0.03204	0.4186	-0.6564	0.0568	-0.4062	0.2162	-1.121	0.5	-0.8328	0.02079	1.93	0.1846	-0.283	0.0894	0.3355	0.09199	0.8795	0.75	12.57	0.07235	8.344	0.439	-0.5481	0.1126	0.02572	0.8571	1.213	0.04895	0.4286	0.4186	1.605	0.6875	0.9523
2q34	ERBB4	1156.5	2	rs1439252	212445389	A	0.37844	0.8222	1.172	0.4359	-2.932	1	1.475	0.8	0.2789	0.1268	-0.03718	0.2105	-0.6476	0.03784	-0.728	0.01697	-0.9434	0.5357	-0.246	0.56	1.293	0.4286	-0.07257	0.75	0.08667	1	0.4222	0.114	-10.01	0.4848	-22.14	0.1724	0.39	0.4091	0.09603	0.4474	0.2577	0.75	-0.649	0.4359	8.163	0.006862	2.228
2q34	ERBB4	1156.5	2	rs13390226	212448106	A	0.0779817	0.4139	1.036	0.8571	-10.16	0.03938	-4.441	0.5357	0.1775	0.5909	-0.05944	0.2651	0.9194	0.09474	0.6835	0.2233	-1.668	0.339	-1.081	0.07397	0.6971	0.7143	0.02376	1	0.2566	0.258	0.8584	0.6316	5.663	0.619	5.546	0.75	-0.3375	0.25	-0.01815	0.7143	0.389	0.5909	-0.2402	0.8571	-1.094	0.5385	-0.07102
2q34	ERBB4	1156.5	2	rs2068401	212452431	C	0.392857	0.8175	1.324	0.1281	1.671	0.5385	1.463	0.5909	-0.1123	0.56	-0.00287	1	-0.5943	0.05846	-0.2338	0.4043	0.3814	1	0.07206	1	2.023	0.1553	-0.2919	0.1232	0.2535	0.3739	1.458	0.56	-18.64	0.01026	4.904	0.6471	0.005933	1	-0.06531	0.2917	-1.172	0.07124	-0.6088	0.4706	-2.048	0.4186	-0.8477
2q34	ERBB4	1156.5	2	rs7600260	212457852	A	0.139908	0.3995	0.9445	1	-5.147	0.2323	-0.8811	0.5833	0.1452	0.7143	-0.003478	0.8571	0.5929	0.1773	-0.09993	0.8571	-1.882	0.2821	-0.3977	0.3279	0.5813	0.8571	0.06008	0.8	0.2434	0.3481	1.595	0.4359	-0.7998	1	-8.145	0.4722	0.1784	0.6875	-0.002226	1	-0.9938	0.1268	-0.1557	0.8	1.358	0.4706	0.4933
2q34	ERBB4	1156.5	2	rs4292044	212469397	G	0.0963303	0.6861	0.3732	0.004333	5.097	0.3182	7.665	0.2651	-0.2919	0.3	0.01204	0.75	0.1533	0.8571	0.02611	1	2.459	0.3448	0.806	0.1875	-2.175	0.56	0.3337	0.1935	0.01974	1	0.4403	0.275	3.895	0.8571	-3.317	1	-0.01292	1	-0.2483	0.1471	0.7548	0.75	2.023	0.2683	4.807	0.56	-0.1528
2q34	ERBB4	1156.5	2	rs2043888	212477024	C	0.157534	0.69	1.041	1	-1.254	0.8571	2.579	0.5	0.01056	1	-0.01852	0.8	-0.5821	0.1437	-0.2349	0.5357	0.7282	0.8571	0.07248	1	0.07886	1	-0.1121	0.56	0.01974	1	0.3508	0.2105	-28.2	0.1678	12.31	0.8571	-0.09152	1	0.1525	0.5357	-1.105	0.5833	0.04636	0.8571	3.238	0.8571	1.065
2q34	ERBB4	1156.5	2	rs11887994	212484167	C	0.330275	1	0.9401	0.6316	-0.3219	1	0.7265	1	-0.2073	0.3231	0.0266	0.4706	0.8483	0.01384	0.6069	0.0367	-0.1347	1	0.08819	1	2.087	0.215	-0.01349	1	0.4079	0.5899	1.283	0.5385	-16.67	0.02897	-0.6039	0.8571	-0.2179	0.3448	-0.03773	0.5385	0.04499	1	-0.05412	1	-0.2503	1	-0.3316
2q34	ERBB4	1156.5	2	rs11896200	212491048	C	0.0342466	1	0.4671	0.132	-12.55	0.1983	-1.447	0.8571	-0.8823	0.04502	-0.03038	0.75	-0.2802	0.8571	0.2095	0.8571	-5.007	0.1736	-0.97	0.5909	-2.63	0.6875	-0.5729	0.23	0.2829	1	0.4419	0.1055	9.464	0.2619	5.624	0.75	0.4367	0.2255	0.06966	0.1967	-0.8997	0.1812	-0.09526	1	0.1178	1	0.08533
2q34	ERBB4	1156.5	2	rs7603039	212497140	G	0.260274	0.1619	1.109	0.6875	1.533	0.7143	4.192	0.3226	0.3307	0.07826	0.008158	0.8571	0.3014	0.6471	0.292	0.619	-0.2567	1	-0.1973	0.8571	1.463	0.3043	-0.09421	0.5909	0.24	1	2.071	0.2651	-8.994	0.3509	7.157	0.56	-0.1944	0.4	0.01755	0.8571	-0.3014	1	-0.7516	0.2087	-3.006	0.1187	-1.228
2q34	ERBB4	1156.5	2	rs10497953	212500610	C	0.0481651	1	0.6523	0.3509	-1.431	0.8571	2.035	1	-0.6644	0.1562	-0.05741	0.3134	0.6542	0.75	0.5515	0.5357	2.444	0.6471	0.7399	0.38	-3.939	0.3279	0.6068	0.186	0.03289	1	N/A	0.8571	16.57	0.4595	-7.577	0.8571	-1.287	0.09184	-0.05753	0.8571	-4.546	0.002865	-2.099	0.08308	-3.796	0.5357	-2.571
2q34	ERBB4	1156.5	2	rs7598440	212501443	T	0.484018	0.4088	0.9187	0.8571	-1.698	0.4706	2.207	0.7143	0.04552	1	0.02757	0.2619	-0.3893	0.3182	-0.1304	0.6875	0.8495	0.6471	0.09961	1	0.7861	0.75	0.1473	0.5	0.12	0.3739	0.5057	0.1791	8.691	0.75	21.4	0.07219	-0.329	0.6471	0.02113	1	1.472	0.06127	2.196	0.0008481	9.36	0.0002187	2.759
2q34	ERBB4	1156.5	2	rs1098066	212508207	C	0.23516	0.08493	0.9644	1	3.013	0.5385	4.799	0.3134	0.3814	0.06378	0.01113	0.75	0.4713	0.2558	0.2487	0.5385	0.2678	1	-0.01592	1	2.103	0.2105	-0.149	0.4848	0.1184	1	1.152	1	-5.353	0.7143	2.742	0.8	-0.08615	1	0.01877	0.8	-1.016	0.1875	-0.9903	0.1121	-2.146	0.4286	-0.9478
2q34	ERBB4	1156.5	2	rs839530	212511010
2q34	ERBB4	1156.5	2	rs839525	212523542	A	0.190367	0.1864	0.8935	0.6471	0.5162	1	-0.9577	0.8	-0.4658	0.02447	-0.03749	0.8571	-0.2367	0.8571	-0.08369	0.8571	-1.156	0.5357	-0.001191	1	-2.906	0.09783	-0.002198	1	0.3882	0.1	0.5791	0.2558	-1.751	0.56	-0.7185	1	-0.1579	0.8571	0.05803	0.2877	0.7096	0.339	0.05999	1	2.419	0.2877	1.034
2q34	ERBB4	1156.5	2	rs839517	212526022	T	0.248858	0.3866	1.057	0.7143	-1.769	1	-0.5997	1	-0.447	0.04294	0.02134	1	0.1592	0.56	0.4685	0.1429	0.9508	0.5	0.474	0.2651	-2.339	0.1524	0.05431	0.7143	0.44	0.5658	1.327	0.4043	3.664	0.5	-4.522	0.6316	0.06335	0.8571	-0.008464	0.8571	-0.7435	0.2069	-0.1671	0.6471	-0.3713	0.75	-0.5177
2q34	ERBB4	1156.5	2	rs10497955	212526746	C	0.0525114	1	0.6644	0.3231	0.7609	0.8571	3.262	0.6875	-0.6763	0.1275	-0.06129	0.3226	0.5762	0.75	0.6381	0.4359	2.265	0.6471	0.7033	0.5	-4.947	0.1038	0.5491	0.186	0	0
2q34	ERBB4	1156.5	2	rs10497956	212528430	T	0.0136986	1	N/A	1	1.129	1	-14.01	0.23	-0.1801	0.6471	0.09152	0.3958	1.3	0.3725	-0.7819	0.6316	-2.002	0.8571	-1.418	0.38	-1.439	1	-0.02135	1	0.1776	1	0.7944	0.75	0.08998	1	6.379	0.8571	0.4933	0.2958	0.01094	0.8	0.6985	0.2958	0.8224	0.2105	-2.241	0.5385	0.06871
2q34	ERBB4	1156.5	2	rs990741	212533818	A	0.229167	0.564	0.9164	0.75	-1.602	0.8571	0.3965	0.8571	-0.4883	0.04223	0.009519	1	0.1059	0.8	0.5215	0.1543	1.304	0.4186	0.6925	0.1097	-1.897	0.2588	0.02401	1	0.2333	1	0.9467	1	-14.94	0.1361	-3.705	0.8	0.3928	0.3279	-0.01852	0.8571	0.2441	0.75	-0.8087	0.2371	-2.584	0.5172	-0.7277
2q34	ERBB4	1156.5	2	rs987320	212538445	G	0.0776256	0.3181	1.193	0.8571	-5.45	0.2683	5.353	0.5385	-0.09953	0.8571	0.08902	0.09609	0.1455	0.8571	0.9276	0.1092	2.532	0.3226	0.7074	0.4186	1.585	0.619	0.02961	1	0.02703	1	N/A	1	-8.529	0.5909	-5.598	1	-0.5854	0.56	-0.2981	0.1582	-1.274	0.4286	-2.88	0.07239	-13.57	0.02537	-4.031
2q34	ERBB4	1156.5	2	rs2118890	212552847	A	0.1621	0.2109	1.139	0.6471	5.574	0.1603	0.7007	0.8571	0.485	0.04811	-0.02953	0.5172	0.2574	0.5	-0.457	0.3	-1.735	0.3182	-0.847	0.06167	1.399	0.439	-0.1636	0.4706	0.3684	0.1	0.5826	0.2473	5.905	0.5385	9.822	0.4474	-0.2482	0.3509	0.06023	0.4286	0.8267	0.217	0.5703	0.2447	2.744	0.2162	1.083
2q34	ERBB4	1156.5	2	rs1521546	212558365	G	0.127854	1	0.8618	0.75	7.475	0.1135	-2.526	0.56	-0.1253	0.6471	0.02023	1	0.3449	0.4595	0.2786	0.8571	-1.195	0.4706	-0.003934	1	0.03308	1	-0.04725	0.8571	0	0
2q34	ERBB4	1156.5	2	rs12473886	212559616	C	0.169725	1	1.449	0.1812	5.144	0.219	-1.149	0.8	-0.1738	0.75	0.002558	1	0.4118	0.38	-0.08934	0.8571	-2.615	0.1034	-0.6221	0.1761	1.009	0.8571	-0.04311	0.75	0.3553	0.5899	0.9233	0.8	-2.65	1	-8.362	0.6875	0.1368	0.75	-0.09328	0.1135	-0.0524	0.8571	-0.4288	0.4359	-1.005	0.8571	-1.093
2q34	ERBB4	1156.5	2	rs1155683	212560914	T	0.210046	0.7278	1.247	0.3654	4.223	0.2785	1.852	0.6471	-0.1579	0.6316	0.006499	1	0.1714	0.56	-0.01761	1	-2.813	0.06127	-0.8992	0.04738	0.6635	1	-0.04641	0.8571	0.2763	0.513	1.177	0.8571	-8.473	0.4848	-8.034	0.8	0.1529	1	-0.1114	0.06467	-0.1059	1	-0.4514	0.4359	-2.323	0.2895	-1.397
2q34	ERBB4	1156.5	2	rs1357124	212568293	C	0.462617	0.4062	0.7199	0.1145	2.872	0.4706	2.356	1	0.02849	0.8571	0.02317	0.6471	0.4006	0.2396	0.3905	0.217	0.2763	0.8571	0.3389	0.8571	-1.215	0.5	0.1173	0.3585	0.3581	0.2893	0.7256	0.8571	5.855	0.5	-6.811	0.619	0.01801	1	0.01143	0.7143	0.6916	0.2683	0.5174	0.4474	-1.777	0.4091	0.05205
2q34	ERBB4	1156.5	2	rs1402714	212576359	G	0.0981735	1	1.312	0.3279	6.096	0.2017	0.764	0.8571	-0.2194	0.56	-0.02732	0.5833	0.6352	0.2619	0.3547	0.4848	-1.455	0.5172	-0.4982	0.3571	1.592	0.5357	0.0352	0.8571	0.4067	1	1.318	0.619	3.276	0.75	-7.661	0.6875	-0.07466	0.8571	0.03418	0.56	-1.096	0.1088	-0.3813	0.5172	1.732	0.4091	0.6648
2q34	ERBB4	1156.5	2	rs1521539	212597880	T	0.0159817	1	4.396	0.1761	-6.884	0.5833	14.06	0.439	-0.3599	0.6316	0.07915	0.619	0.8947	0.6471	0.4745	0.56	-1.009	0.8571	-1.197	0.38	-2.375	0.8	0.2481	0.75	0.4013	0.2672	0.8775	0.6316	22.03	0.002752	-3.234	0.8571	-0.2139	0.4595	0.06113	0.2683	-1.016	0.06542	-0.04412	1	2.306	0.2588	0.5923
2q34	ERBB4	1156.5	2	rs7607942	212604816	G	0.277523	0.5974	1.252	0.38	-2.845	0.5172	-3.191	0.619	0.06867	0.75	0.005795	0.8571	-0.3575	0.4474	-0.1043	1	0.8206	0.619	0.276	0.5	1.322	0.6316	-0.1913	0.3182	0.08	1	0.3487	0.06292	-13.3	0.2785	9.24	0.5909	0.3688	0.56	-0.05327	0.5833	0.7052	0.4359	-0.1787	1	2.871	0.4	0.03727
2q34	ERBB4	1156.5	2	rs1546717	212610584	A	0.139269	0.4277	0.8209	0.75	-0.2271	1	12.68	0.02015	0.1601	0.8	0.03033	0.5385	0.119	0.8571	0.2035	0.5909	0.987	0.6316	0.003468	1	-0.2102	0.8	0.1389	0.75	0.2697	0.513	1.241	0.8571	-26.66	0.002116	-3.493	0.6316	0.2139	0.56	-0.101	0.1042	0.01843	1	-0.8219	0.1398	-3.44	0.2347	-1.045
2q34	ERBB4	1156.5	2	rs7582903	212617082	A	0.301402	1	0.9486	0.5909	3.145	0.3281	3.987	0.3585	0.02599	0.8571	0.02482	0.3878	-0.01849	0.8	-0.1415	0.8571	-1.446	0.3585	-0.3309	0.38	0.2516	1	-0.008878	1	0.2432	1	2.043	0.3509	-17.2	0.07337	18.05	0.1983	0.101	0.8571	-0.08966	0.1905	-0.3943	0.56	-0.6419	0.3585	-4.571	0.1011	-1.769
2q34	ERBB4	1156.5	2	rs6712126	212624402
2q34	ERBB4	1156.5	2	rs9678219	212645894	T	0.16895	1	1.011	1	-0.2637	1	7.226	0.139	0.1336	0.8	0.02297	0.6471	-0.05438	0.8571	-0.2911	0.56	-1.291	0.6471	-0.3016	0.6316	0.3447	0.8571	0.02258	1	0.2303	0.513	0.9023	1	-4.241	0.8	-3.645	0.6875	0.2524	0.5	0.02857	0.7143	0.7691	0.3654	0.2949	0.8571	-0.164	0.8571	0.5938
2q34	ERBB4	1156.5	2	rs1521545	212646410	C	0.086758	1	1.458	0.2212	-9.361	0.1092	0.1992	1	-0.1095	1	-0.02168	0.75	0.08142	0.8571	-0.5153	0.3878	-1.893	0.3585	-0.6705	0.3226	-1.437	0.8571	-0.06024	1	0.4934	0.2672	1.453	0.4359	-17.45	0.008208	-1.084	1	0.1414	0.8571	-0.01762	0.8	0.5521	0.6316	-0.2158	0.75	-1.789	0.2473	-0.05264
2q34	ERBB4	1156.5	2	rs1521553	212656660	T	0.381279	0.8288	1.001	1	0.6924	0.8571	1.954	0.5909	0.01829	1	0.01723	0.6316	0.1282	0.8	-0.2649	0.56	-1.214	0.5172	-0.2379	0.5385	-0.2172	1	-0.01042	1	0.2237	1	1.579	0.7143	-21.24	0.01614	-4.09	0.6471	0.06864	1	-0.05447	0.6875	-0.1508	0.7143	-0.6712	0.2396	-2.763	0.4474	-0.503
2q34	ERBB4	1156.5	2	rs7564926	212670237	G	0.182648	0.4277	1.419	0.2421	-3.163	0.339	2.188	0.75	-0.006972	1	0.01276	0.7143	-0.1892	0.8571	-0.5809	0.1281	-2.615	0.09818	-0.9185	0.04179	-0.5573	0.8571	-0.08251	1	0.5	0.5894	0.8382	0.7143	10.48	0.0688	0.6067	1	-0.004364	1	0.006326	1	-0.9997	0.06321	0.02591	0.8	2.218	0.1875	0.2271
2q34	ERBB4	1156.5	2	rs2371438	212673776	G	0.059633	0.1467	1.588	0.3226	1.169	1	3.8	0.5833	-0.2888	0.3878	-0.05467	0.3654	0.731	0.4848	0.8952	0.1623	2.969	0.2473	0.5642	0.5172	3.722	0.2371	-0.3223	0.5909	0.07237	1	2.286	0.3878	-22.93	0.09677	5.562	0.8571	-0.002822	1	0.00673	0.8571	-0.5176	0.56	-1.096	0.3	-6.969	0.08385	-1.349
2q34	ERBB4	1156.5	2	rs2371440	212678711
2q34	ERBB4	1156.5	2	rs11903314	212688244	A	0.0502283	0.2274	0.8666	1	2.082	0.619	13.32	0.1121	-0.09397	0.8571	0.03162	0.8	-0.6014	0.3226	0.1687	0.6316	0.4167	0.8	-0.9591	0.1562	-2.096	0.8571	-0.0249	1	0.22	1	1.739	0.5385	-2.76	0.6471	6.388	0.5357	0.412	0.2716	-0.001139	1	-1.595	0.01713	-0.2869	1	-0.2588	1	-0.2644
2q34	ERBB4	1156.5	2	rs7426206	212692700	G	0.39726	0.5281	0.6556	0.05622	-2.429	0.3654	-3.91	0.2683	-0.1109	0.4848	-0.003869	1	0.2109	0.75	0.2815	0.4474	0.5	0.75	0.1048	1	-1.291	0.4359	0.1944	0.3654	0.2303	0.3481	1.703	0.3088	-5.16	0.5357	5.062	0.8571	-0.3599	0.5	-0.01918	0.8571	1.666	0.01709	0.7192	0.2558	0.6839	0.8	0.9389
2q34	ERBB4	1156.5	2	rs1568519	212714637	G	0.0593607	1	2.221	0.07317	-10.44	0.1951	-2.692	0.8571	0.04615	1	-0.05373	0.3509	-0.3542	1	-1.176	0.07872	-3.528	0.1967	-1.035	0.1761	-1.655	0.75	0.0398	1	0.2933	1	1.16	0.8571	4.914	0.5909	-19.3	0.07018	0.01346	1	-0.04283	0.5	-0.7544	0.25	-0.08721	1	0.6029	1	0.3331
2q34	ERBB4	1156.5	2	rs7579746	212725217	C	0.0502283	0.0403	0.6112	1	3.535	0.619	13.4	0.1592	0.05972	1	0.0134	1	-0.1597	1	0.5571	0.4359	1.205	0.4848	-0.84	0.2857	-6.364	0.0381	0.2039	0.8571	0.2434	0.513	0.9113	0.8571	-0.4778	1	14.22	0.3	-0.04768	0.8571	-0.007614	1	-0.6233	0.4091	-0.3773	0.5833	-1.275	0.6471	-0.7481
2q34	ERBB4	1156.5	2	rs1357142	212725707	T	0.341743	0.8259	0.7403	0.1846	-0.6359	0.8	-1.6	0.8571	0.02023	1	-0.01098	0.5	0.05511	1	0.1976	0.5833	0.4194	0.7143	0.1623	0.8571	-0.386	0.8	0.1738	0.5	0.07237	1	3.279	0.23	-1.045	1	8.757	0.8571	-0.4317	0.5357	-0.02875	0.6471	-0.2363	0.7143	0.5343	0.56	2.127	0.6875	0.616
2q34	ERBB4	1156.5	2	rs6737841	212729291	G	0.00228311	1																							0.01316	1	N/A	0.8571	0.9344	1	8.254	0.6875	-0.2193	0.8571	-0.2552	0.2143	-0.5308	0.8571	0.01606	1	-6.238	0.8	-1.119
2q34	ERBB4	1156.5	2	rs1521657	212731683	A	0.224771	0.7539	1.271	0.6471	0.1169	1	-1.602	0.5909	0.02311	1	-0.008037	0.8571	-0.5161	0.2895	0.003689	1	0.6418	0.8	0.1974	0.7143	1.377	0.5833	-0.1976	0.339	0.02667	1	0.1955	0.06292	-9.317	1	26.43	0.3585	-0.539	0.8571	0.02825	0.8571	1.452	0.6471	1.196	0.7143	7.234	0.3226	1.602
2q34	ERBB4	1156.5	2	rs1521653	212736287
2q34	ERBB4	1156.5	2	rs939664	212746332	G	0.378995	0.3891	0.9028	0.7143	0.2492	1	-1.37	0.8571	-0.1828	0.2895	0.02165	0.5385	-0.1728	0.8571	0.08878	0.6875	0.3188	1	0.1824	0.6316	0.8301	0.5909	0.01288	1	0.25	1	0.9162	1	-14.11	0.05147	-1.011	1	-0.1702	0.75	-0.05502	0.3231	0.3236	0.8	-0.2067	0.8571	-0.9727	0.7143	-0.3768
2q34	ERBB4	1156.5	2	rs10497961	212751316	A	0.0410959	1	0.9104	1	8.696	0.2529	6.34	0.439	-0.2943	0.6471	-0.04963	0.5172	1.135	0.2421	0.5578	0.4722	2.425	0.4186	0.7191	0.8571	3.468	0.3958	-0.517	0.217	0.07237	1	0.549	0.5357	-0.09769	1	-4.639	1	0.3458	0.619	0.0808	0.3958	-0.555	0.6875	0.7293	0.3134	-1.687	0.5	-0.86
2q34	ERBB4	1156.5	2	rs1521646	212752500	C	0.46347	0.8346	0.865	0.6316	4.552	0.1156	-3.961	0.3231	-0.01107	1	0.01867	1	0.02785	0.8571	-0.128	0.6875	0.2621	0.8571	0.1783	0.8571	-0.3079	0.8571	-0.07213	0.5833	0.1447	1	1.603	0.5833	-4.341	0.6316	2.803	0.7143	0.1088	0.8571	-0.02764	0.8571	-0.3514	0.6471	-0.2969	0.5833	-2.616	0.3226	-1.425
2q34	ERBB4	1156.5	2	rs1915745	212753019	G	0.198157	0.3778	0.7725	0.2651	0.5118	1	2.583	0.6471	-0.2508	0.3585	0.005976	0.8571	-1.17	0.002819	-0.3668	0.3958	0.4188	0.75	0.3616	0.6316	1.234	0.8571	-0.3272	0.1102	0.1014	1	2.724	0.3585	-11.57	0.2255	-20.68	0.1083	0.3277	0.8571	0.1024	0.1805	1.149	0.2105	0.9058	0.2396	2.012	0.4359	1.338
2q34	ERBB4	1156.5	2	rs7608095	212778696	T	0.344186	0.1165	0.946	0.8571	3.486	0.2255	-1.256	0.7143	-0.1208	0.75	0.01728	0.6875	-0.4797	0.1488	-0.2853	0.3509	0.02431	1	0.08517	0.8571	-0.7871	0.8571	-0.144	0.4359	0.4459	0.5939	0.9042	1	-4.138	0.5909	-2.585	0.8571	0.1243	0.8571	0.03141	0.75	0.3757	0.5	-0.1235	0.8	-0.3121	1	0.05098
2q34	ERBB4	1156.5	2	rs2049180	212789985	A	0.484018	0.529	1.074	0.8571	-5.98	0.05293	2.99	0.4595	0.05249	1	0.02629	0.4	-0.06959	0.8	0.2146	0.5	-0.254	1	-0.2362	0.56	0.237	0.8571	0.07824	0.6316	0.4733	1	0.6755	0.4	3.442	0.6471	-3.054	0.7143	-0.2588	0.4474	-0.01689	0.8571	0.5039	0.3654	0.6116	0.2588	3.514	0.06467	1.018
2q34	ERBB4	1156.5	2	rs9288446	212790272	G	0.220183	0.7582	1.037	1	6.142	0.07826	-1.979	0.56	0.2121	0.3585	-0.04371	0.186	0.8596	0.03092	0.222	0.8	1.167	0.3878	0.569	0.1951	-0.3988	0.8571	0.2444	0.2233	0.3467	1	0.3539	0.02097	18.64	0.008035	-0.3601	1	-0.3354	0.3043	-0.0267	0.8	1.214	0.02891	1.046	0.02935	4.875	0.009	1.349
2q34	ERBB4	1156.5	2	rs1521641	212802134	A	0.423963	0.05676	0.7841	0.3	4.804	0.1398	-1.247	0.8571	0.1239	0.8571	-0.01968	0.5172	0.2031	0.8571	0.1027	0.7143	1.965	0.23	0.7866	0.0396	0.41	0.8571	-0.0651	0.8571	0.4467	0.1116	0.6104	0.2877	-3.705	0.5909	-0.5697	1	0.153	0.5	-0.02788	0.5357	0.06754	1	0.2983	0.6471	4.019	0.03132	0.9369
2q34	ERBB4	1156.5	2	rs1402770	212822805
2q34	ERBB4	1156.5	2	rs1948875	212830963	G	0.43379	0.517	1.232	0.4091	-3.59	0.3182	1.517	0.8571	-0.01725	1	-0.01261	0.619	-0.1599	0.56	-0.1169	0.6316	-0.5491	1	-0.003964	1	1.575	0.339	0.0457	0.8571	0.06579	1	0.918	0.8571	-7.476	0.6471	10.33	0.4706	0.7221	0.215	-0.04399	0.619	1.251	0.3281	0.9267	0.4091	0.6456	0.8	-2.18
2q34	ERBB4	1156.5	2	rs1021916	212841067	T	0.0182648	0.01639	0.8659	0.8	1.893	0.8	-18.51	0.1067	0.5778	0.3585	0.06781	0.4091	-0.7439	0.619	-0.1016	1	-0.03075	1	0.7662	0.8571	-0.1328	1	-0.3268	0.8571	0	0
2q34	ERBB4	1156.5	2	rs2135161	212844992	G	0.136986	1	2.155	0.0225	7.11	0.1832	-4.303	0.4722	-0.4892	0.1	-0.04222	0.339	-0.5177	0.2619	-0.4927	0.4595	-3.064	0.1524	-0.6415	0.2212	-1.757	0.619	-0.05878	0.8571	0.1974	0.004444	1.629	0.3585	-12.18	0.1221	10.1	0.25	-0.2449	0.56	0.06895	0.2683	-0.03343	1	0.244	0.8	1.345	0.8	0.9106
2q34	ERBB4	1156.5	2	rs1568516	212850372	T	0.0232558	1	2.021	0.3509	16.9	0.08491	3.973	0.8571	-0.001583	1	-0.03831	0.75	-0.7515	0.6316	0.6664	0.8571	8.107	0.04598	3.702	0.001973	-3.263	0.4848	0.5391	0.3571	0.08784	0.04348	1.259	0.5909	12.92	0.4	-0.6974	1	0.1255	0.8571	0.1079	0.2255	1.833	0.07337	1.353	0.09	3.078	0.3958	1.661
2q34	ERBB4	1156.5	2	rs953831	212859060	G	0.159817	0.6829	1.302	0.4091	-0.9625	0.75	-1.576	1	-0.2705	0.2473	-0.0005582	1	-0.02625	1	-0.3208	0.4359	-3.305	0.06378	-0.6789	0.1805	0.162	1	-0.02994	1	0.3553	0.258	1.556	0.5	3.425	0.8571	-6.804	0.4848	-0.2027	0.5833	-0.0402	0.5909	-0.08259	0.8571	0.0177	1	0.05928	1	0.1621
2q34	ERBB4	1156.5	2	rs1857795	212873152	T	0.0958904	0.08617	0.7206	0.2277	1.63	0.75	-9.691	0.1088	0.352	0.2588	0.0265	0.5909	1.517	0.002231	0.8358	0.1193	1.732	0.38	0.2615	1	-2.433	0.2821	0.2731	0.3448	0.2434	1	0.4838	0.1083	-0.3053	1	13.64	0.3182	-0.4495	0.1444	0.08899	0.1724	0.3834	0.5909	-0.0644	1	0.6183	0.8571	-0.09772
2q34	ERBB4	1156.5	2	rs1505344	212875519	G	0.333333	0.2342	1.179	0.4186	4.103	0.2421	-3.675	0.5357	0.05594	0.6875	-0.004735	0.8571	0.8035	0.01974	0.3479	0.2683	-0.2491	1	0.127	0.8571	-1.97	0.1773	0.2227	0.25	0.1382	0.2178	1.036	0.8571	-11.42	0.2447	-14.63	0.3279	0.4717	0.2651	-0.01225	1	0.4039	1	0.7619	0.3636	1.115	0.75	-0.8267
2q34	ERBB4	1156.5	2	rs1910866	212891941	G	0.146119	0.05739	0.7879	0.3725	3.257	0.5385	-3.075	0.8571	0.2032	0.4474	0.01749	0.8	1.441	0.0007375	0.7293	0.07479	1.809	0.2529	0.4672	0.5	-2.162	0.2323	0.2857	0.192	0.34	0.523	2.217	0.2323	-5.504	0.4706	-4.887	0.619	0.8582	0.003251	-0.02312	0.6316	-0.5661	0.3043	-0.09984	0.8	1.436	0.4	0.1561
2q34	ERBB4	1156.5	2	rs7601515	212898738
2q34	ERBB4	1156.5	2	rs1505366	212899634	T	0.0593607	0.1002	0.4784	0.06127	1.88	0.8571	-4.539	0.5385	0.1368	0.7143	-0.02958	0.8571	0.7187	0.215	0.5553	0.4706	3.03	0.275	1.078	0.1935	-5.584	0.04895	0.6524	0.04452	0.3026	1	1.442	0.8571	-0.1834	1	-3.534	0.75	-0.2462	0.5172	-0.04292	0.6316	-0.8609	0.1935	-1.077	0.03883	-3.371	0.1079	-0.8007
2q34	ERBB4	1156.5	2	rs1505374	212900905	G	0.0776256	0.1955	0.5924	0.1294	6.296	0.2105	2.525	0.8571	0.1688	0.7143	-0.02758	0.8571	0.2902	0.619	0.8165	0.1436	4.238	0.07162	1.652	0.007054	-5.617	0.04912	0.697	0.02205	0.03947	1	1.226	0.8571	-32.06	0.3636	21.07	0.5385	0.4571	0.4722	-0.02035	0.8571	-1.062	0.4706	-0.007844	1	2.2	0.6471	0.7589
2q34	ERBB4	1156.5	2	rs1394785	212919219	G	0.285388	0.6444	0.6839	0.07542	0.6331	0.75	2.823	0.5357	0.3152	0.1116	0.04327	0.1515	0.8512	0.01582	0.4301	0.2421	2.284	0.08133	0.8952	0.01927	-1.472	0.5	0.2855	0.1161	0.3618	1	0.6402	0.3725	5.446	0.75	23.12	0.01748	-0.2676	0.4848	0.02489	0.8571	0.582	0.4186	-0.05981	1	0.6181	0.8571	0.2444
2q34	ERBB4	1156.5	2	rs1505360	212920375	T	0.429224	0.2892	1.064	1	-2.089	0.4706	4.472	0.2857	-0.03051	1	-0.02635	0.5909	-0.369	0.3182	-0.2884	0.3226	0.1468	0.8571	-0.1103	0.75	0.8272	0.6875	0.0304	0.8	0.1118	1	2.177	0.4722	-2.147	0.8571	-4.821	0.8571	0.7749	0.1634	-0.01074	1	-0.2773	1	0.3116	0.8571	1.501	0.619	-0.6941
2q34	ERBB4	1156.5	2	rs10497971	212933104	T	0.194064	0.2232	0.8053	0.3571	1.675	0.6471	2.227	0.4848	-0.1393	0.619	0.03883	0.38	0.2735	0.4706	0.5723	0.1562	1.07	0.4186	0.2356	0.8	-1.704	0.4359	0.2671	0.2277	0.07895	1	0.2482	0.03684	-16.89	0.3043	24.07	0.1805	-0.02512	1	0.2023	0.02314	1.347	0.2	1.226	0.1592	1.596	0.6471	1.755
2q34	ERBB4	1156.5	2	rs10497972	212933541	C	0.0894495	0.5938	0.8156	0.56	2.505	0.6316	-1.602	0.8571	0.6831	0.02624	0.01511	1	0.2795	0.75	0.4523	0.8571	3.448	0.1031	0.8974	0.1603	-3.662	0.1182	0.3908	0.2105	0.3618	1	0.9803	1	-12.91	0.107	5.882	0.5385	0.4324	0.1534	-0.01606	1	0.3108	0.5833	-0.07784	0.8	0.4212	1	-0.227
2q34	ERBB4	1156.5	2	rs11892564	212934789	G	0.221461	0.5415	1.132	0.5909	4.336	0.1983	-3.247	0.5	0.07947	1	0.01546	0.8571	0.2006	0.6471	-0.09184	0.8	-1.209	0.5172	-0.4642	0.3509	-1.025	0.5172	0.02582	1	0.3487	0.2209	1.32	0.56	5.164	0.6471	10.56	0.3509	-0.07792	1	0.04239	0.4848	-0.4443	0.5909	0.3372	0.5385	0.04287	1	0.4711
2q34	ERBB4	1156.5	2	rs4511675	212941984	T	0.333333	1	0.9613	0.8	1.572	0.6471	-5.034	0.1935	0.1323	0.6316	0.01624	0.4706	-0.005772	1	-0.08176	0.7143	-1.55	0.2558	-0.3034	0.4186	0.8993	0.75	-0.1764	0.3509	0.4145	1	0.6452	0.4186	3.726	0.4091	5.681	0.7143	-0.09036	0.8571	0.07538	0.1376	-0.0295	1	0.1261	0.6875	-1.127	0.619	-0.2262
2q34	ERBB4	1156.5	2	rs1394795	212947747	C	0.0593607	1	0.9965	1	-5.327	0.4091	-14.55	0.0592	-0.008642	1	-0.01953	1	-1.179	0.06407	-0.5411	0.2651	-3.753	0.1471	-0.9523	0.2785	6.536	0.029	-1.009	0.002549	0.006579	1
2q34	ERBB4	1156.5	2	rs7575393	212970360	G	0.188073	0.5478	0.7006	0.1875	-0.9405	1	-0.6454	1	0.4768	0.04368	0.01057	0.7143	-0.04963	0.8571	0.07209	1	0.1588	0.8571	0.5716	0.2447	0.6144	0.75	-0.04035	0.8571	0.3882	1	1.134	0.75	-10.64	0.1572	7.966	0.5385	0.378	0.1773	-0.0463	0.4186	0.1911	0.8571	0.06227	0.8571	1.555	0.6471	0.008927
2q34	ERBB4	1156.5	2	rs1394796	212978672	T	0.273148	0.3249	0.8108	0.2895	1.753	0.4848	1.808	0.4848	0.3669	0.09574	0.03833	0.2558	0.0005165	1	0.2036	0.4	2.264	0.09963	0.8506	0.02759	-2.048	0.2051	0.1738	0.5172	0.2015	0.5732	0.2699	0.01907	-5.8	1	10.23	0.619	-0.0921	0.8571	0.04484	0.7143	0.625	0.8571	0.02349	1	-0.1675	1	-0.1817
2q34	ERBB4	1156.5	2	rs1283310	212982136	A	0.422374	1	1.148	0.5833	-0.6144	1	1.237	0.8571	-0.2191	0.2716	-0.07139	0.01394	-0.3642	0.219	-0.4515	0.1347	0.1518	0.8571	0.2253	0.4359	1.434	0.4091	-0.09097	0.6471	0.2133	1	3.142	0.1156	-4.148	0.7143	-3.017	0.8571	-0.01428	1	-0.01788	0.8571	-1.28	0.08438	-0.4888	0.4706	-2.758	0.215	-0.9327
2q34	ERBB4	1156.5	2	rs13383863	212992266	G	0.0844749	1	0.6905	0.2651	-4.992	0.3636	-3.154	0.5833	-0.1377	0.75	0.01614	0.8571	-0.2735	0.6875	0.3588	0.4091	-3.038	0.1592	-0.1514	0.8571	2.569	0.3134	-0.2434	0.4706	0.1842	1	2.384	0.2087	6.923	0.3585	2.878	0.8571	-0.1526	0.6471	-0.05627	0.3725	-0.8376	0.2051	-0.4741	0.4595	0.4461	1	-0.09331
2q34	ERBB4	1156.5	2	rs7570330	212997889	G	0.21789	0.3808	0.8789	0.5172	1.45	0.75	1.714	0.8571	0.08668	1	0.02481	0.5357	0.03163	1	0.458	0.2371	3.464	0.02423	0.9314	0.04811	-3.323	0.09926	0.4656	0.03618	0.09333	1	0.2849	0.07759	-10.23	0.8	26	0.125	-0.8385	0.0989	0.008978	1	0.3815	1	1.195	0.1791	0.5695	1	0.9306
2q34	ERBB4	1156.5	2	rs1505349	212999751	C	0.171233	0.3768	1.649	0.07736	-0.2969	1	-5.366	0.2619	-0.2416	0.4043	0.004592	1	-0.1358	1	-0.4842	0.2277	-4.734	0.004926	-1.826	0.0001673	1.687	0.5	-0.3469	0.132	0.02632	1	N/A	0.619	-18.83	0.219	2.134	0.8	-0.1332	1	-0.08224	0.6875	-1.312	0.8571	0.06307	1	-3.66	0.8571	-0.1926
2q34	ERBB4	1156.5	2	rs2062930	213021330	T	0.420091	0.5235	1.019	1	3.353	0.3585	-1.749	0.8571	-0.04816	0.6875	0.04856	0.1603	-0.04333	1	0.03144	1	0.6246	0.7143	0.1146	1	-2.482	0.1232	0.2457	0.134	0.4803	1	0.5819	0.3448	-11.22	0.1818	2.416	0.8571	-0.1999	0.619	0.004636	1	0.4497	0.4186	0.2198	0.8	0.884	0.6875	0.6014
2q34	ERBB4	1156.5	2	rs1505372	213024715	C	0.26484	0.3385	0.6169	0.03108	4.758	0.25	-0.6644	1	0.286	0.1327	0.01842	1	0.2769	0.3279	0.5346	0.1055	3.343	0.01825	1.227	0.002665	-4.137	0.01021	0.4359	0.02209	0.2237	1	0.8159	0.6316	-4.7	0.5909	-5.328	0.56	-0.2244	0.7143	0.099	0.08133	0.3838	0.5909	-0.04041	1	2.588	0.3088	1.55
2q34	ERBB4	1156.5	2	rs972489	213025126	C	0.176606	0.02152	1.548	0.09643	-1.05	0.8571	-0.2112	1	-0.4471	0.05773	0.03012	0.3654	-0.2746	0.6875	-0.444	0.2447	-3.521	0.04396	-1.234	0.007203	1.694	0.619	-0.1596	0.8571	0.1053	1	0.6295	0.7143	-10.27	0.4595	12.6	0.3182	-0.6946	0.1135	-0.08894	0.2917	-0.5183	0.5909	0.1884	0.8571	-2.022	0.5385	-0.6236
2q34	ERBB4	1156.5	2	rs7564771	213031181	A	0.205069	0.0003639																							0.1133	1	0.6691	0.619	-10.83	0.4474	8.954	0.3725	-0.727	0.09215	-0.1143	0.1572	-0.5769	0.4595	0.2456	0.8571	-1.648	0.56	-0.479
2q34	ERBB4	1156.5	2	rs6435706	213046909	C	0.0251142	1	1.243	0.8571	-20.65	0.02094	-8.845	0.3088	0.2091	0.8571	0.002852	1	-1.348	0.1553	-0.6007	0.75	-0.1153	1	-0.7189	0.6471	-3.493	0.4848	0.3051	0.5909	0.1908	1	0.4521	0.1905	10.48	0.2421	16.23	0.1524	0.3837	0.2785	0.09615	0.06635	0.9934	0.1832	0.528	0.4474	1.824	0.6875	0.3481
2q34	ERBB4	1156.5	2	rs10497974	213048055	G	0.0159817	1	1.71	0.7143	15.3	0.3878	10.57	0.4848	-0.7537	0.3182	-0.009521	1	-1.227	0.4	-0.7114	0.5909	-2.618	0.8571	-0.08042	1	-4.299	0.3958	-0.4426	0.3958	0.3026	0.5053	1.04	0.8571	-3.894	0.7143	-16.59	0.07649	0.2524	0.6875	0.05251	0.3585	0.573	0.38	-0.1563	0.8	-0.3694	0.8	0.1432
2q34	ERBB4	1156.5	2	rs6752299	213056612	A	0.0342466	1	0.4326	0.1063	3.046	0.8571	8.767	0.4848	0.482	0.3182	0.06314	0.3509	0.6438	0.5	0.04849	1	0.8641	0.6875	0.8329	0.56	-4.068	0.25	0.05207	0.8571	0.2368	1	0.8567	0.5833	0.5881	0.8571	-12.33	0.2958	-0.3009	0.4	0.04133	0.5	0.1301	0.8571	-0.01584	1	1.137	0.75	0.8606
2q34	ERBB4	1156.5	2	rs979452	213061384
2q34	ERBB4	1156.5	2	rs1384295	213093389	G	0.456621	0.8317	1.158	0.8571	0.3116	1	1.816	0.75	0.09489	0.75	-0.05356	0.09408	0.2525	0.4359	-0.4291	0.2588	0.01982	1	0.1823	0.6471	1.545	0.3279	-0.08912	0.75	0.1776	1	2.312	0.3	2.408	0.7143	-4.351	0.6875	-0.1042	0.8571	-0.03492	0.8571	-1.23	0.08544	-0.5136	0.38	-4.303	0.0903	-1.365
2q34	ERBB4	1156.5	2	rs1351593	213102850
2q34	ERBB4	1156.5	2	rs1384292	213110886
3p25.3	SLC6A1	46.5	3	rs1728818	11007992	C	0.381279	0.04581	1.005	1	4.24	0.1603	0.4355	1	-0.1049	0.5172	0.02864	0.2877	0.1667	0.5909	-0.03274	1	-0.4345	0.8571	-0.1168	0.8571	3.298	0.01446	-0.1714	0.2421
3p25.3	SLC6A1	46.5	3	rs1710887	11014960	T	0.39726	0.005852	0.7133	0.05858	-0.4193	1	0.59	0.8571	0.1525	0.3585	0.01851	0.8571	0.08163	0.8571	0.1069	0.6471	0.1948	0.8571	0.1971	0.5	0.1635	1	-0.07528	0.7143
3p25.3	SLC6A1	46.5	3	rs1568074	11016308	G	0.347032	1	1.132	0.4359	1.94	0.4286	-8.04	0.03894	-0.2069	0.2277	-0.05726	0.06699	-0.4714	0.1905	-0.534	0.08308	-1.835	0.1812	-0.3363	0.4091	-0.7345	0.8571	-0.1901	0.2323
3p25.3	SLC6A1	46.5	3	rs1710891	11024133	T	0.326484	0.8087	1.152	0.4186	0.6225	0.8	-6.547	0.115	-0.2214	0.1875	-0.05935	0.08385	-0.5654	0.1198	-0.5786	0.08157	-1.956	0.1592	-0.4778	0.3088	-0.3513	1	-0.1748	0.3281
3p25.3	SLC6A1	46.5	3	rs2697144	11026099	G	0.261468	1	0.7527	0.2877	1.867	0.4722	0.02388	1	0.2828	0.2124	0.01539	0.5909	-0.5574	0.1209	0.4011	0.2651	2.795	0.05	0.9742	0.02143	-0.5788	0.8571	0.1488	0.4
3p25.3	SLC6A1	46.5	3	rs2930154	11028389	T	0.157534	0.69	1.037	0.8571	5.272	0.1689	2.912	0.5909	-0.3195	0.2051	-0.08203	0.03353	-0.262	0.619	-0.611	0.1161	-0.7949	0.6471	-0.2672	0.5357	-1.24	0.5385	-0.05574	0.6875
3p25.3	SLC6A1	46.5	3	rs6778281	11028517	A	0.0639269	1	1.015	1	-2.668	1	-22.86	0.002522	-0.07208	1	0.05739	0.3088	-0.6032	0.6316	-0.2637	0.5909	-1.914	0.5833	-0.3114	0.8571	-0.3505	1	-0.1907	0.6471
3p25.3	SLC6A1	46.5	3	rs1170695	11030338	C	0.242009	1	0.998	1	3.216	0.4286	-2.903	0.6471	-0.1336	0.75	-0.04069	0.2255	-0.3246	0.4474	-0.3314	0.3509	-0.6453	0.6471	-0.1572	0.6875	-2.006	0.2212	-0.0146	0.8
3p25.3	SLC6A1	46.5	3	rs9876005	11037763	G	0.0182648	1	1.341	0.75	7.968	0.4091	-29.68	0.021	0.02771	1	0.07142	0.5357	-0.9591	0.5833	0.0461	1	-1.73	0.6875	-0.8348	0.8571	1.03	0.8571	-0.7396	0.2785
3p25.3	SLC6A1	46.5	3	rs1728802	11041520	A	0.0593607	0.3657	0.7504	0.5833	5.684	0.275	6.636	0.5385	-0.4542	0.2233	-0.04861	0.4043	-0.3314	0.6875	0.467	0.5909	0.9375	0.6316	0.5871	0.75	-1.176	0.619	0.2648	0.38
3p25.3	SLC6A1	46.5	3	rs10510403	11041670	G	0.139269	0.3502	1.202	0.5385	-3.235	0.5	-12.09	0.02153	0.01496	0.8	0.002831	1	-0.2662	0.7143	-0.28	0.6471	-2.926	0.1145	-0.7055	0.2917	0.08145	1	-0.1777	0.5
3p25.3	SLC6A1	46.5	3	rs11925331	11047167	T	0.059633	1	0.6876	0.4706	-3.662	0.3958	-4.705	0.56	0.01266	0.8571	0.05899	0.2857	-0.4581	0.6875	0.5475	0.4595	0.9574	0.619	-0.00706	1	-3.284	0.2619	0.4239	0.2396
3p25.3	SLC6A1	46.5	3	rs2675163	11050014	C	0.212329	1	1.063	0.7143	3.339	0.4091	1.562	0.8571	0.356	0.13	-0.02716	0.6471	-0.3833	0.339	0.05882	1	0.8754	0.5357	-0.1599	0.8	0.7237	0.619	-0.1931	0.2958
3p25.3	SLC6A1	46.5	3	rs1062246	11055169	G	0.374429	0.368	1.231	0.4848	-1.99	0.5385	-4.942	0.1701	0.2241	0.3226	-0.007308	1	-0.4165	0.1805	-0.193	0.5172	-1.422	0.3571	-0.4187	0.3	0.4661	0.7143	0.1927	0.23
3p21.2	GRM2	11.6	3	rs4687770	51730105	C	0.183486	0.7	1.192	0.6875	-6.658	0.114	7.588	0.1074	0.2062	0.5357	-0.02835	0.5909	0.1213	0.75	-0.1412	0.8571	-1.835	0.4	-0.4461	0.619	0.2934	1	-0.08345	0.7143
3q13.31	DRD3	50.3	3	rs2399496	115328703	T	0.477169	0.2053	0.6354	0.02333	-6.304	0.02494	3.41	0.2447	-0.04528	1	0.00837	0.75	0.07598	0.619	0.2626	0.339	2.532	0.04452	0.9423	0.005822	-1.209	0.56	0.3282	0.05405
3q13.31	DRD3	50.3	3	rs9824856	115335421
3q13.31	DRD3	50.3	3	rs2134655	115340891	A	0.263761	0.4152	1.137	0.439	4.967	0.1818	-0.287	0.8	0.1346	0.4474	0.0008075	1	-0.3696	0.4848	-0.1778	0.7143	-0.9438	0.6316	-0.3435	0.439	1.94	0.4091	-0.2713	0.1623
3q13.31	DRD3	50.3	3	rs963468	115345577	A	0.374429	1	0.7197	0.09747	-2.407	0.3231	3.233	0.2895	-0.1056	0.6316	0.03465	0.339	-0.03363	0.8571	0.3702	0.2371	3.064	0.0161	1.154	0.001207	-0.6789	0.8	0.1561	0.4474
3q13.31	DRD3	50.3	3	rs3773678	115352768	T	0.12037	1	1.331	0.3231	1.785	0.6316	-1.092	0.8	0.15	0.75	0.03727	0.3654	0.3477	0.439	-0.6183	0.1805	-1.68	0.38	-0.4798	0.4359	-0.2702	1	0.02155	1
3q13.31	DRD3	50.3	3	rs2630349	115356062	A	0.0619266	0.05479	2.963	0.02147	0.6811	0.8	-3.811	0.75	0.02977	1	-0.01185	0.8571	-0.4254	0.5909	-0.8402	0.1453	-3.157	0.1724	-0.06677	1	-0.24	0.8571	-0.1168	0.5833
3q13.31	DRD3	50.3	3	rs167771	115358965	C	0.175799	1	0.9639	1	-3.522	0.3654	2.136	0.8571	0.1946	0.3182	-0.008529	1	0.3604	0.38	-0.3227	0.5909	-1.496	0.8	-0.3847	0.5909	-1.139	0.75	0.2279	0.339
3q13.31	DRD3	50.3	3	rs167770	115362252	G	0.307339	1	0.8878	0.8571	-0.2801	1	0.2252	0.8571	-0.0886	0.6316	-0.03116	0.4043	0.4316	0.1832	0.07083	0.8571	-0.7556	0.5	-0.7238	0.09	0.07854	1	0.01746	0.8571
3q13.31	DRD3	50.3	3	rs1486009	115371222	G	0.0639269	0.4139	0.6904	0.4	-13.23	0.02668	6.987	0.4474	-0.2388	0.619	-0.1101	0.03646	-0.006682	1	0.2191	0.56	-0.3107	1	-0.0739	1	-0.8748	0.75	0.4344	0.2017
3q13.31	DRD3	50.3	3	rs6280	115373505	C	0.353881	1	0.9905	0.8571	1.462	0.8571	-0.7084	0.75	-0.05718	1	-0.02419	0.4359	0.3228	0.2529	-0.03354	1	-1.15	0.4595	-0.5309	0.1818	-0.5009	0.8571	0.0436	1
3q13.31	DRD3	50.3	3	rs9825563	115382910	G	0.347032	0.2246	1.214	0.3231	5.453	0.06747	-1.118	0.75	-0.03457	0.8571	-0.007281	0.6316	0.3801	0.3043	0.1383	0.8571	-0.3254	1	-0.1851	0.7143	0.2637	0.8571	-0.07173	0.6471
3q13.33	GSK3B	267.7	3	rs4688043	121073938	A	0.0639269	0.3657	0.8633	0.75	5.922	0.2473	4.807	0.8571	-0.4129	0.3182	0.001745	1	1.069	0.07895	0.8432	0.115	3.695	0.134	0.4306	0.4848	-0.9304	0.8571	0.08854	1
3q13.33	GSK3B	267.7	3	rs1381841	121161492	G	0.0898618	1	1.225	0.8	8.267	0.1221	0.0161	1	-0.1428	1	-0.07729	0.1093	0.3402	0.75	0.4332	0.3878	-0.2518	0.8571	0.7882	0.2421	-2.473	0.3636	0.1417	0.6471
3q13.33	GSK3B	267.7	3	rs11923854	121229259	C	0.0913242	1	1.259	0.75	7.777	0.1398	-0.3711	1	-0.09969	1	-0.07658	0.1076	0.541	0.2958	0.5294	0.3448	0.02474	1	0.7302	0.3043	-3.001	0.2558	0.2168	0.4722
3q13.33	GSK3B	267.7	3	rs10934505	121250012	T	0.182648	0.1394	0.6255	0.06635	2.931	0.4474	8.802	0.06195	0.1395	0.8571	0.06823	0.06022	-0.4019	0.3279	-0.3329	0.4474	-1.003	0.5909	-0.4604	0.5	0.07876	1	0.029	1
3q13.33	GSK3B	267.7	3	rs968824	121255730	C	0.157534	0.69	1.018	1	6.945	0.07872	1.782	0.8571	-0.1823	0.4848	-0.03998	0.2651	0.8229	0.0614	0.7003	0.08036	1.77	0.3571	0.6278	0.2588	-2.136	0.2277	0.196	0.4474
3q13.33	GSK3B	267.7	3	rs334555	121286826	G	0.165116	0.7018	1.017	1	-2.759	0.4848	-7.858	0.09278	0.6079	0.008807	0.03789	0.3585	0.308	0.3958	0.4607	0.1935	-1.403	0.3725	-0.5141	0.3	1.184	0.7143	-0.05919	1
3q13.33	GSK3B	267.7	3	rs3755557	121297647	A	0.123288	1	1.079	1	2.281	0.5909	5.335	0.3585	-0.07301	1	-0.03983	0.275	-0.5568	0.2105	-0.2492	0.8571	-1.68	0.4848	0.2063	0.6875	-1.7	0.4286	0.2081	0.619
4p12	GABRB1	395.1	4	rs4315750	46745942	A	0.0593607	0.01797	1.169	0.5833	-12.13	0.115	7.155	0.8571	-0.1938	1	-0.1059	0.05018	-0.3994	0.8571	-0.8603	0.1145	-2.261	0.6316	-0.08885	1	2.788	0.3571	-0.2669	0.3654
4p12	GABRB1	395.1	4	rs4694834	46774165	A	0.171233	0.4277	1.214	0.4286	4.763	0.1832	3.014	0.6875	-0.248	0.2396	0.01545	0.75	-0.3188	0.4091	-0.5068	0.2255	0.01533	1	0.189	0.5909	-1.278	0.8571	0.01293	1
4p12	GABRB1	395.1	4	rs6818828	46787693	A	0.342466	0.2686	0.7207	0.134	-3.18	0.3043	0.4331	1	0.1367	0.4848	-0.01349	0.7143	-0.4101	0.2651	-0.288	0.3	0.8993	0.56	0.07627	1	1.558	0.2619	-0.02272	0.8571
4p12	GABRB1	395.1	4	rs6854637	46793476	A	0.0799087	0.5099	0.8529	0.5385	-1.299	1	-8.555	0.1983	-0.04373	0.8571	0.03605	0.4474	0.2496	0.8571	0.7926	0.1182	0.7553	0.5909	0.5099	0.4	-0.2903	1	0.1646	0.8
4p12	GABRB1	395.1	4	rs1866989	46795862	T	0.356164	0.1662	1.249	0.2716	1.225	0.8571	-3.432	0.3636	-0.3377	0.09184	0.002514	1	0.3429	0.2683	0.3796	0.192	-0.5404	0.5	0.143	0.6316	-0.3195	0.8571	-0.0869	0.8571
4p12	GABRB1	395.1	4	rs1470207	46818137	A	0.483796	0.8307	1.43	0.07627	2.251	0.5385	-4.107	0.3134	-0.3425	0.07292	-0.007742	0.75	0.1915	0.8571	0.06532	0.8	-0.7022	0.8571	0.1433	0.8571	-0.421	0.56	-0.09908	0.5833
4p12	GABRB1	395.1	4	rs1946966	46832233	C	0.481735	0.8327	1.398	0.08257	2.035	0.5385	-4.313	0.2917	-0.3236	0.07377	-0.00946	0.6875	0.1906	0.5833	0.07031	0.8571	-0.7451	0.4359	0.123	0.6316	-0.3618	0.5909	-0.0929	0.619
4p12	GABRB1	395.1	4	rs6827925	46851302	G	0.137615	0.006673	1.102	0.8	4.75	0.217	2.217	0.8571	0.2194	0.2785	-0.01439	0.6471	-1.035	0.01666	-0.1775	0.6471	-1.257	0.4091	-0.4434	0.4474	0.7506	1	-0.1543	0.4286
4p12	GABRB1	395.1	4	rs1542097	46856324	G	0.157534	0.005221	1.095	0.8571	3.097	0.4043	-0.5182	1	0.2961	0.1712	-0.006418	1	-0.9142	0.0194	-0.1267	0.5909	-1.14	0.5357	-0.3897	0.4595	-0.005876	1	-0.1078	0.5909
4p12	GABRB1	395.1	4	rs3822110	46863626	C	0.0799087	1	0.8975	0.6875	-6.556	0.3	3.536	0.619	0.4933	0.1846	-0.002918	1	0.4847	0.6471	-0.17	0.8571	0.1499	1	-0.02376	1	-1.886	0.5357	0.1715	0.8571
4p12	GABRB1	395.1	4	rs2044081	46913097	T	0.152968	0.1722	1.359	0.25	1.295	0.7143	5.918	0.2619	-0.006106	1	0.000512	1	-0.4969	0.25	-0.08966	1	-1.02	0.6316	-0.3317	0.56	-0.5227	1	-0.09301	0.6316
4p12	GABRB1	395.1	4	rs1372497	46917095	C	0.315068	0.61	1.358	0.1724	-0.4779	0.8	8.814	0.03571	0.0783	0.8	-0.0162	0.5385	-0.007449	1	-0.01853	0.8571	-0.7532	1	-0.3212	0.5909	-1.987	0.1935	-0.002082	1
4p12	GABRB1	395.1	4	rs7672100	46960347	G	0.262557	0.8076	0.6295	0.05293	-4.95	0.2105	0.8949	0.8571	0.1546	0.8571	-0.009428	0.75	-0.3723	0.3878	-0.4043	0.3	1.502	0.4	0.4322	0.339	2.305	0.1471	-0.1684	0.4
4p12	GABRB1	395.1	4	rs2078610	46983811	G	0.390411	0.3886	0.8205	0.3134	0.3831	1	1.382	0.6471	0.22	0.2051	0.0413	0.1543	-0.1879	0.75	-0.01658	1	0.3939	0.8	0.02225	0.8571	-0.2096	0.8	0.05363	0.8571
4p12	GABRB1	395.1	4	rs4396966	46985892	T	0.477169	1	0.7689	0.1445	1.937	0.5909	1.25	0.619	0.1753	0.3585	0.0171	0.75	0.005584	1	0.05206	1	0.3176	1	0.02094	1	0.3701	0.7143	0.04868	1
4p12	GABRB1	395.1	4	rs9683412	46997541	T	0.378995	1	0.8004	0.2162	-3.765	0.2255	-0.1278	1	0.2076	0.2958	0.02363	0.4091	-0.1146	0.75	-0.2674	0.3585	-0.4728	0.8571	-0.4177	0.2619	0.09486	0.8	0.03859	0.8571
4p12	GABRB1	395.1	4	rs13102109	46997899	T	0.0456621	1	1.113	1	-2.993	0.6875	7.904	0.5357	-0.7558	0.07397	0.03253	0.75	0.8799	0.75	0.3118	0.8571	1.508	0.4706	1.292	0.1071	1.845	0.8571	-0.2428	0.5
4p12	GABRB1	395.1	4	rs4235146	46999617	G	0.349315	0.8255	0.8132	0.8571	-3.298	0.2877	-0.7797	1	0.2204	0.2958	0.037	0.2683	-0.2056	0.6471	-0.08503	0.8571	-0.02643	1	-0.2017	0.56	0.3988	0.75	-0.01215	1
4p12	GABRB1	395.1	4	rs4518219	46999789	C	0.266055	1	0.7389	0.1812	-1.455	0.8571	-1.473	0.7143	0.02606	0.8571	0.03577	0.3279	-0.0459	0.8571	-0.08281	1	1.121	0.8571	0.146	0.5909	0.3577	0.6875	0.01599	0.8571
4p12	GABRB1	395.1	4	rs4627835	47005024	T	0.180365	1	2.045	0.01109	-2.633	0.7143	3.714	0.4359	0.1165	0.5172	-0.07126	0.1004	0.8112	0.05668	-0.1354	0.6875	-1.139	0.6875	-0.1535	0.8	1.978	0.2877	-0.222	0.4
4p12	GABRB1	395.1	4	rs10000697	47010078	C	0.399543	1	0.8315	0.2958	0.002205	0.56	2.234	1	0.00973	0.8571	-0.0034	0.8571	0.1188	1	0.1817	1	0.05723	1	-0.05067	0.56	1.712	0.619	-0.1446	0.8571
4p12	GABRB1	395.1	4	rs4599390	47010078	C	0.438073	0.6744	0.8292	0.3043	-1.878	1	-0.02725	0.8	0.1137	1	0.01167	1	-0.03762	0.8571	0.03869	0.4848	-0.03955	1	-0.2205	0.8571	0.5379	0.215	-0.03746	0.8571
4p12	GABRB1	395.1	4	rs728292	47030500	T	0.390411	1	1.127	0.8571	-4.6	0.1543	2.155	0.56	-0.1858	0.4359	0.02206	0.56	-0.5468	0.1083	-0.3866	0.2785	-1.33	0.5385	-0.2715	0.4186	0.2693	0.8571	0.06793	0.75
4p12	GABRB1	395.1	4	rs6830892	47052237	C	0.470183	0.676	0.9893	1	-1.966	0.6875	1.803	0.5385	-0.09472	0.75	0.02191	0.8571	-0.5518	0.1027	-0.1107	0.7143	-0.2533	1	0.05868	1	-0.3884	0.6471	0.2166	0.219
4p12	GABRB1	395.1	4	rs4694846	47060562	C	0.363426	0.654	0.9552	0.8571	-0.1079	0.8571	3.145	0.4186	0.02658	0.8	0.03196	0.3725	-0.5801	0.1209	-0.1553	0.5833	-0.2596	0.7143	-0.1417	0.8571	-0.4118	0.6875	0.1799	0.5385
4p12	GABRB1	395.1	4	rs13107066	47063555	G	0.479452	0.5371	1.118	0.8571	2.686	0.5	-1.529	0.8	0.1297	0.439	-0.03146	0.8571	0.4805	0.1497	0.02612	0.8571	-0.1792	0.8571	-0.1013	0.8571	0.3125	0.6471	-0.2786	0.1111
4p12	GABRB1	395.1	4	rs4695226	47077677	A	0.461187	1	0.8041	0.25	-2.887	0.4706	1.812	0.75	-0.1386	0.56	-0.006715	1	-0.2146	0.5833	0.07239	1	0.8395	0.6471	0.3414	0.3585	-1.453	0.275	0.3491	0.03255
4p12	GABRB1	395.1	4	rs7439087	47091757	C	0.335616	0.3758	0.7922	0.3226	2.496	0.5357	5.149	0.1818	-0.1089	0.8571	0.01275	0.8571	0.0528	0.8571	0.231	0.6471	1.547	0.219	0.4677	0.1905	-0.726	0.6875	0.312	0.08738
4p12	GABRB1	395.1	4	rs7679148	47111576	T	0.241935	0.4326	0.7677	0.2473	-2.655	0.3281	-7.655	0.06667	0.1211	0.5833	0.00221	1	0.3461	0.3	0.0264	1	0.2469	0.75	0.2952	0.38	-1.419	0.6471	0.06445	0.6471
4p12	GABRB1	395.1	4	rs4591574	47118352
4q22.3	GRID2	1467.8	4	rs1513467	93464181	G	0.0616438	1	1.908	0.1543	-7.508	0.3281	0.8607	1	-0.2907	0.4474	-0.04105	0.6471	-0.3493	0.6316	-0.5505	0.4286	-4.41	0.07479	-1.281	0.07125	3.632	0.1799	-0.4114	0.2371	0	0
4q22.3	GRID2	1467.8	4	rs13115966	93503757	T	0.00456621	1																							0	0
4q22.3	GRID2	1467.8	4	rs6821502	93511369	A	0.280822	0.797	0.9594	1	2.74	0.5	4.275	0.339	-0.08158	0.6875	0.02501	0.4706	-0.08025	1	-0.3567	0.3281	-0.7397	0.4595	0.08956	1	-3.5	0.02079	0.2886	0.1445	0.4595	0.5782	1.968	0.1678	-3.611	1	-5.103	0.5833	0.3931	0.1786	-8.26e-05	1	-0.09835	1	-0.03281	0.8571	-1.294	0.5385	-0.2877
4q22.3	GRID2	1467.8	4	rs2089990	93519211	G	0.248858	0.1111	1.373	0.1678	-3.649	0.2529	1.574	0.8	-0.2084	0.4043	-0.0296	0.2958	0.1945	0.4595	0.3398	0.2821	1.877	0.1875	0.2376	0.5385	0.1272	0.8571	-0.02833	0.6875	0.07237	1	0.4757	0.2683	19.28	0.1187	1.909	0.8571	-0.4168	0.5385	0.01442	1	0.9221	0.439	1.581	0.08133	6.429	0.08626	1.473
4q22.3	GRID2	1467.8	4	rs1513460	93528549	G	0.321101	0.4148	1.612	0.03008	-4.444	0.2529	2.024	1	-0.2315	0.2233	-0.0432	0.1405	0.1127	0.8	0.2597	0.3958	0.3707	0.8571	-0.1355	0.8	1.763	0.2182	-0.2028	0.189	0.1579	1	1.782	0.5	10.98	0.4186	-14.12	0.2556	0.02732	1	-0.05918	0.4	0.1394	1	0.08275	0.8571	0.6942	0.6471	0.2354
4q22.3	GRID2	1467.8	4	rs6826363	93549155
4q22.3	GRID2	1467.8	4	rs13109229	93551627	C	0.242009	0.2232	1.275	0.4	1.516	0.75	-4.293	0.4043	-0.01215	1	-0.02115	0.5833	-0.2827	0.5385	-0.8764	0.01255	-3.935	0.007292	-0.6116	0.1506	0.5821	1	-0.05532	0.8	0.32	0.2348	2.786	0.07988	-11.64	0.07278	-10.9	0.1832	0.09357	0.8571	-0.1252	0.008116	-0.3271	0.75	-0.6862	0.1645	-2.82	0.1209	-0.9396
4q22.3	GRID2	1467.8	4	rs5021051	93565766	T	0.237981	0.7991	0.5241	0.009	-1.353	0.7143	-2.148	0.8571	0.2245	0.3725	0.04707	0.2162	-0.1249	0.8	0.3211	0.3585	2.781	0.1011	0.8042	0.04268	-3.326	0.03972	0.3592	0.09574	0.1338	1	0.6085	0.5909	-8.566	0.4595	10.4	0.4595	-0.2621	0.6471	0.09521	0.192	-0.7549	0.5833	-0.01578	1	0.4832	0.7143	0.1648
4q22.3	GRID2	1467.8	4	rs6844474	93573071	A	0.10274	1	1.944	0.08084	-5.476	0.3585	-4.691	0.4	0.1656	0.6875	-0.1106	0.01647	-0.05935	1	-0.6363	0.1748	-4.44	0.05458	-0.8734	0.2277	8.097	0.001507	-0.6899	0.01348	0.3	0.2178	3.137	0.04211	-18.75	0.006696	-11.59	0.2588	0.2855	0.3636	-0.1553	0.0006657	-0.7364	0.1572	-1.001	0.03511	-3.751	0.05416	-0.8179
4q22.3	GRID2	1467.8	4	rs7689616	93578476
4q22.3	GRID2	1467.8	4	rs12647297	93621516	T	0.205479	0.03543	1.145	0.75	2.28	0.5172	2.141	1	0.2523	0.4186	0.01419	0.7143	-0.137	1	-0.671	0.09818	-3.229	0.09375	-0.703	0.1176	-0.412	1	0.1207	1	0.03947	1	N/A	0.8571	-0.806	0.8571	15.61	0.4595	-0.7629	0.2917	-0.07211	0.5357	-0.2869	0.8571	-0.5019	0.8571	1.289	0.8571	-2.733
4q22.3	GRID2	1467.8	4	rs6811045	93622702		0	1																							0.08553	1	1.134	1	14.17	0.1818	3.468	0.8	-0.5976	0.3725	-0.02805	1	-0.6071	0.5833	0.181	0.6471	0.6836	0.7143	0.7562
4q22.3	GRID2	1467.8	4	rs6532372	93628760		0	1																							0.01974	1	N/A	1	16.39	0.5385	0.1862	1	-1.17	0.1645	-0.1052	0.5172	-1.571	0.4595	1.264	0.5	7.452	0.3279	2.005
4q22.3	GRID2	1467.8	4	rs7659338	93647438	C	0.280822	0.1055	1.112	0.7143	0.8398	0.8571	-0.3289	0.8571	0.04973	0.8571	0.004438	1	0.06672	1	-0.08404	0.75	-2.29	0.134	-0.7067	0.1034	0.3832	0.7143	0.02124	1	0.09333	1	0.6528	0.56	18.21	0.1176	3.595	1	-0.9729	0.04553	-0.07712	0.5	0.5227	0.6875	0.2078	0.7143	3.401	0.3279	-1.056
4q22.3	GRID2	1467.8	4	rs13435785	93658446	G	0.0114155	1	2.948	0.2588	-36.16	0.04991	38.03	0.08464	-1.616	0.03173	-0.2581	0.05726	-1.09	0.5833	-0.3233	0.8571	2.111	0.8571	0.7761	0.8571	8.033	0.1846	-0.003012	1	0	0
4q22.3	GRID2	1467.8	4	rs4692973	93669372	C	0.216895	0.564	0.8507	0.4043	0.9399	0.8571	-2.104	0.5909	0.08826	0.8	-0.02424	0.6316	-0.1227	1	0.06125	0.75	0.02276	1	0.4095	0.339	1.879	0.2529	0.02848	0.8	0.2961	1	0.8556	0.8571	-6.521	0.439	-7.701	0.4706	0.4412	0.1215	-0.05573	0.2527	-0.3324	0.6471	-0.5226	0.2821	-2.726	0.1437	-0.8228
4q22.3	GRID2	1467.8	4	rs6815704	93693589	A	0.164384	0.6829	1.314	0.3	-5.295	0.2255	-3.575	0.4186	-0.1584	0.8571	-0.01232	0.8571	-0.2201	0.6316	-0.5365	0.1983	-1.055	0.4848	0.165	0.8571	2.204	0.2619	-0.06347	1	0.3487	1	1.464	0.4186	-7.919	0.2619	-7.019	0.4474	0.3151	0.2619	-0.1077	0.02824	-0.4344	0.4186	-0.9337	0.06349	-2.417	0.2034	-0.6939
4q22.3	GRID2	1467.8	4	rs1450500	93698298	A	0.422374	0.3886	1.067	1	-1.389	0.6875	0.01626	1	-0.2404	0.1471	-0.02106	0.4848	0.4163	0.1724	0.4405	0.1488	-0.04256	1	-0.03585	1	-1.496	0.2162	0.08555	0.56	0.08667	0.3739	0.3785	0.06983	9.054	0.5833	0.02153	1	-0.1859	0.6471	0.1296	0.1067	2.094	0.01575	2.203	0.002695	8.903	0.001627	2.566
4q22.3	GRID2	1467.8	4	rs921354	93703741	A	0.33945	0.2576	0.8629	0.3725	2.038	0.4706	-1.774	0.4706	-0.04752	0.5909	0.01047	0.8571	-0.141	0.8571	-0.373	0.3088	-0.1002	1	0.06153	0.8	-0.05754	0.8571	0.06463	0.8571	0.4145	1	1.622	0.3182	-3.398	0.5833	0.6238	1	0.2919	0.4474	-0.1034	0.02824	-0.6011	0.2087	-0.8731	0.05882	-2.283	0.1832	-1.154
4q22.3	GRID2	1467.8	4	rs11934085	93734189	T	0.0552995	1	1.066	0.8571	-10.53	0.1453	-0.1861	1	0.2977	0.4359	0.03169	0.8	-0.1682	1	-0.3017	0.5385	0.6916	1	0.2892	1	5.405	0.0906	-0.3244	0.4474	0.1736	1	1.548	0.7143	1.774	0.8571	-12.37	0.3725	0.4036	0.5	-0.1267	0.07089	-0.4678	0.4706	-1.478	0.04217	-4.061	0.1736	-1.292
4q22.3	GRID2	1467.8	4	rs7693534	93758663	C	0.276498	0.3104	0.911	1	2.02	0.8571	1.915	0.5	0.1244	0.4474	-0.003608	1	0.06965	0.75	-0.2667	0.4286	-0.2788	0.75	-0.1933	0.75	1.691	0.4286	-0.03633	0.7143	0.3933	1	3.066	0.03799	9.046	0.1748	4.951	0.8571	0.2352	0.619	-0.1218	0.02464	-1.013	0.07479	-1.174	0.01346	-4.936	0.01245	-1.531
4q22.3	GRID2	1467.8	4	rs11734654	93788183	A	0.0547945	1	1.057	0.8571	-11.56	0.1074	-1.297	0.8571	0.2187	0.5	0.03812	0.7143	-0.3842	0.8	-0.221	0.8571	0.2625	0.8571	0.02785	1	5.565	0.07849	-0.2141	1	0.02632	1	0.6364	0.2857	-16.45	0.3585	22.68	0.2017	-1.351	0.2202	-0.05192	0.8571	-0.449	0.75	-1.371	0.3725	-5.333	0.3725	-0.9161
4q22.3	GRID2	1467.8	4	rs7694867	93792419
4q22.3	GRID2	1467.8	4	rs1479332	93809842	C	0.0251142	1	1.998	0.2917	-3.558	0.8	-6.047	0.8571	1.817	0.009128	0.08919	0.3725	1.204	0.3231	0.1179	1	-1.678	0.6316	-1.124	0.3448	5.732	0.2651	0.001483	0.8571	0	0
4q22.3	GRID2	1467.8	4	rs7692227	93828960	C	0.246544	0.7945	0.6819	0.1071	-1.867	0.75	5.853	0.3333	0.3265	0.1983	0.05741	0.1092	0.07357	0.75	0.2488	0.7143	1.283	0.3654	0.3143	0.619	-0.5069	0.8571	0.3685	0.07826	0.3067	1	2.759	0.07357	4.03	0.8571	-4.707	0.6316	0.02745	0.8571	-0.02665	1	-1.123	0.0592	-0.4603	0.3585	-1.992	0.3878	-0.79
4q22.3	GRID2	1467.8	4	rs10516911	93838020	G	0.0986239	0.5897	0.9289	0.8571	-4.908	0.4	-0.7467	0.8	0.2255	0.4706	0.01692	0.5833	-0.5062	0.3333	0.2645	0.75	1.747	0.4848	0.3127	0.6875	0.3679	1	0.1856	0.56	0.01974	1	0.3762	0.2212	-22.81	0.1171	21.11	0.2529	-1.351	0.2202	0.04814	0.8571	-0.4434	0.8571	-0.834	0.8571	-2.889	0.6316	0.5449
4q22.3	GRID2	1467.8	4	rs2870642	93850739	G	0.125571	0.4552	0.5292	0.04643	1.816	0.8571	10.46	0.1007	0.4198	0.1524	0.08216	0.08882	0.7169	0.1445	0.3688	0.5909	0.695	1	0.2974	0.5909	-3.661	0.1398	0.4727	0.08464	0.01974	1	N/A	1	46.54	0.1244	6.874	0.619	1.229	0.4	-0.1482	0.5	0.9898	0.6875	1.346	0.38	2.067	0.75	-0.8287
4q22.3	GRID2	1467.8	4	rs1434786	93859480	A	0.0730594	1	1.409	0.6316	-5.979	0.3	1.699	0.7143	0.7174	0.02485	5.423e-06	1	-0.8349	0.2	-0.5622	0.3333	-0.2605	1	0.347	0.6471	4.356	0.1135	-0.06825	1	0.02632	1	0.1698	0.06321	-11.98	0.5909	18.88	0.2857	0.6803	0.5385	0.1179	0.3878	-0.4431	0.8571	0.3021	1	2.086	0.6875	1.414
4q22.3	GRID2	1467.8	4	rs6532381	93872361	C	0.216895	0.07214	0.8269	0.5172	-0.2545	0.8571	3.869	0.4286	0.4933	0.01594	0.02935	0.4848	0.172	0.6471	-0.05025	1	0.04184	1	0.1452	1	0.9238	0.6316	0.1611	0.5357	0.16	1	1.068	1	10.29	0.219	-11.17	0.4848	0.385	0.3	-0.05012	0.6316	-0.3282	0.8571	-0.1567	0.8571	0.6997	0.8571	-0.4291
4q22.3	GRID2	1467.8	4	rs10516914	93879690	T	0.321918	0.6444	0.8855	0.8571	-1.138	0.8571	-3.774	0.3509	0.2105	0.2556	0.02137	0.4722	-0.4869	0.1111	-0.4186	0.1748	-0.9142	0.6875	0.08469	1	0.8345	0.5909	0.02697	1	0.3487	0.4899	1.981	0.2105	-0.6447	1	-12.06	0.1506	0.07442	0.8	-0.02959	0.6471	-1.533	0.005535	-0.323	0.5385	-0.02482	1	0.3606
4q22.3	GRID2	1467.8	4	rs10516916	93879981	T	0.0502283	1	1.959	0.2233	6.456	0.3585	-2.861	0.6471	-0.04228	1	-0.0685	0.2619	-0.712	0.2619	-0.447	0.5909	-0.8204	0.8571	-0.1383	1	-1.629	0.75	0.09519	0.75	0.006579	1
4q22.3	GRID2	1467.8	4	rs2217789	93895487
4q22.3	GRID2	1467.8	4	rs11931529	93918392	C	0.0776256	1	0.9206	0.8571	-2.824	0.8571	-5.744	0.6471	0.08851	1	-0.03584	0.5	-0.6452	0.1818	0.05651	1	1.524	0.7143	0.02574	1	-0.8147	0.8571	0.0855	1	0.1711	1	1.8	0.5385	0.7386	1	9.895	0.5	-0.2873	0.5833	-0.05904	0.3134	-1.03	0.1506	-1.016	0.09783	-4.388	0.05545	-1.01
4q22.3	GRID2	1467.8	4	rs7671095	93926311	C	0.23516	0.7734	0.9806	1	-1.411	0.75	-1.704	0.75	0.1969	0.5357	0.02668	0.4474	-0.01003	1	0.1502	0.6316	0.04934	1	-0.1172	1	-0.943	0.5385	0.1591	0.3585	0.4342	1	0.7889	0.5909	-4.288	0.5385	13.62	0.1572	0.0913	1	0.01734	0.8	-0.5533	0.3725	-0.688	0.1488	-2.87	0.09541	-0.6427
4q22.3	GRID2	1467.8	4	rs1369169	93959432	G	0.46789	0.8371	1.074	0.8571	-0.2085	1	2.972	0.4286	-0.1846	0.2529	-0.01855	0.6316	0.185	0.5357	-0.03466	1	0.3595	0.8	0.0639	1	-0.0153	1	-0.1481	0.3448	0.24	0.07246	0.6685	0.3654	-4.613	0.5909	4.7	0.8	-0.1104	0.5385	0.02461	0.6471	1.296	0.02818	0.5816	0.2069	1.303	0.5833	0.2903
4q22.3	GRID2	1467.8	4	rs4235037	93973122	A	0.0388128	1	0.6315	0.8571	9.327	0.25	-9.845	0.2323	0.007391	1	-0.03318	0.8571	-0.01553	1	0.6216	0.3509	3.28	0.2277	1.043	0.1875	-7.373	0.05333	0.585	0.2619	0.006579	1
4q22.3	GRID2	1467.8	4	rs1865431	93992250
4q22.3	GRID2	1467.8	4	rs13147599	94003309	G	0.06621	0.2274	1.365	0.3654	-4.261	0.5172	2.733	0.8571	0.3305	0.2857	0.03905	0.5385	0.1402	1	-0.4495	0.56	-1.987	0.2877	-0.8963	0.192	1.023	0.5357	-0.08961	1	0.01974	1	0.4238	0.2212	2.128	1	6.639	0.8571	-1.328	0.09441	0.1969	0.2958	-0.4772	1	-1.252	0.4595	-2.064	0.8	0.2929
4q22.3	GRID2	1467.8	4	rs6532382	94005798
4q22.3	GRID2	1467.8	4	rs6818303	94041073	C	0.0958904	1	0.7771	0.8571	-4.707	0.4091	-9.075	0.2277	0.04935	1	0.01056	0.8	0.1125	1	0.3143	0.6875	0.3436	1	0.5441	0.4722	-1.754	0.3636	0.1168	0.8571	0.2467	1	1.174	0.75	1.944	0.8	5.098	0.8571	0.484	0.1453	-0.008537	0.6875	0.2954	0.5833	-0.1319	0.6875	-1.18	0.8571	-0.6211
4q22.3	GRID2	1467.8	4	rs1902436	94098316	C	0.0136986	1	0.7447	0.8571	-5.713	0.7143	8.349	0.8	0.2679	0.8	-0.08102	0.7143	-1.224	0.4474	-1.428	0.3043	-0.3544	0.8571	1.143	0.4595	14.43	0.02965	-0.9424	0.1832	0.1513	0.2178	1.089	1	-5.326	0.7143	11.8	0.3654	-0.391	0.2182	-0.01973	1	-0.3755	0.5909	-0.02843	1	-3.545	0.1287	-0.2953
4q22.3	GRID2	1467.8	4	rs1378914	94117470	T	0.0251142	1	2.133	0.3448	-10.48	0.217	-3.529	0.8	0.1456	1	-0.09522	0.3654	-0.3317	0.8571	-0.5838	0.5385	-4.535	0.2651	-1.653	0.1226	4.48	0.3725	-0.2973	0.8571	0.01316	1	0.2174	0.2619	15.02	0.6316	6.639	0.8571	-1.289	0.1515	0.3087	0.1875	1.058	0.6875	0.6549	0.6316	7.127	0.6471	2.356
4q22.3	GRID2	1467.8	4	rs729545	94120351	T	0.00458716	1																							0.03947	1	N/A	0.8571	-30.72	0.06127	36.13	0.1701	0.08141	0.8571	-0.1202	0.3333	-2.016	0.1818	-0.6203	1	1.596	1	0.4018
4q22.3	GRID2	1467.8	4	rs12498874	94128750	A	0.133028	1	0.8577	0.75	-0.221	1	-5.906	0.3878	0.1403	0.5909	0.0127	0.8571	-0.3373	0.4	-0.526	0.2651	-2.715	0.139	-0.03218	0.8571	0.7526	0.8	-0.1743	0.6471	0.006579	1
4q22.3	GRID2	1467.8	4	rs13142489	94135377	T	0.111872	0.609	0.8792	0.6875	-5.551	0.3182	-5.719	0.3448	-0.3495	0.2529	-0.002697	1	-0.1087	0.8	-0.279	0.5833	-0.8046	0.6471	-0.1481	0.8571	2.095	0.4722	-0.3559	0.1506	0	0
4q22.3	GRID2	1467.8	4	rs1039938	94137366	T	0.381279	0.5162	0.8879	0.75	1.471	0.75	-0.4438	1	0.2425	0.1437	0.0293	0.4722	0.0807	0.8571	-0.01227	1	-0.2976	1	-0.09267	0.8571	0.5107	1	0.1119	0.5833	0.3108	1	1.221	0.75	18.54	0.003953	-3.701	0.6471	0.09924	0.8571	0.06095	0.2558	-0.02587	1	0.262	0.8571	1.692	0.439	0.5938
4q22.3	GRID2	1467.8	4	rs11945434	94159989	C	0.0365297	1	0.7521	0.8571	-3.547	0.75	0.03155	1	0.6923	0.1156	0.03891	0.8	0.1192	1	0.6736	0.4848	3.215	0.2877	0.5699	0.4706	-0.8394	0.8571	0.1712	0.75	0.1842	1	0.9039	0.8571	-1.013	1	-2.05	0.75	0.3303	0.3585	-0.01825	0.8	0.8265	0.2619	-0.1758	0.8571	-3.402	0.2	-1.173
4q22.3	GRID2	1467.8	4	rs1912718	94208915	C	0.445205	0.6728	1.045	0.75	0.1464	1	-0.3095	1	0.1837	0.2895	0.003507	1	0.04887	0.8571	-0.1118	0.8	-1.696	0.2588	-0.2311	0.6471	0.9308	0.4706	0.05649	0.75	0.4342	1	1.559	0.75	9.986	0.192	-6.009	0.5385	0.1239	1	-0.01631	0.6875	-0.5464	0.3	0.3212	0.5	-0.077	1	-0.2187
4q22.3	GRID2	1467.8	4	rs12506519	94233179	C	0.458904	0.8354	0.9846	0.8571	3.085	0.3509	-1.353	0.8571	0.1149	0.5385	-0.02249	0.5833	-0.1213	0.6471	-0.01035	1	-0.8657	1	-0.1176	1	0.3241	0.8571	0.07824	0.7143	0.2632	0.513	1.001	1	6.155	0.4706	-18.84	0.06236	-0.002153	0.8571	-0.0008428	1	-0.328	0.6316	0.3187	0.56	-1.515	0.5909	-0.2147
4q22.3	GRID2	1467.8	4	rs10021148	94257587	G	0.451613	0.5266	0.9638	0.8	1.761	0.8571	-0.6654	1	0.1323	0.4848	-0.007516	1	-0.03404	0.8571	-0.1525	0.8571	-1.085	0.8571	-0.06216	0.8571	1.521	0.2877	-0.06073	0.6316	0.4733	1	0.8867	0.8571	5.163	0.5172	16.43	0.07941	-0.01855	1	0.05776	0.215	0.455	0.4186	0.1428	0.8	2.378	0.2396	0.258
4q22.3	GRID2	1467.8	4	rs1354296	94294286	G	0.483945	1	1.032	0.8571	-3.137	0.3226	1.908	0.8571	-0.1253	0.5357	0.01126	0.8571	0.06719	1	-0.06813	1	0.5585	1	0.113	0.75	-0.6011	0.8571	-0.01395	0.8571	0.3026	0.5548	0.9796	1	4.367	0.8571	10.05	0.2785	0.07908	0.6471	0.08127	0.1562	0.6288	0.2396	0.6569	0.1515	2.476	0.2105	0.5119
4q22.3	GRID2	1467.8	4	rs1155646	94339397	T	0.40411	0.1984	1.007	0.8571	-0.5745	1	5.316	0.1935	0.1732	0.5	-0.01859	0.619	0.1769	0.5	-0.3724	0.2716	0.5561	0.6875	0.2977	0.6471	0.8818	0.5	-0.08226	0.4848	0.3816	1	1.068	1	12.17	0.1354	-10.64	0.3043	-0.1525	0.619	0.03274	0.8571	0.1376	0.8571	0.4282	0.4848	-1.241	0.5172	-0.4607
4q22.3	GRID2	1467.8	4	rs1875705	94361522	C	0.422018	0.83	1.14	0.4848	-1.031	0.8571	0.619	0.8571	-0.05694	1	-0.04159	0.1076	0.03699	0.8571	-0.214	0.5172	0.8985	0.5909	-0.0007604	1	0.1828	0.8571	0.02374	0.8571	0.26	0.4991	0.9153	1	3.935	0.8571	-19.17	0.06829	0.117	0.75	0.01679	0.75	-0.03178	1	-0.07336	0.8571	-1.892	0.4722	-0.2941
4q22.3	GRID2	1467.8	4	rs7697616	94375370	G	0.0981735	0.07635	1.494	0.2	-2.21	0.8571	-6.008	0.3958	0.2278	0.4595	-0.03834	0.3	-0.4999	0.3043	-0.3406	0.4359	-1.003	0.8	-0.3584	0.5385	1.299	0.3725	-0.1374	0.6471	0.375	1	1.089	1	-0.1146	1	15.91	0.09215	0.151	0.8571	-0.03585	0.5	0.136	0.8571	-0.5061	0.2651	-0.8341	0.8571	-0.1659
4q22.3	GRID2	1467.8	4	rs10516413	94425654	A	0.318807	0.24	0.9857	1	-0.6087	0.8571	5.996	0.132	-0.1091	0.5172	-0.04277	0.1383	0.5071	0.1333	-0.007786	1	1.819	0.1875	0.3222	0.3654	-0.1885	1	0.1626	0.3226	0.2961	0.142	1.306	0.6471	2.799	0.7143	9.546	0.3448	-0.5192	0.05063	0.0328	0.5833	0.1648	0.8	0.4662	0.3585	2.413	0.1634	0.05139
4q22.3	GRID2	1467.8	4	rs4524351	94435453	T	0.295872	0.1405	1.02	0.8571	-1.86	0.5	4.836	0.2821	-0.1988	0.3654	-0.05603	0.07849	0.6057	0.1135	0.03635	1	1.671	0.2857	0.2905	0.5357	0.3442	0.75	0.07606	0.7143	0.1118	0.004444	0.7933	1	4.36	1	-4.869	0.6471	0.001788	1	0.04534	0.8571	1.259	0.139	0.794	0.3654	1.02	0.75	0.1065
4q22.3	GRID2	1467.8	4	rs6854968	94452990	T	0.353881	0.4923	1.117	0.6471	2.232	0.3571	-2.683	0.7143	-0.2709	0.2	-0.01147	0.8571	-0.1589	0.6316	-0.2672	0.4722	-0.1018	1	-0.07722	0.8571	-0.06527	1	0.1423	0.5909	0.4868	0.3156	1.054	0.8571	4.854	1	5.382	0.8571	0.04226	0.8571	-0.02725	0.8571	-0.5212	0.56	-0.509	0.439	4.201	0.03396	0.5098
4q22.3	GRID2	1467.8	4	rs3890316	94461921	A	0.267123	0.2769	1.079	0.75	-4.376	0.189	-3.48	0.4286	-0.1171	0.8	0.04573	0.1543	-0.37	0.25	0.1581	0.5833	0.07641	1	0.05867	0.75	-2.234	0.1846	0.3018	0.0894	0.4868	0.3198	1.686	0.3134	-4.035	0.619	-22.11	0.05063	0.4818	0.1102	-0.1414	0.008598	-0.8152	0.1736	-1.086	0.02542	-1.796	0.3958	-1.062
4q22.3	GRID2	1467.8	4	rs1433666	94471383	C	0.452055	0.4093	0.8428	0.5833	-0.4875	1	2.01	0.5909	0.197	0.25	0.004289	0.8571	0.5231	0.1067	0.4407	0.1398	-0.133	1	0.1374	0.7143	-0.1157	1	0.01718	0.8571	0.3067	1	0.7957	1	-6.236	0.3448	1.228	1	-0.03888	0.8571	0.06229	0.2017	0.1651	0.8571	0.09251	0.8	1.442	0.8571	-0.408
4q22.3	GRID2	1467.8	4	rs2163959	94474279	C	0.130137	1	1.591	0.1582	-2.295	0.4186	-3.65	0.4706	-0.2769	0.2034	-0.01452	0.8571	-0.38	0.5	-0.1429	0.7143	-1.937	0.2277	-0.2587	0.7143	-3.317	0.09783	0.1781	0.4474	0.44	1	0.4918	0.189	-1.341	1	9.493	0.3958	-0.1569	1	0.1057	0.04509	0.4465	0.5	0.5762	0.1799	2.361	0.2396	1.423
4q22.3	GRID2	1467.8	4	rs2870699	94492353	C	0.401826	1	0.8693	0.75	1.929	0.6471	1.491	0.8	0.2163	0.2651	-0.03008	0.3279	0.3616	0.23	0.4627	0.1166	-0.4685	0.8571	0.00129	1	1.854	0.2558	-0.157	0.4848	0.2763	0.513	1.223	0.75	-8.117	0.3226	8.499	0.4706	-0.09379	0.8	0.01583	1	-0.02043	1	-0.2703	0.5385	3.263	0.1712	0.05189
4q22.3	GRID2	1467.8	4	rs1583337	94502359	C	0.456621	0.8333	1.012	1	1.424	0.56	0.8533	1	0.1981	0.2857	-0.03964	0.2233	0.2494	0.4186	0.3043	0.2716	-1.069	0.5	-0.05497	0.8571	0.9158	0.5385	-0.1013	0.8	0.2566	1	0.5158	0.1832	-3.768	0.8571	1.498	0.8571	-0.5547	0.06573	0.06445	0.2588	0.7634	0.2255	1.01	0.04682	-2.319	0.2447	0.5684
4q22.3	GRID2	1467.8	4	rs1948016	94531366	G	0.415525	0.5105	1.192	0.339	0.5619	0.8	2.303	0.5172	-0.2363	0.2716	-0.0001212	1	-0.4221	0.2556	-0.6424	0.03524	-0.4122	1	-0.2719	0.4359	-0.7471	0.6471	-0.009477	1	0.3947	1	0.5499	0.1656	0.1314	1	-9.303	0.4722	0.308	0.2716	0.00791	0.8571	0.7102	0.2958	0.6156	0.2473	0.944	0.6875	0.6825
4q22.3	GRID2	1467.8	4	rs1485012	94542392	G	0.0730594	0.4139	0.8794	0.8571	4.513	0.3585	-2.898	0.8571	-0.02179	1	-0.01624	0.8571	-0.2397	0.8571	-0.04588	0.8571	-1.15	0.5385	0.2387	0.75	-4.174	0.1166	0.3113	0.8571	0.4803	0.5894	0.751	0.56	-1.016	0.8571	8.446	0.4706	-0.1652	0.619	0.1284	0.01113	0.9026	0.1027	0.7812	0.09122	0.3373	0.6875	0.625
4q22.3	GRID2	1467.8	4	rs1948017	94553839	G	0.125571	1	1.46	0.3226	-0.4863	0.8571	-4.417	0.439	-0.4411	0.0906	-0.02003	0.6471	-0.9808	0.0349	-0.3726	0.3958	-2.433	0.189	-0.3123	0.56	-3.913	0.0473	0.1591	0.5	0.4933	0.2751	0.6268	0.4359	1.765	0.6471	5.693	0.8571	-0.2191	0.3654	0.103	0.06731	0.449	0.3636	0.4691	0.3654	0.6987	0.8	0.6065
4q22.3	GRID2	1467.8	4	rs1905733	94554163	C	0.0319635	0.05419	1.22	0.8571	-13.84	0.04659	-8.003	0.5	-0.2962	0.5	0.01942	1	0.002874	1	0.02228	1	-3.073	0.2933	-0.6807	0.4706	-7.931	0.03704	0.6417	0.1145	0	0
4q22.3	GRID2	1467.8	4	rs10516921	94596757	C	0.016055	0.1128	6.934e-10	0.8571	15.15	0.1553	-1.496	1	0.6034	0.2396	0.09128	0.4359	1.754	0.08544	1.354	0.3088	6.585	0.1875	2.254	0.0871	-4.183	0.38	0.6608	0.2821	0.1118	1	0.6828	0.8	6.168	0.8571	24.76	0.07988	-0.9571	0.06573	0.007064	1	-0.6114	0.4595	-0.0401	0.8571	0.9013	0.8571	0.1582
4q22.3	GRID2	1467.8	4	rs1485015	94609228	A	0.294521	0.3161	1.026	1	1.25	0.8571	7.851	0.04154	0.01512	1	0.001286	1	-0.2693	0.5357	-0.4372	0.1791	1.002	0.8571	-0.01653	1	0.4628	0.8571	-0.001229	1	0.08553	0.2178	0.5694	0.3043	16	0.2347	-1.147	1	-0.5231	0.25	0.1227	0.2447	1.691	0.07542	2.049	0.008283	3.157	0.4043	1.469
4q22.3	GRID2	1467.8	4	rs2200375	94610021	A	0.253425	0.1114	0.8425	0.4706	-2.523	0.8571	-10.71	0.01275	-0.001799	1	0.04468	0.2182	0.3577	0.2785	0.1444	0.6875	0.6418	0.6875	0.001986	1	-0.8292	0.5385	0.02513	1	0.1645	0.3481	0.8666	1	-15.63	0.06846	-1.771	1	-0.0928	0.8	0.06208	0.3571	1.159	0.114	0.8304	0.1832	-0.8468	0.6471	0.008872
4q22.3	GRID2	1467.8	4	rs4557232	94649460	G	0.228311	0.2017	1.206	0.5385	-2.03	0.619	-7.932	0.06651	-0.3857	0.06948	0.05523	0.04947	-0.1523	0.7143	-0.03737	0.8571	-0.932	0.3226	-0.5738	0.1572	-2.096	0.219	0.133	0.5385	0.3553	0.5548	1.165	0.6875	-8.658	0.1421	0.1504	1	0.379	0.1368	0.03928	0.4595	-0.826	0.1145	-0.3917	0.3654	-0.7417	0.8571	-0.4108
4q22.3	GRID2	1467.8	4	rs9307127	94653793	G	0.251142	0.08493	1.19	0.5385	2.474	0.4595	10.66	0.008236	-0.07181	0.8571	-0.02534	0.439	-0.2372	0.5385	0.1829	0.6471	1.964	0.2529	0.3712	0.5	-0.04683	1	0.0068	1	0.09868	0.3481	0.4325	0.1534	28.18	0.02733	2.462	1	-0.6089	0.134	0.1986	0.01178	1.823	0.04154	1.632	0.03524	3.672	0.2857	1.933
4q22.3	GRID2	1467.8	4	rs4286488	94659049	G	0.276256	0.5936	1.092	0.75	-3.533	0.3585	2.334	0.5909	0.08409	0.5385	-0.05025	0.1678	0.2616	0.5	0.3865	0.2202	0.5115	0.8571	0.2263	0.6316	3.233	0.04389	-0.03878	1	0.03947	1	0.1764	0.0493	8.113	0.6875	10.78	0.8571	0.04496	0.8571	0.09078	0.5172	1.429	0.4286	2.182	0.07317	8.117	0.1176	1.689
4q22.3	GRID2	1467.8	4	rs6841321	94663865	A	0.241935	0.1064	0.7658	0.2323	2.888	0.5172	-2.405	0.5172	0.1889	0.3333	-0.001702	1	0.06772	1	-0.4225	0.1967	-1.034	0.4474	0.1265	1	-0.6786	0.8571	-0.05559	0.8571	0.125	1	2.282	0.2619	1.13	1	17.94	0.186	-0.5798	0.1875	-0.01876	0.8571	1.03	0.2527	0.00726	1	3.788	0.3	0.09489
4q22.3	GRID2	1467.8	4	rs1369465	94671971	C	0.315068	0.3065	1.256	0.339	-1.794	0.5	0.8312	0.8571	-0.03854	0.6875	-0.06098	0.07216	0.1609	0.5909	0.3707	0.2785	-0.09911	1	0.03676	1	3.365	0.03251	-0.0532	0.7143	0.04605	1	0.2637	0.07872	21.42	0.1951	6.176	0.8	-0.5007	0.5	0.1704	0.1275	2.044	0.1524	2.055	0.08257	1.885	0.8571	0.5567
4q22.3	GRID2	1467.8	4	rs1369464	94681259	C	0.0525114	1	1.032	1	-6.446	0.4474	-3.48	0.8571	0.2267	0.5172	0.01493	0.8571	0.03213	1	-0.1755	0.8571	-1.138	0.56	-0.3024	0.5909	-2.369	0.4848	-0.01144	0.8571	0.3355	0.258	1.459	0.8571	-10.5	0.2529	-18.32	0.08766	0.3477	0.3088	-0.005978	0.8571	0.1984	0.7143	-0.04504	1	-2.345	0.3585	-0.0792
4q22.3	GRID2	1467.8	4	rs9991666	94693931	G	0.474886	0.2044	1.3	0.1846	-4.951	0.09609	-4.593	0.2447	-0.1189	0.4706	-0.01899	0.4722	0.0315	1	0.1579	0.6471	-0.663	0.619	-0.4053	0.2529	1.726	0.2588	0.02671	0.8571	0.3816	1	1.095	1	-0.738	1	11.45	0.1413	0.284	0.4474	-0.009707	0.8571	-0.6109	0.5	-0.2919	0.5909	0.1401	0.8571	-0.4046
4q22.3	GRID2	1467.8	4	rs2196320	94722771	T	0.218894	0.2249	0.9166	0.8	4.496	0.2877	9.723	0.02303	-0.01425	1	0.006575	1	-0.1781	0.5357	0.1463	0.8571	2.02	0.1429	0.3666	0.4706	-2.413	0.189	0.08027	0.8	0.07333	1	0.3523	0.107	5.456	0.75	4.159	0.75	-1.165	0.05846	0.07295	0.75	0.7799	0.339	1.541	0.08766	3.248	0.4091	0.9026
4q22.3	GRID2	1467.8	4	rs1435475	94747783	A	0.0325581	1	0.9996	1	0.9025	1	3.884	0.7143	-0.0552	0.6471	-0.03483	0.5385	-0.2818	0.75	-0.2583	1	-0.3875	0.8571	0.07934	1	2.85	0.8571	-0.1455	0.5909	0.1507	0.0899	0.3787	0.06897	-13.26	0.2683	9.654	0.5357	0.727	0.09474	-0.09837	0.1453	0.5675	0.5	-0.02735	0.8571	-1.353	0.6875	-0.6518
4q22.3	GRID2	1467.8	4	rs10516926	94756177	A	0.228311	0.03665	0.9291	0.5833	3.53	0.2933	-1.399	0.6471	-0.009273	1	0.01856	0.4474	-0.06203	1	-0.5322	0.07759	-1.542	0.2651	0.1742	1	-0.4172	1	-0.1259	0.8	0.32	0.004119	0.874	0.6875	-10.25	0.2277	-1.915	0.8	0.4158	0.2877	-0.04712	0.3654	0.4465	0.5385	0.0208	1	2.133	0.2396	0.4582
4q22.3	GRID2	1467.8	4	rs1435476	94759989	A	0.149083	1	1.26	0.4706	-7.929	0.05657	-5.896	0.25	-0.3342	0.2143	0.01142	1	-0.1228	0.8	-0.335	0.5	-1.781	0.215	-0.5847	0.219	-2.885	0.1613	0.4202	0.06667	0.4533	1	1.594	0.4595	2.829	0.6875	-15.8	0.0614	0.06458	0.8571	-0.02638	0.6471	-0.3041	0.8	-0.5236	0.3333	-2.558	0.1524	-1.155
4q22.3	GRID2	1467.8	4	rs1435477	94762390	G	0.477064	0.3969	1.258	0.2683	-3.252	0.3226	-2.879	0.4359	-0.0545	0.8	-0.01483	0.8571	-0.1959	0.5385	0.232	0.5	-0.5174	0.6471	-0.1567	0.6875	0.05972	1	0.2666	0.1226	0.1447	1	0.9527	0.8	-1.151	0.8571	-25.07	0.01239	0.1626	0.5909	0.03588	0.5	-0.6517	0.3958	0.1565	0.75	-0.4999	0.8571	0.3177
4q22.3	GRID2	1467.8	4	rs10516930	94776709	T	0.253425	0.5762	1.015	1	0.7222	0.75	0.3828	1	0.04113	0.75	-0.02155	0.6471	-0.6367	0.06846	-0.4301	0.2034	0.2067	0.8571	-0.09451	0.8571	0.9171	0.5172	-0.3341	0.06948	0.2829	0.2672	0.416	0.06829	-2.353	0.8	17.51	0.08108	0.04651	0.8571	0.01339	0.8571	0.5533	0.4706	0.7113	0.1935	3.383	0.09184	1.473
4q22.3	GRID2	1467.8	4	rs10516931	94778088	G	0.0753425	1	1.386	0.4474	5.539	0.3281	6.963	0.3509	-0.2847	0.5	0.004036	1	-0.6003	0.8571	-0.1455	1	1.117	0.8	0.2574	0.75	-1.18	0.75	-0.1844	0.439	0.02667	1	0.2507	0.1182	15.51	0.6316	-3.387	1	-1.183	0.1667	0.2774	0.1818	3.809	0.02648	3.225	0.03079	3.072	0.8	1.847
4q22.3	GRID2	1467.8	4	rs10516933	94789431	A	0.228311	1	0.7088	0.1634	3.293	0.4186	2.879	0.4706	0.1834	0.5909	0.04624	0.1215	1.011	0.007106	0.1412	0.5909	0.8603	0.6875	0.4603	0.2716	-1.28	0.8571	0.04364	0.8571	0.1333	1	2.795	0.186	-1.819	1	12.18	0.56	0.1947	0.56	-0.03965	0.5909	-0.8447	0.4	-0.5911	0.439	1.776	0.75	-0.3553
4q22.3	GRID2	1467.8	4	rs10516938	94793386
4q22.3	GRID2	1467.8	4	rs10516940	94813222	T	0.334862	1	1.21	0.8571	-2.494	0.4474	1.857	0.8	-0.1369	0.5833	-0.01309	0.5385	-0.4659	0.1275	-0.2973	0.3585	-1.518	0.2588	-0.451	0.1791	-0.3298	1	-0.06597	0.8571	0.25	1	0.9683	0.8571	1.808	0.6471	-7.503	0.4595	-0.2616	0.4359	-0.02237	0.8571	-0.2547	0.8571	0.6875	0.1524	0.2721	1	0.9294
4q22.3	GRID2	1467.8	4	rs11946557	94816124	A	0.00913242	1																							0.07237	1	0.9517	0.8571	-8.59	0.7143	26.85	0.1106	-1.001	0.06378	-0.05167	0.6471	1.113	0.4186	0.5387	1	-1.807	0.8571	-0.4943
4q22.3	GRID2	1467.8	4	rs1548037	94823482
4q22.3	GRID2	1467.8	4	rs2196321	94832181	A	0.465753	0.8366	0.8893	0.8571	1.044	0.8571	0.2404	1	-0.2766	0.1111	0.03098	0.2447	-0.07635	0.8	0.2146	0.7143	0.8365	0.5909	0.07445	1	-0.334	0.8571	0.09725	0.5	0.4474	0.3198	1.313	0.439	0.4042	0.8571	18.55	0.03699	0.09074	0.6875	-0.003101	1	-0.5463	0.2857	-0.1359	0.8571	2.634	0.1226	0.1891
4q22.3	GRID2	1467.8	4	rs10516941	94842434	C	0.0205479	1	2.67	0.2584	-15.12	0.1736	-9.996	0.4286	-1.02	0.1262	-0.02011	1	-1.696	0.1215	-2.653	0.01042	-6.894	0.1135	-1.544	0.3279	7.515	0.1603	-0.6091	0.4595	0.08553	1	1.224	0.8571	11.11	0.3226	9.513	0.7143	-0.05923	0.8571	0.01777	1	-0.5396	1	-0.9477	0.2529	-2.782	0.4359	-0.7206
4q22.3	GRID2	1467.8	4	rs6850113	94853325	T	0.378995	0.6584	1.015	0.8571	1.838	0.5172	0.9376	0.75	0.2657	0.1634	-0.02615	0.339	0.2268	0.5	0.04325	1	0.4848	1	0.2104	0.5172	-0.6511	0.75	-0.08655	0.75	0.1776	1	2.176	0.186	-14.3	0.1368	4.968	0.4706	0.2545	0.5357	0.01354	0.75	-0.7832	0.2473	-0.4291	0.439	2.125	0.5	0.4195
4q22.3	GRID2	1467.8	4	rs1439543	94857136	C	0.0936073	0.2769	0.7876	0.6471	7.852	0.1007	4.614	0.4043	0.007206	1	0.08503	0.07895	-0.07311	0.8571	0.1634	0.8	1.44	0.6316	-0.2135	0.8	0.4212	0.8571	-0.06385	0.75	0.09211	1	0.5591	0.38	-4.069	0.8	1.766	0.8571	-0.8218	0.09441	0.2088	0.02103	0.823	0.5	0.7821	0.3182	-3.042	0.3182	0.2301
4q22.3	GRID2	1467.8	4	rs4692990	94891726	G	0.187215	0.2914	1.015	1	4.286	0.2529	-3.748	0.6471	-0.2896	0.2588	-0.0372	0.56	-0.124	0.8571	-0.1843	1	0.8494	0.8571	0.5424	0.2821	0.4461	1	0.1502	0.4706	0.03947	1	0.102	0.01502	-6.079	0.5833	7.515	0.8	-0.8958	0.3958	-0.1134	0.8571	0.9553	0.5909	1.54	0.23	5.143	0.4359	0.5578
4q22.3	GRID2	1467.8	4	rs10516943	94894653	T	0.0182648	1	2.19	0.3958	-10.81	0.439	-23.82	0.1799	-0.7172	0.3231	0.01665	1	-1.775	0.1287	-2.853	0.009151	-6.868	0.1313	-1.6	0.2371	7.578	0.1645	-1.006	0.07965	0.25	1	1.638	0.4706	2.085	0.75	2.394	0.8571	0.3631	0.2821	0.009725	1	-0.3358	0.56	-1.301	0.008893	-2.977	0.1582	-0.9549
4q22.3	GRID2	1467.8	4	rs7662498	94896866	A	0.0799087	1	1.957	0.09091	-19.63	0.0005577	-10.2	0.1592	-0.2371	0.8571	0.04137	0.5172	-0.006609	1	-0.2917	0.4722	-4.733	0.034	-1.627	0.01012	-2.148	0.56	0.008765	1	0.03333	1	N/A	0.8571	31.04	0.1724	1.982	1	-0.8692	0.2917	0.121	0.6471	1.007	0.5385	0.4183	0.75	2.321	1	1.48
4q22.3	GRID2	1467.8	4	rs13101891	94899563	G	0.222477	0.7437	1.313	0.2877	-10.01	0.0105	-3.994	0.4091	-0.06973	1	0.01889	0.8571	-0.2187	0.6316	-0.2717	0.38	-3.386	0.02596	-1.013	0.02658	-1.402	0.8571	0.1399	0.8571	0.1974	1	1.243	0.7143	17.9	0.04409	6.318	0.6316	0.01802	1	-0.01155	0.8571	0.2799	0.7143	0.09917	1	1.742	0.5	-0.2898
5p15.33	SLC6A3	52.63	5	rs40184	1448077	A	0.401826	1	0.8506	0.3585	8.019	0.005399	10.67	0.002872	0.09411	0.6471	0.04024	0.1429	0.1904	0.619	0.2627	0.2917	0.9606	0.5	0.1694	0.7143	-0.06361	1	0.1362	0.8571
5p15.33	SLC6A3	52.63	5	rs11564773	1449813	G	0.0753425	1	1.903	0.1156	3.905	1	-2.178	0.8571	-0.4618	0.2958	-0.02451	0.8	0.5663	0.3231	-0.4511	0.4	-4.956	0.04217	-1.156	0.1376	1.085	0.75	-0.5277	0.1238
5p15.33	SLC6A3	52.63	5	rs6869645	1457548	T	0.0525114	1	1.51	0.5357	9.185	0.2588	-0.8867	0.8571	-0.6433	0.1623	-0.001308	1	0.5469	0.5385	-0.1418	1	-4.157	0.1812	-1.213	0.1543	-2.957	0.3958	-0.3769	0.38
5p15.33	SLC6A3	52.63	5	rs6876225	1459036
5p15.33	SLC6A3	52.63	5	rs2550936	1464256	C	0.248837	0.5263	1.408	0.114	6.06	0.08108	3.087	0.3878	0.02066	1	-0.03569	0.3134	0.007762	1	-0.3203	0.2958	-2.297	0.09375	-0.3165	0.56	2.929	0.06512	-0.25	0.1479
5p15.33	SLC6A3	52.63	5	rs6347	1464412	G	0.264019	0.1496	1.184	0.56	5.677	0.07162	4.955	0.1951	0.273	0.1603	-0.02998	0.4595	0.1452	1	0.1712	0.5172	0.001919	1	0.225	0.5909	1.964	0.1875	-0.04413	0.8571
5p15.33	SLC6A3	52.63	5	rs11564759	1468291
5p15.33	SLC6A3	52.63	5	rs37022	1468629
5p15.33	SLC6A3	52.63	5	rs11564758	1473588	C	0.350917	0.06924	0.9819	1	-2.826	0.2857	-3.511	0.2933	0.1385	0.5385	-0.01272	0.8571	-0.1631	0.56	-0.09497	0.8571	-0.6364	0.6875	0.1194	0.7143	0.7717	0.8	-0.1685	0.3636
5p15.33	SLC6A3	52.63	5	rs463379	1484164	G	0.231651	0.7734	0.9095	1	1.527	0.8571	0.9167	0.8571	0.02211	1	0.00106	0.8571	0.05689	0.8571	0.1442	0.8571	1.541	0.439	-0.167	0.7143	-3.47	0.0459	0.3535	0.0614
5p15.33	SLC6A3	52.63	5	rs403636	1491354	T	0.164384	0.3768	1.29	0.4359	2.499	0.5357	-6.116	0.2087	-0.1826	0.4706	-0.04715	0.186	0.003724	1	-0.2818	0.4359	-1.698	0.3509	-0.09196	1	0.155	1	0.007179	0.8571
5p15.33	SLC6A3	52.63	5	rs2617605	1495521
5p15.33	SLC6A3	52.63	5	rs6350	1496199	T	0.0684932	0.4622	0.723	0.3333	-0.2128	1	7.283	0.4	-0.3946	0.3226	-0.05818	0.3509	-0.645	0.339	0.221	0.75	-0.8069	0.8571	-0.405	0.5172	1.219	0.6471	-0.07517	0.8571
5p15.33	SLC6A3	52.63	5	rs2963238	1497427	A	0.440367	0.2935	0.9138	0.619	1.828	0.4359	-1.209	0.56	-0.1161	0.6471	0.005171	1	0.3532	0.189	0.3323	0.25	1.468	0.215	0.04867	0.8571	-1.735	0.2162	0.2421	0.09122
5q12.3	HTR1A	1.3	5	rs1423691	63287418	C	0.5	0.2053	0.7303	0.07988	-1.712	0.5385	3.883	0.3226	0.2724	0.1204	-0.02186	0.4091	0.09241	0.8571	-0.1072	0.619	-0.05529	1	-0.05856	0.8	-0.4616	0.8571	0.008959	1
5q31.1	NEUROG1	1.7	5	rs2344485	134896540	C	0.0779817	0.3657	1.229	0.6316	0.05999	1	17.9	0.006911	0.2409	0.6471	-0.04539	0.3725	-0.3636	0.5909	-0.1598	0.8571	1.187	0.5909	-0.3079	0.6471	3.146	0.2785	0.005007	1
5q31.1	NEUROG1	1.7	5	rs2344484	134904530	C	0.347222	0.8179	0.9796	1	-3.064	0.2895	5.859	0.1488	-0.1277	0.8	0.01056	0.8	-0.08697	0.8571	-0.3038	0.4595	0.9281	0.4848	0.1147	0.6471	0.5802	0.75	-0.1696	0.3
5q32	HTR4	203.1	5	rs1985524	147827981	C	0.493151	1	0.9423	0.6471	0.4568	0.8571	-0.2608	0.8	0.1559	0.439	-0.00869	0.75	0.1144	0.7143	0.06019	0.8571	0.06311	0.8571	0.04017	0.8571	1.604	0.2933	-0.06176	0.8571
5q32	HTR4	203.1	5	rs10062444	147834255	G	0.043379	1	0.9814	1	-17.68	0.01902	6.375	0.8571	-0.1169	0.8571	-0.002718	0.8571	-0.7883	0.275	-0.9812	0.2105	-0.7768	1	-0.4218	0.6471	4.404	0.3134	-0.2689	0.5
5q32	HTR4	203.1	5	rs2005953	147847332	C	0.488584	0.5195	1.584	0.02215	3.237	0.3043	-6.428	0.06863	-0.2194	0.2162	-0.05954	0.02909	-0.6858	0.02775	-0.4345	0.1832	-0.7695	0.4722	-0.09595	0.8571	0.5919	1	-0.2864	0.07018
5q32	HTR4	203.1	5	rs6865878	147891909	C	0.043379	0.00112	0.5828	0.1935	2.804	0.7143	-10.39	0.1413	0.5715	0.1116	0.04324	0.4706	-0.5782	0.5833	-0.4717	0.4595	1.365	0.6316	0.3025	1	4.557	0.1376	-0.05389	0.8571
5q32	HTR4	203.1	5	rs1432917	147901079	A	0.086758	1	2.137	0.06763	4.892	0.4359	-10.1	0.1712	-0.7743	0.03699	-0.08178	0.1226	-1.149	0.05567	-0.5992	0.3134	-5.252	0.02974	-1.667	0.01338	1.34	1	-0.6212	0.05785
5q32	HTR4	203.1	5	rs2278392	147908418	A	0.12156	1	1.693	0.1215	2.948	0.6875	-0.5866	0.8571	-0.7797	0.008659	-0.04484	0.3333	-0.7963	0.1634	-0.426	0.5172	-3.473	0.09574	-1.078	0.05313	2.774	0.3585	-0.4521	0.1047
5q32	HTR4	203.1	5	rs7731872	147927154	C	0.00456621	1
5q32	HTR4	203.1	5	rs4599527	147932732	C	0.192661	0.4988	1.057	0.75	2.247	0.7143	-3.374	0.8	-0.1168	0.5	-0.0148	0.5909	-0.5566	0.1645	-0.3789	0.3636	-1.803	0.2558	-0.6006	0.2716	2.851	0.1453	-0.2245	0.3509
5q32	HTR4	203.1	5	rs4489051	147934678	T	0.0273973	1	0.9891	1	2.812	0.8	10.53	0.2651	-0.4856	0.6875	-0.09807	0.2202	-1.665	0.1121	-1.239	0.1701	-4.066	0.3448	-2.114	0.06813	-1.515	1	-0.2008	1
5q32	HTR4	203.1	5	rs1833710	147947939	C	0.164384	1	1.251	0.5172	0.05641	1	2.603	0.6316	-0.5309	0.02481	-0.02406	0.8	-0.1194	0.8571	-0.3309	0.3725	-3.078	0.04938	-0.81	0.08544	0.01308	1	-0.4123	0.06948
5q32	HTR4	203.1	5	rs4280857	147952812	A	0.0389908	1	0.6052	0.3725	13.88	0.05458	4.903	0.8571	0.4027	0.4848	-0.01461	0.8571	-0.1812	0.75	0.01377	1	1.305	0.7143	-0.3885	0.6316	0.5232	1	-0.03691	1
5q32	HTR4	203.1	5	rs7711800	147963048	C	0.481651	0.6746	0.762	0.186	-1.441	0.8	-4.594	0.2529	0.3945	0.02147	0.03148	0.2821	0.01247	1	0.09887	1	0.354	0.8	0.0572	1	0.5803	0.7143	0.2756	0.09643
5q32	HTR4	203.1	5	rs1011427	147968170	T	0.0913242	0.5938	0.8455	0.7143	1.54	0.8571	-5.609	0.275	0.0975	0.8571	0.06492	0.1562	-0.2384	0.6316	-0.05836	1	-1.249	0.6875	-0.4857	0.4848	0.1098	1	0.1592	0.5909
5q32	HTR4	203.1	5	rs2068190	147987206	T	0.47032	0.2091	1.196	0.3043	2.477	0.3448	1.287	0.8	-0.176	0.3448	-0.007402	0.8571	0.03673	1	-0.006994	1	0.2751	0.8571	-0.001636	1	-0.6333	0.8	0.04943	1
5q32	CAMK2A	70.3	5	rs2241695	149583017	C	0.442922	0.8354	0.8992	0.5357	-2.266	0.5	-0.4269	0.8571	0.3197	0.08411	0.04183	0.1846	0.2356	0.4722	0.6855	0.03149	1.531	0.189	-0.1788	0.5833	-2.207	0.1553	0.123	0.4474
5q32	CAMK2A	70.3	5	rs2053053	149589586
5q32	CAMK2A	70.3	5	rs919741	149591881	A	0.23516	0.06386	1.235	0.5172	-0.1934	1	-0.931	0.8	0.4288	0.04904	-0.04125	0.3571	0.224	0.75	0.426	0.2233	-0.5657	0.5909	-0.1204	0.8	-1.108	0.6471	0.04158	1
5q32	CAMK2A	70.3	5	rs3822607	149591986	C	0.403226	0.654	1.218	0.38	-1.836	0.8	-2.915	0.4595	0.2307	0.2	0.002826	1	-0.0108	1	0.5183	0.1084	0.4018	1	-0.07821	0.8	-2.1	0.2	0.1363	0.7143
5q32	CAMK2A	70.3	5	rs3776825	149600864	T	0.316514	1	0.9374	0.8	0.005001	1	-4.47	0.2527	0.3074	0.09963	0.02079	0.6875	0.1153	0.7143	0.5292	0.0906	2.441	0.05895	0.2825	0.5172	-2.29	0.1445	0.1755	0.339
5q32	CAMK2A	70.3	5	rs7701427	149613148	T	0.150685	0.1162	0.8371	0.6316	3.916	0.2619	-0.856	0.75	-0.0007718	1	-0.01557	1	0.01518	1	0.02987	1	1.083	0.8571	0.5598	0.1951	-3.324	0.07918	0.1854	0.4595
5q32	CAMK2A	70.3	5	rs2304042	149625000	A	0.291284	0.2847	1.216	0.3725	-3.828	0.2821	-1.245	0.8	0.2793	0.1488	0.008279	1	-0.01268	1	0.2553	0.4474	0.341	0.6471	-0.284	0.4286	0.152	1	-0.0394	0.8571
5q32	CAMK2A	70.3	5	rs959059	149630732	A	0.0299539	1	3.85	0.04819	4.158	0.8571	12.08	0.3231	0.07858	1	-0.1732	0.02494	0.01849	1	-1.138	0.1562	-5.808	0.09408	-1.46	0.1327	4.21	0.339	-0.6415	0.1678
5q32	CAMK2A	70.3	5	rs874084	149631023	G	0.180365	0.7539	0.7305	0.2651	1.392	0.8571	-2.737	0.5357	-0.05818	0.6471	-0.01126	0.8571	0.05035	1	0.008763	1	-0.1185	0.8571	0.1682	0.8571	-2.737	0.0897	0.1244	0.5833
5q32	CAMK2A	70.3	5	rs3797616	149633197	T	0.00913242	1
5q32	CAMK2A	70.3	5	rs1897559	149636405
5q32	CAMK2A	70.3	5	rs10515639	149636619	T	0.200913	1	0.9278	0.75	-2.958	0.3182	-1.914	1	0.07769	1	-0.02738	0.3571	0.05802	0.8571	-0.2782	0.4186	-0.7633	0.75	-0.2311	0.5172	-1.996	0.2233	0.07	0.75
5q32	CAMK2A	70.3	5	rs1432833	149641346	G	0.269406	0.1916	0.9452	1	-1.631	0.8	0.1277	1	-0.02839	0.8571	0.001844	1	0.3049	0.3878	-0.3202	0.3088	-0.8157	0.8571	-0.2317	0.619	-0.4864	0.8	-0.1515	0.5385
5q32	CAMK2A	70.3	5	rs3806947	149651516	A	0.107306	0.3602	0.5592	0.05293	0.7934	1	0.7901	0.8571	0.2243	0.4474	0.07801	0.0871	0.2913	0.619	0.1973	0.5833	3.084	0.07736	0.2353	0.7143	0.4688	1	-0.119	0.6316
5q32	CAMK2A	70.3	5	rs1432832	149653734	G	0.458904	0.8329	1.075	0.8571	2.188	0.5833	-2.766	0.4091	-0.09885	0.5172	0.02312	0.3725	0.1458	0.56	-0.1511	0.6875	-0.5989	0.75	-0.437	0.1701	1.466	0.3585	-0.03385	0.8571
5q34	GABRB2	254.3	5	rs592403	160652562	G	0.376147	0.8251	0.9516	0.8571	-3.448	0.2821	-4.895	0.2162	-0.05419	0.8571	0.007141	1	0.1796	0.4848	-0.2029	0.4286	0.1849	1	-0.0502	0.8571	0.327	1	-0.1989	0.1983
5q34	GABRB2	254.3	5	rs3850733	160670895	A	0.100457	0.5099	1.169	0.619	1.533	0.8	2.557	0.6316	-0.1386	1	-0.02775	0.56	0.1699	0.75	-0.4676	0.3182	0.2403	1	0.1738	1	0.972	0.6316	-0.05478	0.75
5q34	GABRB2	254.3	5	rs153296	160673511	C	0.226027	0.06189	1.075	0.8571	-2.761	0.6875	-4.633	0.2821	0.1498	0.8	-0.02708	0.5	-0.3888	0.3333	-0.3459	0.3725	-1.27	0.5	-0.0003056	1	0.042	1	-0.2531	0.1935
5q34	GABRB2	254.3	5	rs10515827	160687535	T	0.157534	1	1.194	0.619	4.705	0.25	-1.479	0.75	-0.149	0.8571	0.02208	0.5833	-0.3858	0.8	-0.04483	1	-0.5956	0.8	-0.259	0.5172	2.449	0.3	0.1018	1
5q34	GABRB2	254.3	5	rs252942	160688459	G	0.285388	1	0.8071	0.2371	-2.807	0.4595	-2.142	0.6875	0.173	0.7143	0.0394	0.186	0.7028	0.03718	0.4309	0.3333	2.073	0.189	0.5192	0.1313	-2.438	0.1479	0.1565	0.5
5q34	GABRB2	254.3	5	rs187269	160689203	G	0.284404	1	0.8019	0.23	-2.807	0.4595	-2.142	0.6875	0.173	0.7143	0.03978	0.186	0.7109	0.03718	0.4396	0.2958	2.109	0.1479	0.5205	0.1421	-2.517	0.1354	0.165	0.5
5q34	GABRB2	254.3	5	rs252944	160690915	G	0.123853	0.1722	0.9142	0.8571	-2.738	0.5833	-0.7875	1	-0.1441	0.75	0.03694	0.5385	0.4313	0.439	0.05724	0.8571	0.3318	1	-0.004232	1	-2.561	0.1875	0.1182	0.6316
5q34	GABRB2	254.3	5	rs194072	160691233	G	0.123288	0.1722	0.9048	0.8571	-2.463	0.5833	-0.7047	1	-0.1497	0.6875	0.04014	0.4359	0.4509	0.4043	0.09072	0.8571	0.4325	0.8571	0.005264	1	-2.579	0.2017	0.1256	0.5909
5q34	GABRB2	254.3	5	rs1816072	160692234	C	0.326484	0.3649	0.7989	0.217	-3.02	0.3654	-0.7957	0.8571	0.1214	0.7143	0.0399	0.1875	0.7026	0.02829	0.3052	0.4595	1.663	0.2371	0.4155	0.2396	-1.586	0.3231	0.07464	0.75
5q34	GABRB2	254.3	5	rs1816071	160692534	G	0.324201	0.3649	0.7825	0.1983	-3.074	0.4091	-1.4	0.7143	0.1049	0.8	0.03984	0.1656	0.736	0.02494	0.4129	0.2323	1.954	0.1967	0.503	0.1461	-1.806	0.2447	0.1212	0.4474
5q34	GABRB2	254.3	5	rs967771	160694752	A	0.214612	0.3235	1.219	0.3654	-0.1918	1	-2.571	0.8571	-0.1164	1	0.001481	0.8571	0.01594	1	0.0275	1	-0.9874	0.5	-0.5519	0.1436	2.529	0.1524	0.08716	0.75
5q34	GABRB2	254.3	5	rs2910298	160724310	A	0.0981735	1	0.888	0.8	-3.784	0.56	-5.421	0.3448	0.3657	0.1805	0.05392	0.2958	0.5676	0.2917	0.3209	0.6875	1.089	0.7143	0.1064	1	1.353	0.6471	-0.04258	0.8571
5q34	GABRB2	254.3	5	rs1422951	160766838	G	0.260274	0.6081	0.8784	0.8571	-5.163	0.1368	1.245	0.75	0.2288	0.192	0.002328	0.8571	0.5039	0.09375	0.1696	0.5357	1.14	0.3878	0.1732	0.619	0.327	0.8571	-0.1545	0.38
5q34	GABRB2	254.3	5	rs10043074	160780542	C	0.12844	0.6662	0.8621	0.5909	-5.491	0.1951	4.397	0.439	0.135	0.8571	-0.04136	0.3	0.1674	0.8571	-0.2092	0.8571	0.3962	1	0.07357	1	-0.321	0.8571	-0.1483	0.619
5q34	GABRB2	254.3	5	rs4498288	160807099	G	0.0296804	1	0.7881	0.5161	3.879	0.6471	3.347	0.7143	-0.6955	0.2255	-0.03356	0.8571	1.036	0.38	1.033	0.2124	4.696	0.2087	1.476	0.1543	-2.336	0.5833	-0.0972	0.8571
5q34	GABRB2	254.3	5	rs2962420	160822562	C	0.328767	1	0.9251	1	-4.205	0.2447	2.229	0.5385	0.1585	0.4474	0.01391	0.5833	0.5176	0.09215	0.07842	1	1.468	0.3182	0.2336	0.619	-0.6796	0.8571	-0.1707	0.4091
5q34	GABRB2	254.3	5	rs7724146	160827209	C	0.172018	0.1162	1.123	0.7143	0.3779	0.8571	-1.129	0.8	0.1912	0.8	0.00649	0.8571	-0.8351	0.07273	-0.1597	0.6471	-0.481	0.8	0.2944	0.5909	-1.86	0.56	0.1608	0.6471
5q34	GABRB2	254.3	5	rs2962406	160842679	A	0.242009	1	1.002	1	-5.242	0.1791	-2.781	0.4706	0.4599	0.01723	0.01973	0.5385	0.4351	0.2917	-0.03638	1	0.7758	0.6471	-0.1486	0.8571	-0.7579	0.8	-0.07645	0.75
5q34	GABRB2	254.3	5	rs2962402	160870827	A	0.0456621	1	0.2051	0.0005749	8.904	0.2473	-6.164	0.4722	0.3303	0.3585	0.1772	0.01324	0.2156	0.8571	0.2669	0.5909	2.5	0.4595	0.8376	0.3448	-2.32	0.4359	0.1033	1
5q34	GABRB2	254.3	5	rs6882041	160874978	C	0.317352	1	1.027	1	-1.582	0.7143	2.3	0.6316	-0.0981	0.8	-0.01387	0.8	0.1165	1	0.2204	0.5172	1.051	0.56	0.1365	0.8571	0.362	0.8	-0.09048	0.8571
5q34	GABRB2	254.3	5	rs4426954	160885609
5q35.2	DRD1	3.5	5	rs5326	174802802	A	0.123288	0.3995	0.6977	0.23	5.456	0.3	6.25	0.1724	-0.03957	0.8571	0.02028	0.6471	0.08018	0.8571	0.2102	0.7143	2.166	0.1667	0.7886	0.1437	1.097	0.8	-0.164	0.4722
6p24.3	MUTED	183.2	6	rs2815132	7974944
6p24.3	MUTED	183.2	6	rs9379157	7993105	C	0.0616438	1	0.9355	0.8571	-6.22	0.4	-12.27	0.192	0.331	0.3571	-0.0997	0.134	-0.5931	0.2958	0.09351	0.8571	-1.964	0.5385	-0.5232	0.6316	1.005	0.8571	-0.4327	0.2958
6p24.3	MUTED	183.2	6	rs2294435	8002919	G	0.148402	1	0.6542	0.1553	0.8275	0.8571	6.281	0.217	-0.2446	0.4043	0.004749	1	0.03968	1	-0.004997	1	0.1629	0.8571	-0.0643	0.8571	-1.321	0.8571	-0.007581	1
6p24.3	MUTED	183.2	6	rs2815155	8010229	T	0.486239	0.2164	1.16	0.4186	4.359	0.1562	2.336	0.4848	-0.1182	0.8571	-0.01802	0.5909	0.1475	0.5909	-0.4556	0.08036	-1.56	0.1983	-0.6024	0.05833	1.913	0.1656	-0.08358	0.5909
6p24.3	MUTED	183.2	6	rs2326975	8014321	C	0.0776256	1	0.9101	0.8571	-6.344	0.5833	-13.85	0.1007	0.3975	0.2588	-0.05599	0.3509	-0.3709	0.7143	0.3146	0.5909	0.03286	1	0.01047	1	-0.8789	0.8571	-0.04115	0.8571
6p22.3	DTNBP1	140.2	6	rs1047631	15631080	G	0.136986	0.09634	0.8681	0.8571	-3.618	0.4474	1.359	0.8571	0.4919	0.06983	-0.03395	0.4474	-0.6762	0.1221	-0.1261	0.8	0.7446	0.6316	-0.1097	1	-3.447	0.115	0.2584	0.2529
6p22.3	DTNBP1	140.2	6	rs742106	15632459	A	0.336406	0.6329	1.111	0.5909	1.27	0.8571	-1.331	1	0.09477	0.56	-0.004452	1	-0.4704	0.1761	-0.1135	0.8	-0.8776	0.8571	-0.2029	0.8571	4.111	0.01041	-0.423	0.01557
6p22.3	DTNBP1	140.2	6	rs875462	15646415	C	0.23516	0.249	1.03	1	-2.548	0.5385	1.636	0.6471	-0.04545	1	-0.00451	1	0.8722	0.02067	0.04531	1	0.4597	0.8	-0.02325	1	0.5372	0.6471	-0.0207	0.8
6p22.3	DTNBP1	140.2	6	rs1040410	15655455	T	0.105023	0.5938	1.138	0.6875	-5.918	0.2785	4.859	0.5385	-0.06803	1	-0.0268	0.56	-0.221	0.8571	-0.02099	1	0.5306	0.8571	0.358	0.5172	-0.7933	0.7143	0.379	0.1689
6p22.3	DTNBP1	140.2	6	rs7771339	15677985	A	0.0393519	1	0.7857	0.5909	13.89	0.09926	3.896	1	0.03998	0.8571	0.1635	0.02644	1.433	0.07736	1.109	0.2105	2.662	0.4091	0.8633	0.4091	-7.186	0.056	0.7905	0.09122
6p22.3	DTNBP1	140.2	6	rs760666	15697100	T	0.219178	0.3733	0.9851	1	-3.141	0.4722	2.755	0.4359	-0.07764	0.7143	-0.01052	1	0.849	0.0324	0.09264	0.8571	0.7119	1	0.01465	1	0.2589	0.8571	0.1038	0.5909
6p22.3	DTNBP1	140.2	6	rs2619539	15728834	C	0.453704	0.8335	1.1	0.8571	2.171	0.5	-1.869	0.8571	0.1707	0.3725	0.0002706	1	-0.2743	0.4706	-0.07364	0.8571	-0.3033	0.8571	-0.18	0.6875	-1.187	0.3043	0.007525	1
6p22.3	DTNBP1	140.2	6	rs3213207	15736081	G	0.0925926	0.05009	0.833	0.4848	-1.809	0.5	-1.795	1	0.09512	0.8571	-0.04404	0.3043	-0.5405	0.3043	-0.06109	1	0.5973	0.75	0.2479	0.6471	-4.013	0.07278	0.2829	0.3333
6p22.3	DTNBP1	140.2	6	rs1011313	15741411	A	0.110599	1	0.6759	0.215	10.92	0.03862	10.07	0.1405	-0.2708	0.2933	0.01455	0.8	0.6176	0.2182	0.6679	0.1634	1.324	0.4722	0.6815	0.2105	-3.282	0.1524	0.1529	0.8
6p22.3	DTNBP1	140.2	6	rs6459409	15744832	C	0.157534	1	0.7891	0.4706	1.716	0.56	-6.057	0.25	-0.2081	0.4091	0.03643	0.4595	-0.1349	0.6316	0.03765	1	-0.8371	0.75	0.03139	0.8571	2.925	0.1905	-0.3751	0.09854
6p22.3	DTNBP1	140.2	6	rs2619528	15757808	A	0.200461	0.1022	1.055	0.8	-4.637	0.217	-0.291	1	0.0343	1	-0.04011	0.215	-0.4816	0.2473	-0.2027	0.7143	0.1866	0.8571	0.2082	0.8571	-2.062	0.2347	0.2679	0.1582
6p22.3	DTNBP1	140.2	6	rs2619522	15761628	G	0.199541	0.1022	1.043	0.8571	-4.213	0.2421	0.03105	1	0.0374	0.8571	-0.03777	0.217	-0.555	0.1079	-0.1685	0.75	0.2458	0.8571	0.2418	0.8571	-2.188	0.2347	0.2749	0.1413
6p22.3	DTNBP1	140.2	6	rs1018381	15765049	T	0.110599	1	1.133	0.8571	-5.645	0.23	2.368	0.75	-0.1575	0.6875	-0.02693	0.5833	-0.4972	0.3509	-0.1429	0.8571	0.2605	1	0.4506	0.5	-0.2674	1	0.2487	0.2857
6p22.3	DTNBP1	140.2	6	rs1474605	15766191	G	0.207763	0.02029	1.026	0.8571	-3.784	0.3088	-0.03007	1	0.04798	0.8571	-0.03713	0.217	-0.4316	0.2473	-0.02615	0.8571	0.5791	0.8571	0.3512	0.6471	-2.46	0.13	0.3037	0.1182
6p22.3	DTNBP1	140.2	6	rs1997679	15766884	T	0.333333	1	1.036	1	-5.245	0.1256	3.491	0.2877	-0.1467	0.5385	-0.01858	0.8571	0.5259	0.1368	0.06594	0.8571	0.8131	0.4848	0.2486	0.5833	-0.2638	0.8571	0.2467	0.2347
6p22.3	DTNBP1	140.2	6	rs909706	15768850	A	0.362385	1	1.23	0.5385	3.287	0.3	-0.4518	1	0.05241	1	0.01138	0.6316	-0.131	1	-0.1202	0.5909	-0.7356	0.6875	-0.218	0.5833	0.4333	0.8571	-0.1249	0.5833
6p22.3	DTNBP1	140.2	6	rs9476886	15769440	T	0.303653	0.6347	0.8434	0.5172	-2.639	0.4091	-5.351	0.217	-0.1411	0.4286	0.01507	0.6316	-0.1626	0.6875	0.06197	0.8	-0.2768	0.8571	0.06908	0.8	1.757	0.2347	-0.05289	0.8571
6p22.1	MOG	15.4	6	rs29254	29731573
6p22.1	MOG	15.4	6	rs29234	29732091	G	0.0593607	0.3657	0.6473	0.3	-0.1966	1	0.3505	1	1.395	0.0001326	0.01199	0.8571	0.442	0.75	0.3138	0.4595	2.806	0.25	0.4658	0.8571	0.8264	0.7143	0.0421	0.8571
6p22.1	MOG	15.4	6	rs2256266	29740297	T	0.214612	0.7582	1.005	1	1.081	0.8571	-6.366	0.186	0.144	0.5833	0.06081	0.06604	-0.01683	0.8571	0.1142	0.8	0.05866	0.8571	-0.2383	0.5909	1.794	0.4091	0.06166	0.8
6p22.1	MOG	15.4	6	rs2747419	29750173	T	0.0205479	1	0.5522	0.3509	1.807	1	7.825	1	1.899	0.001973	0.0847	0.3231	-0.5937	0.5909	-0.2058	0.8571	2.252	0.6471	-0.5985	0.8571	-1.011	0.8571	0.5321	0.2716
6p21.32	NOTCH4	33.3	6	rs204991	32269344	C	0.16055	0.7137	0.9238	0.8	0.84	0.8571	5.877	0.275	-0.4814	0.04223	-0.02582	0.5833	0.2728	0.5909	0.01139	1	-0.297	0.75	-0.2118	0.5909	-2.403	0.2277	0.3017	0.1951
6p21.32	NOTCH4	33.3	6	rs2071286	32287874
6p21.32	NOTCH4	33.3	6	rs379464	32294326	T	0.0616438	1	0.6478	0.1935	6.31	0.3958	6.669	0.3725	0.2408	0.6471	-0.04244	0.5385	0.1912	0.8	0.3294	0.4722	-0.1437	0.8571	-0.08064	0.8571	0.6271	0.8571	0.1369	0.7143
6p21.32	NOTCH4	33.3	6	rs422951	32296361	G	0.415525	1	1.088	0.8	0.2258	1	-3.698	0.3448	-0.05416	0.8571	0.001415	0.8571	0.2349	0.4186	-0.2247	0.5	-2.032	0.1051	-0.1869	0.6316	2.215	0.1097	-0.3127	0.0625
6p21.32	NOTCH4	33.3	6	rs520692	32296618	G	0.31106	1	1.119	0.7143	-0.3466	0.8571	-4.915	0.25	0.1654	0.619	0.005861	1	0.06511	1	-0.257	0.3279	-1.275	0.3333	-0.138	1	4.003	0.00835	-0.4439	0.009
6p21.32	NOTCH4	33.3	6	rs2071282	32296921		0	1
6p21.32	NOTCH4	33.3	6	rs915894	32298368	C	0.317352	0.1497	0.9762	1	0.7444	0.8571	2.4	0.5	-0.2417	0.215	-0.003883	1	0.05745	0.8571	-0.1119	0.8571	-0.6107	0.56	-0.4319	0.2958	-0.7895	0.6875	0.02178	1
6p21.32	NOTCH4	33.3	6	rs3134931	32298598	C	0.340183	0.5071	0.7295	0.1281	1.715	0.5385	1.385	0.56	0.02903	1	0.01685	0.8	-0.3033	0.3571	0.09239	1	2.743	0.03774	0.704	0.04058	3.073	0.03636	-0.005645	1
6p21.32	NOTCH4	33.3	6	rs532385	32303337	A	0.196262	0.06443	0.8474	0.5161	1.654	0.619	-1.546	0.8571	0.1391	0.439	0.002553	1	-0.47	0.2233	-0.4965	0.1736	-1.516	0.3231	-0.3676	0.4848	-0.1075	1	-0.1081	0.5833
6p21.31	GRM4	133.8	6	rs7762948	34094069	T	0.0684932	0.3181	1.062	1	-4.172	0.5385	-10.29	0.1445	-0.1778	0.8	0.08231	0.2162	0.2355	0.6471	0.06897	1	-0.3291	1	-0.1558	0.8571	1.746	0.5385	0.1018	0.8571
6p21.31	GRM4	133.8	6	rs2229901	34098425	G	0.219626	1	1.178	0.5385	1.164	1	-9.727	0.0284	0.4025	0.05882	-0.007926	0.8	-0.4549	0.3088	-0.4756	0.1983	-1.083	0.4286	-0.5718	0.2143	-1.141	0.4474	0.1074	0.8571
6p21.31	GRM4	133.8	6	rs7772436	34099346
6p21.31	GRM4	133.8	6	rs2451383	34113047	G	0.266055	1	1.15	0.8571	3.941	0.3279	-6.952	0.1497	0.2075	0.2716	-0.006036	0.8571	-0.01058	1	-0.3544	0.2277	-0.5255	0.75	-0.46	0.4359	-0.8478	0.8571	0.1284	0.8571
6p21.31	GRM4	133.8	6	rs9469690	34120889	A	0.231651	0.546	1.026	1	4.995	0.1524	-4.694	0.3333	0.1456	0.5172	0.03332	0.439	-0.19	0.8571	-0.2174	0.8571	-0.3252	1	-0.4274	0.4359	-1.526	0.3725	0.1564	0.75
6p21.31	GRM4	133.8	6	rs3778068	34136383	C	0.420091	0.1402	0.8463	0.439	-0.79	0.75	1.228	0.8571	-0.2685	0.2396	-0.0208	0.6875	-0.07196	0.8	0.1199	0.8571	1.219	0.5	0.2113	0.5172	0.2672	1	-0.2505	0.1421
6p21.31	GRM4	133.8	6	rs1906953	34144424	T	0.175115	0.5075	0.6932	0.1951	1.724	1	-7.336	0.2017	0.329	0.1935	0.05621	0.1307	0.3834	0.4595	0.159	0.8571	0.3991	0.75	-0.02704	0.8571	-2.98	0.1287	0.311	0.1572
6p21.31	GRM4	133.8	6	rs2499689	34149284
6p21.31	GRM4	133.8	6	rs2451341	34149425
6p21.31	GRM4	133.8	6	rs1565364	34156504	G	0.270642	0.6267	0.7534	0.2421	1.333	1	3.174	0.5385	-0.003184	1	0.04586	0.1145	0.1839	0.6471	-0.04799	1	1.716	0.219	0.4453	0.4	-0.9793	0.8	0.08087	0.6875
6p21.31	GRM4	133.8	6	rs1873249	34161402	G	0.449772	1	1.089	1	-2.449	0.5385	1.655	0.8571	0.2028	0.5357	0.00686	1	-0.1281	0.5833	0.3273	0.3043	-1.224	0.3279	-0.302	1	-0.06069	1	0.06792	0.8571
6p21.31	GRM4	133.8	6	rs874631	34170783	T	0.107306	1	0.7332	0.3333	3.898	0.4706	10.57	0.05128	-0.07746	1	0.04261	0.3279	0.3103	0.4848	0.3367	0.7143	2.038	0.1818	0.6906	0.2917	-0.3042	1	-0.1738	0.439
6p21.31	GRM4	133.8	6	rs2499713	34171329	T	0.0733945	0.5566	0.6206	0.2683	5.246	0.3585	14.28	0.03753	-0.4572	0.2529	0.06297	0.2651	0.1962	0.8571	0.3561	0.8	3.155	0.1645	0.841	0.1875	-0.9007	0.75	-0.2818	0.3725
6p21.31	GRM4	133.8	6	rs733457	34176386	G	0.436073	0.3919	1.227	0.2683	-0.7689	1	0.997	0.8571	-0.1325	0.56	-0.05782	0.05293	0.1921	0.5909	-0.2154	0.4	0.4375	0.6875	0.1296	0.8	0.7496	0.5	-0.2451	0.25
6p21.31	GRM4	133.8	6	rs747373	34188002	C	0.0342466	0.08061	1.156	0.8571	7.733	0.3226	15.28	0.09122	-0.5332	0.2277	0.01637	0.8	-0.9627	0.217	-1.288	0.1209	-1.022	0.8571	-0.6081	0.439	5.946	0.1327	-0.8743	0.04878
6p21.31	GRM4	133.8	6	rs2499722	34191437	C	0.428571	0.8338	0.7555	0.1689	-4.12	0.1656	-4.176	0.2933	0.0888	1	-0.01769	0.4722	0.5715	0.09574	0.2015	0.5385	2.327	0.07759	0.6053	0.1515	-0.9546	0.4474	0.07175	0.7143
6p21.31	GRM4	133.8	6	rs937031	34193665	T	0.0366972	1	2.13	0.2017	-5.016	0.5	-14.06	0.1313	-0.2739	0.75	-0.05262	0.4474	-0.924	0.4	-2.287	0.003222	-5.475	0.1176	-1.078	0.4474	6.332	0.0894	-0.5324	0.2347
6q14.1	HTR1B	1.3	6	rs6296	78228979	C	0.287671	0.3053	1.035	1	2.043	0.8571	-1.322	0.6875	0.1299	0.4474	0.0409	0.2087	0.04159	0.7143	-0.1642	0.56	-1.275	0.3279	-0.3195	0.4474	-1.901	0.1983	0.001276	1
6q23.2	TAAR6	1	6	rs8192624	132933946	A	0.0802752	0.5609	0.6934	0.3279	-0.8294	1	-4.311	0.5385	-0.0006015	1	-0.05854	0.2212	-0.6504	0.2683	-0.3393	0.5357	0.2583	0.8571	-0.2721	0.7143	-3.495	0.1805	-0.1973	0.4091
6q23.2	TAAR6	1	6	rs8192625	132934025	A	0.0616438	1	0.6213	0.2255	4.118	0.4	4.173	0.5833	0.05988	1	-0.112	0.05138	-1.018	0.1268	-0.2208	0.8571	1.995	0.5909	0.6819	0.339	-4.843	0.1088	-0.06866	0.8571
6q23.2	TAAR6	1	6	rs7772821	132934199	G	0.196347	0.4988	1.071	0.8571	-0.55	1	0.3374	1	-0.1584	0.4722	-0.05379	0.1067	-0.2625	0.56	-0.3524	0.4043	0.9357	0.5909	-0.003612	1	0.3741	0.8571	-0.2255	0.3
6q23.2	TAAR6	1	6	rs4305745	132935405	G	0.472603	0.01093	1.174	0.3509	1.612	0.5909	-0.9552	0.6316	-0.2906	0.07479	-0.05685	0.03794	-0.1425	0.5909	-0.0362	1	0.01134	1	0.08333	1	0.8624	0.619	-0.254	0.09926
6q23.2	TAAR6	1	6	rs6903874	132938603	C	0.16055	0.2744	0.8987	0.75	1.213	1	5.127	0.3088	-0.06752	1	-0.05225	0.1361	-0.2232	0.8	0.3141	0.5	0.3547	1	0.003068	1	0.01755	1	-0.1253	0.8
6q24.3	GRM1	409.8	6	rs12216492	146418311	C	0.0981735	1	0.9928	1	-7.104	0.189	6.883	0.2233	-0.02994	0.8571	-0.0173	0.8571	0.5958	0.2588	0.3564	0.6316	-0.1602	1	0.7518	0.1846	-1.758	0.4359	0.3785	0.1799
6q24.3	GRM1	409.8	6	rs4896857	146488865	G	0.0848624	1	0.9921	1	-2.566	0.8	-0.9811	1	0.1208	0.6471	0.05426	0.2447	1.392	0.01288	1.039	0.04583	0.6329	0.8571	-0.7458	0.2347	-2.355	0.3878	-0.09113	1
6q24.3	GRM1	409.8	6	rs4607452	146529796	C	0.116438	0.5911	1.062	0.8571	-6.677	0.2558	-2.113	1	0.1277	0.7143	0.04299	0.2917	0.7674	0.1437	0.9764	0.03461	-0.1309	1	-0.5858	0.3	-1.826	0.3636	-0.08738	1
6q24.3	GRM1	409.8	6	rs4895691	146564647	A	0.0296804	1	0.359	0.08682	-8.072	0.3585	-2.407	0.8571	-0.1576	0.8571	0.06605	0.4706	1.075	0.2182	1.513	0.09854	0.3583	0.8571	-0.786	0.56	0.3611	1	-0.1702	0.8571
6q24.3	GRM1	409.8	6	rs4272232	146605615
6q24.3	GRM1	409.8	6	rs7750079	146643446	A	0.0344037	1	1.398	0.8	-15.86	0.1736	-4.289	0.5833	0.1824	0.75	0.002751	1	-0.9154	0.3182	0.2792	0.7143	-1.642	0.7143	0.2249	0.8571	1.06	1	-0.1503	0.75
6q24.3	GRM1	409.8	6	rs7750079	146643446
6q24.3	GRM1	409.8	6	rs362956	146668721	G	0.0139535	1	1.455	0.8571	-9.221	0.8571	-5.005	0.8	0.8117	0.4	-0.04435	1	0.3291	0.8571	0.07226	1	2.858	1	0.6156	0.6316	1.543	0.8571	-0.09393	0.8571
6q24.3	GRM1	409.8	6	rs941901	146698944	G	0.223744	1	1.197	0.5357	-7.073	0.07459	2.876	0.4706	-0.1038	0.6471	0.01735	0.5909	0.5333	0.2917	0.5807	0.09408	-1.165	0.5	-0.3819	0.3448	-1.171	0.8571	0.09356	0.8
6q24.3	GRM1	409.8	6	rs362862	146702961		0	1
6q24.3	GRM1	409.8	6	rs1983635	146707365	C	0.292237	0.1619	1.488	0.1116	-3.995	0.2017	5.371	0.1623	-0.3783	0.05932	-0.01205	0.75	-0.02602	1	-0.01506	1	-1.209	0.3509	0.04783	1	0.06053	1	0.1851	0.4706
6q24.3	GRM1	409.8	6	rs362836	146708451	C	0.253425	1	1.275	0.4474	-2.138	0.8571	9.458	0.01763	-0.2449	0.2716	-0.003715	1	-0.06397	1	-0.03096	1	-0.3624	1	0.1755	0.6471	1.141	0.6471	0.06944	0.8
6q24.3	GRM1	409.8	6	rs61914	146717958	A	0.399543	0.09828	0.5828	0.004644	-0.2981	1	-0.8299	0.8571	0.06471	0.619	0.05711	0.0278	0.2371	0.8571	0.3117	0.3043	0.8899	0.5	0.07853	1	-0.8996	0.56	0.02733	0.8571
6q24.3	GRM1	409.8	6	rs725186	146718101
6q24.3	GRM1	409.8	6	rs362895	146721019	A	0.181193	0.7162	1.156	0.6875	3.756	0.3134	0.9352	0.8571	0.1911	0.5	-0.009841	0.5357	0.1317	0.8571	0.001267	1	1.26	0.4286	0.5439	0.1967	-2.688	0.1832	0.3463	0.1
6q24.3	GRM1	409.8	6	rs362848	146724178	G	0.116438	0.2769	1.116	0.619	-3.913	0.4186	-14.78	0.00665	0.5835	0.06236	0.05812	0.1667	-0.2526	0.6316	-0.4635	0.3226	-0.214	1	-0.4269	0.7143	1.848	0.6471	-0.1055	0.4722
6q24.3	GRM1	409.8	6	rs9403775	146728202	T	0.122685	0.5929	1.496	0.2877	-2.622	0.6875	-6.979	0.1623	0.05476	1	-0.08016	0.06481	-0.3138	0.5909	0.2112	0.8571	-1.499	0.5357	-0.2866	0.75	2.235	0.3279	-0.2222	0.3725
6q24.3	GRM1	409.8	6	rs2300620	146745874	G	0.173516	1	1.999	0.01619	-1.005	0.8571	-6.445	0.219	-0.1394	0.6875	-0.07164	0.05313	-0.2088	1	-0.1236	0.8571	-2.377	0.2396	-0.579	0.2716	1.736	0.339	-0.3952	0.07649
6q24.3	GRM1	409.8	6	rs362925	146757695		0	1
6q24.3	GRM1	409.8	6	rs362854	146758161	T	0.444954	1	1.024	1	1.013	1	0.1531	1	0.2149	0.2347	-0.04177	0.2105	-0.1896	0.8	0.2712	0.5	0.2386	0.8	0.1435	0.7143	0.9753	0.8571	0.1141	0.5357
6q24.3	GRM1	409.8	6	rs362936	146762519	A	0.0159817	1	0.9292	0.8571	-5.324	0.4091	16.08	0.3134	-0.4973	0.38	-0.03707	0.6875	-1.567	0.2124	-2.242	0.06306	1.022	0.8571	1.15	0.3509	1.42	0.8571	0.3444	0.8571
6q24.3	GRM1	409.8	6	rs979775	146767662	A	0.0917431	0.327	0.6524	0.2821	-0.3285	1	6.036	0.2877	-0.1489	0.5909	0.04577	0.4474	-0.2317	0.8	-0.2532	1	0.2932	0.8571	-0.412	0.4595	-3.07	0.25	0.3047	0.2588
6q24.3	GRM1	409.8	6	rs7755078	146768262	A	0.342466	0.6609	0.7489	0.2421	-3.633	0.2917	2.033	0.75	0.4327	0.02333	-0.02294	0.4595	0.1836	0.5172	0.5842	0.06863	2.318	0.07071	0.6037	0.1067	-2.667	0.05726	0.3842	0.02733
6q24.3	GRM1	409.8	6	rs2300626	146771510	G	0.0410959	1	7.298	0.004374	2.318	1	-6.687	0.8	0.191	0.6875	-0.0116	1	-0.05708	1	-1.133	0.1773	-5.469	0.06588	-1.956	0.0366	3.225	0.3226	-0.9407	0.02341
6q24.3	GRM1	409.8	6	rs3804295	146781896	A	0.493151	0.8343	0.8194	0.339	4.756	0.1818	0.1439	1	-0.3693	0.03008	0.03759	0.1368	-0.01638	1	-0.003536	1	0.1149	1	-0.05797	1	0.2253	1	-0.1497	0.3585
6q24.3	GRM1	409.8	6	rs2284796	146788588	G	0.087156	1	1.672	0.2371	-3.006	0.8571	-11.92	0.1083	-0.3678	0.3	-0.02792	0.7143	-0.4344	0.5833	-0.7084	0.3088	-2.198	0.2917	-0.2657	0.8571	0.4773	1	-0.151	0.7143
6q24.3	GRM1	409.8	6	rs2941	146796825	A	0.0208333	1	1.004	1	10.24	0.38	0.5691	1	1.486	0.01253	0.06959	0.3043	1.752	0.08438	1.921	0.04795	4.15	0.2124	-0.168	0.8571	-5.126	0.3585	0.9106	0.07071
6q24.3	GRM1	409.8	6	rs7770466	146800958	G	0.0319635	1	11.82	0.007519	8.376	0.6471	-5.825	0.8	-0.3413	0.8	0.008595	1	-0.1281	1	-1.225	0.2396	-5.772	0.07357	-1.898	0.06321	-0.7207	0.7143	-0.8441	0.09541
6q25.1	ESR1	295.7	6	rs488133	152167137	T	0.257991	1	0.7093	0.1376	3.665	0.2683	3.327	0.4	-0.172	0.5385	-0.0105	0.8571	-0.07348	1	-0.1609	0.56	-1.709	0.2396	-0.2509	0.8571	-1.271	0.3878	0.1154	0.5
6q25.1	ESR1	295.7	6	rs532010	152172611	C	0.447248	0.5265	1.175	0.5161	-3.55	0.2785	-7.635	0.06527	0.3037	0.09926	-0.04315	0.1287	-0.02914	1	-0.07171	1	-0.095	0.8571	0.03615	1	2.692	0.0906	-0.2532	0.1437
6q25.1	ESR1	295.7	6	rs11155813	152191128	C	0.152968	0.3995	1.033	0.8571	2.017	0.8	-2.338	0.5	0.00595	1	0.03897	0.3088	-0.5431	0.1761	0.1527	1	-0.2919	0.8571	-0.4078	0.4	-1.064	0.6471	0.1588	0.4359
6q25.1	ESR1	295.7	6	rs9479130	152210149	C	0.497717	0.8333	1.426	0.08852	-1.59	0.75	-5.626	0.1007	0.1705	0.3333	-0.005121	1	-0.118	0.8571	-0.2196	0.5	-1.184	0.2651	-0.1166	0.8571	2.393	0.1226	-0.1175	0.6316
6q25.1	ESR1	295.7	6	rs1709182	152217050	C	0.385321	1	1.087	0.8	-2.859	0.3725	3.377	0.3279	0.1729	0.2917	-0.05377	0.06683	0.2939	0.2958	-0.1275	0.6875	-0.9224	0.439	-0.169	0.8571	3.316	0.02494	-0.2973	0.07311
6q25.1	ESR1	295.7	6	rs9340820	152217518	G	0.0299539	1	1.211	0.8571	-5.479	0.5172	-7.411	0.8571	0.1666	0.75	-0.06321	0.3333	-0.682	0.439	-0.6739	0.8571	-1.954	0.6316	0.1568	0.8571	-0.7781	0.8571	0.2732	0.6471
6q25.1	ESR1	295.7	6	rs1709183	152235689	G	0.30137	1	1.386	0.1383	2.921	0.6316	-8.102	0.0284	-0.02146	0.8571	-0.01024	0.8571	-0.1961	0.5172	-0.3546	0.2558	-1.571	0.2529	-0.1825	1	-0.5385	0.8571	-0.09274	0.6471
6q25.1	ESR1	295.7	6	rs9340835	152241624	A	0.349315	0.356	1.183	0.2895	-3.359	0.219	0.3961	0.8571	0.126	0.8571	-0.04858	0.09677	0.1534	0.8571	-0.07771	0.8	-1.692	0.2105	-0.4403	0.2255	2.419	0.1187	-0.3142	0.06965
6q25.1	ESR1	295.7	6	rs6557170	152244797	A	0.239726	0.754	1.286	0.4091	-0.2661	1	-1.157	0.8	0.1008	0.6471	0.05244	0.1204	0.1472	0.8571	-0.1354	1	-0.2819	0.8571	0.05536	1	1.342	0.4091	0.08481	0.8
6q25.1	ESR1	295.7	6	rs7761846	152254201	C	0.10274	0.1107	0.7477	0.2529	4.579	0.3509	5.305	0.2958	-0.08859	0.75	0.006125	1	-0.6239	0.1905	0.1512	0.8571	1.621	0.2877	0.9055	0.06983	-4.037	0.06154	0.4707	0.05243
6q25.1	ESR1	295.7	6	rs4870062	152279311	G	0.347032	0.2458	1.038	1	1.627	0.8	0.7166	0.8571	0.07141	1	0.04093	0.1905	-0.1592	0.75	-0.0351	0.8571	0.6607	0.6316	0.5026	0.2396	-0.5229	1	0.2576	0.1603
6q25.1	ESR1	295.7	6	rs3020377	152314091	G	0.353881	0.4865	1.101	0.8571	-0.001325	1	2.887	0.4848	-0.002121	1	0.04178	0.1361	-0.04227	1	-0.07728	0.7143	1.106	0.3585	0.4714	0.2821	1.12	0.56	0.1497	0.4706
6q25.1	ESR1	295.7	6	rs3020317	152320434	C	0.207763	1	1.08	0.8571	-0.7965	1	-1.351	0.8571	0.01627	1	0.04574	0.1361	0.285	0.4	0.2446	0.3725	1.537	0.3571	0.5947	0.2	2.701	0.125	-0.02349	1
6q25.1	ESR1	295.7	6	rs1884051	152324972	G	0.33105	0.2342	1.064	0.6471	-2.685	0.4359	-0.1198	1	0.005042	1	0.0206	0.5909	0.05222	0.8	-0.1133	0.8571	0.5474	0.619	0.3663	0.2785	1.297	0.4359	0.09731	0.7143
6q25.1	ESR1	295.7	6	rs985694	152328318	T	0.156682	0.403	1.074	0.8571	-1.141	1	-4.22	0.3585	0.1198	1	0.03548	0.339	0.2285	0.6875	0.1642	0.8	-0.08431	1	0.4173	0.56	1.61	0.3585	-0.04132	1
6q25.1	ESR1	295.7	6	rs1884052	152333059	G	0.143836	0.6662	1.099	0.8571	-2.721	1	-1.214	0.8571	0.01672	1	0.02667	0.4474	0.1607	0.8	0.2493	0.4091	-0.1818	0.8	0.3921	0.4595	2.815	0.1582	-0.1836	0.4848
6q25.1	ESR1	295.7	6	rs1884054	152333259	C	0.358447	0.6444	1.275	0.3448	-1.488	0.8571	-0.1946	1	0.01206	1	-0.001803	1	-0.1935	0.56	-0.2892	0.4359	-0.3447	0.8571	0.2582	0.6471	1.3	0.4848	0.1021	0.4
6q25.1	ESR1	295.7	6	rs3020407	152348954
6q25.1	ESR1	295.7	6	rs7757956	152358833	A	0.125571	0.6662	0.8996	1	-0.3104	1	-2.186	0.8571	0.6402	0.02182	-0.01764	0.6875	0.1582	0.8571	-0.04157	1	-0.2096	1	-0.2682	0.8571	0.8424	0.75	0.08906	0.8571
6q25.1	ESR1	295.7	6	rs9340949	152360403	A	0.0208333	1	0.826	0.6316	3.823	0.7143	-20.18	0.1307	1.159	0.1479	0.2128	0.0252	0.4222	0.8571	-0.8997	0.3448	2.172	0.8571	0.5293	1	-7.112	0.1724	0.9287	0.06527
6q25.1	ESR1	295.7	6	rs9340954	152361865	G	0.267123	0.5972	1.008	1	-0.6239	0.7143	-5.431	0.2051	0.4114	0.05036	0.006916	1	0.01986	1	-0.1185	1	0.189	1	0.3227	0.8571	0.2926	0.7143	0.254	0.2124
6q25.1	ESR1	295.7	6	rs3020368	152412883	T	0.0730594	0.1598	0.6287	0.186	-1.332	0.8571	-0.9222	0.8571	0.5371	0.1226	-0.0378	0.3509	-0.1485	0.8571	0.2086	0.8	3.729	0.1791	0.5893	0.3182	-2.188	0.5385	0.5459	0.08232
6q25.1	ESR1	295.7	6	rs7764672	152434661		0	1
6q25.1	ESR1	295.7	6	rs13192678	152447603	T	0.121005	0.1107	1.063	0.8571	0.3098	1	-2.902	0.5385	0.0257	1	-0.001357	0.8571	-0.02048	0.8571	0.125	0.75	0.176	0.8571	0.6707	0.1805	0.9046	1	0.1743	0.5
6q25.1	ESR1	295.7	6	rs3778090	152449721	T	0.086758	1	1.481	0.2895	0.5456	0.8571	-1.12	1	0.0005448	1	-0.01469	0.619	0.2162	0.75	0.3317	0.5	0.862	1	0.6282	0.2958	3.462	0.2105	-0.03442	0.8571
6q25.1	ESR1	295.7	6	rs2474148	152454597	T	0.310502	0.8026	1.218	0.4474	-1.362	0.7143	-1.374	0.8	0.4717	0.02926	0.002823	1	0.1061	0.8	-0.2024	0.56	0.3736	0.75	0.1187	0.8571	1.175	0.5172	0.2708	0.189
6q25.1	ESR1	295.7	6	rs3020383	152458472
6q25.1	ESR1	295.7	6	rs1543403	152470397	G	0.476852	0.1295	1.73	0.009221	-1.415	1	-0.8211	0.8571	0.02763	0.8571	0.008341	0.8571	-0.3737	0.339	-0.2446	0.5385	-1.321	0.2396	-0.6016	0.1027	-0.5009	0.8	-0.1555	0.3585
7p15.3	SP4	86.5	7	rs2073535	21432682	C	0.00684932	1
7p15.3	SP4	86.5	7	rs2282888	21442657	G	0.389908	0.3492	1.582	0.03112	-0.8477	0.8571	-1.502	0.8	0.2137	0.2877	-0.04821	0.1111	-0.1264	0.8571	-0.3325	0.3182	-3.094	0.02863	-1.011	0.01229	1.156	0.6471	-0.2154	0.2958
7p15.3	SP4	86.5	7	rs10233357	21456570	A	0.0776256	0.3181	1.107	1	-7.094	0.2371	5.668	0.6471	0.07093	0.8571	0.08778	0.1221	-0.2183	0.75	0.1101	0.8571	1.781	0.5172	0.165	1	4.798	0.07089	-0.05419	1
7p15.3	SP4	86.5	7	rs4722032	21458066	G	0.0570776	1	0.7001	0.4091	6.727	0.3333	-1.995	1	-0.556	0.1967	0.0769	0.1553	0.1493	0.8571	0.7235	0.3134	1.797	0.5	0.1034	1	-1.696	0.619	0.3871	0.2619
7p15.3	SP4	86.5	7	rs3807643	21476387	G	0.0182648	1	2.042	0.5172	-11.39	0.2716	2.415	0.8571	0.4393	0.5357	-0.2025	0.1161	0.2098	0.8571	-0.4869	1	-7.235	0.1361	-2.176	0.07649	-3.053	0.7143	-0.1029	1
7p15.3	SP4	86.5	7	rs2282896	21479247	A	0.0616438	0.2274	0.9917	1	-4.03	0.5385	-1.023	1	-0.1757	0.4359	0.0973	0.09677	-0.02816	1	0.2734	0.56	3.927	0.1553	1.068	0.2347	3.458	0.2588	0.1681	0.5909
7p15.3	SP4	86.5	7	rs6943809	21484906	G	0.205479	1	0.8017	0.3725	4.957	0.2447	-3.064	0.4595	-0.02714	0.8571	0.04064	0.2105	-0.14	0.8	0.1572	0.8	1.308	0.3725	0.3611	0.56	0.02751	1	0.06655	0.8571
7p15.3	SP4	86.5	7	rs1011168	21496283	T	0.289954	0.24	0.7525	0.2716	0.2245	1	2.867	0.5357	-0.2203	0.3	0.007137	0.8571	0.4653	0.2034	0.4971	0.189	1.685	0.2716	0.7737	0.06542	-2.125	0.1603	0.1678	0.4286
7p15.3	SP4	86.5	7	rs3807641	21496629	C	0.0711009	0.2718	1.107	0.8571	-5.016	0.5357	-2.924	0.8571	-0.1506	0.8571	0.05733	0.2821	-0.01731	1	0.05304	1	2.391	0.3333	0.7089	0.4706	1.977	1	0.1992	0.4595
7p15.3	SP4	86.5	7	rs12668354	21498416	C	0.319635	0.6267	1.216	0.56	-0.6046	0.8571	1.742	0.7143	0.3838	0.05589	-0.03797	0.219	-0.1529	0.75	-0.4316	0.1445	-1.836	0.2143	-0.7801	0.05157	1.717	0.4186	-0.2319	0.2396
7p15.3	SP4	86.5	7	rs12673091	21504592	G	0.30137	1	0.9695	0.8571	2.392	0.8571	-3.104	0.5	0.03031	0.8571	0.04109	0.23	-0.05728	1	0.06491	0.8	0.8608	0.4706	0.1876	0.8	0.664	0.8571	0.07434	0.75
7p15.3	SP4	86.5	7	rs1018954	21516416	A	0.394977	1	0.9811	1	-1.361	0.8	-1.629	0.8571	-0.329	0.113	-0.01882	0.5385	0.1614	0.8571	0.3379	0.2785	0.9509	0.4359	0.5861	0.2277	-2.522	0.08108	0.1655	0.4091
7p15.3	SP4	86.5	7	rs11974306	21523887	T	0.493151	0.8365	1.024	1	-0.5325	0.75	1.535	0.7143	0.2019	0.2785	-0.05489	0.06863	0.2571	0.4848	0.1313	0.7143	-0.3581	0.8571	-0.32	0.5385	-1.269	0.4359	0.1315	0.4359
7p14.3	CRHR2	47.5	7	rs2240403	30661727	T	0.0552995	0.004094	0.671	0.3	-0.2389	1	7.188	0.4722	0.8106	0.01668	0.04281	0.4359	-0.2387	0.8571	-0.1449	0.8	0.02841	1	0.1474	0.8571	0.4163	0.8571	0.2418	0.4848
7p14.3	CRHR2	47.5	7	rs2190242	30676000	C	0.203196	1	1.004	1	-3.707	0.4359	-2.08	1	0.0289	0.8	-0.01968	0.439	-0.4219	0.3654	-0.3476	0.2895	-1.075	0.4474	-0.3777	0.4286	0.4021	0.8571	0.3031	0.1515
7p14.3	CRHR2	47.5	7	rs2284217	30680133	A	0.227064	0.7532	1.15	0.8571	-3.792	0.3231	-2.353	0.8571	-0.4278	0.03515	-0.03812	0.3281	-0.033	1	-0.1868	0.75	-0.4804	0.8	-0.02238	1	3.227	0.0906	-0.1089	0.8571
7p14.3	CRHR2	47.5	7	rs2267717	30683568	A	0.108295	1	1.433	0.3182	-3.503	0.4722	-6.099	0.3279	-0.2492	0.5909	-0.02812	0.5	-0.5444	0.3043	-0.7339	0.1209	-1.877	0.38	-0.8088	0.1846	3.344	0.1748	-0.1354	0.8
7p14.3	CRHR2	47.5	7	rs4723002	30692226	G	0.0639269	0.02459	0.5206	0.1111	-0.3665	1	7.976	0.2716	0.9118	0.008904	0.04037	0.4848	-0.1231	1	-0.02793	1	2.231	0.4186	0.3244	0.619	-3.843	0.1471	0.333	0.4
7q21.12	GRM3	221	7	rs2073549	86111520	T	0.0252294	1	1.234	0.8571	-9.479	0.8	-7.439	0.8571	-0.02854	1	-0.03032	0.8571	-0.2595	1	-0.7144	0.4359	-2.931	0.38	-0.4655	0.8571	9.251	0.03622	-0.5931	0.219
7q21.12	GRM3	221	7	rs701332	86115570	C	0.207763	0.5865	0.6308	0.06034	6.03	0.08411	5.335	0.1951	0.1374	0.5833	0.03874	0.2017	0.3809	0.8571	0.2876	0.4474	2.361	0.1497	0.8591	0.04082	0.5815	0.8571	0.1969	0.339
7q21.12	GRM3	221	7	rs274614	86116023	G	0.296804	0.6257	0.8889	0.8571	-2.817	0.4706	-1.822	0.8571	0.05202	0.6875	0.00481	0.8571	0.3643	0.2821	0.1211	1	-0.07128	0.8571	-0.5069	0.1623	0.2496	1	0.0754	1
7q21.12	GRM3	221	7	rs724224	86163556	C	0.468037	0.8346	0.7418	0.1221	-0.2677	1	2.261	0.5385	0.02893	0.8571	0.006119	0.8571	0.5803	0.0597	0.2776	0.3958	0.6859	0.8571	-0.1007	0.8	-0.2976	0.8571	0.2052	0.1818
7q21.12	GRM3	221	7	rs1527765	86173887	C	0.0756881	1	1.266	0.6471	9.777	0.1832	1.572	0.75	-0.06761	0.75	-0.01822	0.6471	-0.5823	0.5357	-0.6014	0.2917	-2.291	0.339	0.3839	0.56	5.953	0.03079	-0.3756	0.3226
7q21.12	GRM3	221	7	rs2189816	86179382	C	0.149083	0.1722	1.317	0.3448	-1.934	0.5909	-7.649	0.1182	-0.03026	1	-0.02859	0.75	-0.1338	1	-0.1801	0.5909	-0.6094	0.8	-0.2848	0.5385	1.24	0.8571	-0.2322	0.2588
7q21.12	GRM3	221	7	rs2214653	86183431
7q21.12	GRM3	221	7	rs2237548	86198886	G	0.273973	1	0.8169	0.5385	5.411	0.1047	5.689	0.217	0.01937	0.8571	0.02666	0.4595	0.0751	0.8571	-0.1106	0.6316	0.188	1	0.5417	0.1791	2.064	0.2473	0.05047	0.8571
7q21.12	GRM3	221	7	rs2237552	86211311
7q21.12	GRM3	221	7	rs6943659	86233862	C	0.318807	0.6415	0.8704	0.6471	5.976	0.07584	1.823	0.6471	0.04221	1	0.05575	0.0587	0.1569	0.6875	0.02923	1	0.7857	0.8571	0.6243	0.1011	0.5186	0.8571	0.135	0.5172
7q21.12	GRM3	221	7	rs2282965	86239740	C	0.270642	0.8036	0.8966	0.6875	6.255	0.07965	5.349	0.1543	-0.0533	0.6471	0.02034	0.5357	-0.2329	0.4091	-0.1312	0.8	0.02854	1	0.5578	0.1453	1.626	0.3725	0.08885	0.6471
7q21.12	GRM3	221	7	rs6465084	86241411	G	0.240826	0.4148	0.8732	0.4359	5.738	0.0897	5.089	0.2233	-0.0878	0.6471	0.02896	0.3654	-0.0685	1	-0.08873	0.8	0.2965	0.8571	0.6651	0.1089	0.1247	1	0.2395	0.1791
7q21.12	GRM3	221	7	rs10487052	86248625	T	0.238532	0.2769	0.8954	0.5	6.022	0.07162	6.27	0.1678	-0.09542	0.6471	0.02587	0.4286	-0.08438	0.8571	-0.09987	0.8571	0.2235	0.8	0.6527	0.1093	0.3046	0.8571	0.2196	0.2
7q21.12	GRM3	221	7	rs2237562	86260168	C	0.277523	0.8036	0.9663	0.8571	4.278	0.2877	1.578	0.8571	0.03758	0.8571	0.004568	0.8571	-0.3077	0.3636	-0.1303	0.8571	0.1868	1	0.4939	0.1572	0.4967	0.75	0.1309	0.4595
7q21.12	GRM3	221	7	rs1468412	86271387	T	0.277523	0.8036	0.9663	0.8571	4.278	0.2877	1.578	0.8571	0.03758	0.8571	0.004568	0.8571	-0.3077	0.3636	-0.1303	0.8571	0.1868	1	0.4939	0.1572	0.4967	0.75	0.1309	0.4595
7q21.12	GRM3	221	7	rs2299222	86280340
7q21.12	GRM3	221	7	rs2299223	86285216
7q21.12	GRM3	221	7	rs2299227	86289908	A	0.0344037	1	1.033	1	-11.17	0.2069	-12.89	0.2202	-0.6141	0.2473	0.07719	0.2877	-0.4795	0.75	-0.06871	1	1.059	0.5909	0.873	0.5172	2.132	0.5385	0.0875	1
7q21.12	GRM3	221	7	rs10952891	86305187	A	0.103211	0.5977	0.8	0.8571	0.4844	0.8571	6.398	0.339	0.145	0.8	-0.04861	0.339	-0.1569	0.8	-0.09883	1	1.398	0.6875	0.5132	0.38	4.028	0.1429	-0.4613	0.113
7q21.12	GRM3	221	7	rs10487055	86333978	C	0.0570776	1	0.8126	0.75	-6.218	0.2255	0.9238	0.75	0.01583	0.8571	-0.06585	0.2651	0.9823	0.1135	0.4674	0.5357	1.548	0.4706	0.344	1	-2.275	0.3585	0.6315	0.04682
7q22.1	RELN	517.7	7	rs737373	102902878	A	0.141553	1	1.362	0.3134	2.815	0.5385	-8.082	0.134	-0.3137	0.2588	-0.02844	0.339	-0.1003	0.8	-0.1144	0.8571	0.2674	0.8571	0.08631	0.8	3.442	0.09	-0.3684	0.1347	0.2867	1	2.567	0.1034	5.413	0.56	-10.26	0.3182	-0.2711	0.3226	0.0324	0.5385	-0.5304	0.5385	0.1622	0.8571	1.558	0.5385	0.2219
7q22.1	RELN	517.7	7	rs736707	102917639	C	0.24537	0.187	0.8229	0.4091	4.127	0.3226	-2.26	0.5385	0.3143	0.1059	0.07829	0.01574	0.2481	0.4595	0.1688	0.4722	1.167	0.56	0.2394	0.4595	0.3357	0.8571	-0.003217	0.8571	0.48	1	0.5679	0.2785	-7.74	0.275	2.611	0.7143	-0.1501	0.5909	0.008455	1	0.4652	0.4359	0.06011	0.8571	-1.416	0.56	-0.03936
7q22.1	RELN	517.7	7	rs2528856	102930031	C	0.356164	0.643	1.101	0.75	4.27	0.2821	-2.384	0.5	0.06104	1	0.04593	0.1161	0.1572	0.7143	0.05329	1	0.745	1	0.2014	0.6471	1.487	0.3725	-0.1568	0.3654	0.5	0.6167	1.017	1	-6.496	0.3043	2.517	0.8	0.264	0.439	-0.01283	0.7143	0.1765	1	-0.2957	0.6875	-1.012	0.619	-0.3579
7q22.1	RELN	517.7	7	rs2528858	102938847	G	0.0570776	0.2718	0.9684	1	-1.238	1	-15.6	0.0448	0.08077	0.8571	-0.02675	0.8	-0.1079	0.8	-0.09324	1	2.222	0.4595	0.7868	0.23	5.914	0.04613	-0.5638	0.0897	0.2105	1	0.5971	0.4186	-3.297	0.8	-9.923	0.3571	-0.08	0.8571	0.01826	0.75	-0.08385	1	0.4912	0.6316	-1.975	0.3	0.5744
7q22.1	RELN	517.7	7	rs2075039	102949958	G	0.06621	1	2.19	0.06931	-2.905	0.75	0.3587	1	-0.4011	0.3043	-0.07663	0.1515	-0.284	0.8571	-0.8059	0.1256	-1.212	0.56	-0.4639	0.75	3.853	0.1111	-0.5009	0.1209	0.01974	1	N/A	0.6471	24.55	0.1812	-27.24	0.275	-1.47	0.1818	0.08594	0.8571	-0.4504	0.8571	-0.7665	0.7143	1.164	0.8571	0.2638
7q22.1	RELN	517.7	7	rs2256504	102953131	C	0.150685	1	1.368	0.2421	3.389	0.3509	-8.184	0.1238	-0.2695	0.3585	0.01138	0.75	-0.4226	0.4359	-0.5229	0.2396	-0.8973	0.8571	-0.3147	0.75	3.214	0.1786	-0.4383	0.06127	0.4803	1	0.778	0.8571	5.073	0.5833	6.13	0.8571	0.3465	0.3279	-0.0554	0.2255	0.4563	0.8571	0.2045	0.8	2.052	0.3585	0.3755
7q22.1	RELN	517.7	7	rs2237622	102957006	A	0.214612	0.546	0.9297	0.8	-2.589	0.4186	2.356	0.5	0.456	0.04211	0.06109	0.0767	0.4781	0.38	-0.04811	1	0.3401	0.8571	0.1496	0.7143	0.2166	1	0.1143	0.5833	0.1842	0.3481	1.048	1	0.8768	0.8571	-6.203	0.619	0.4259	0.3226	-0.09556	0.1071	0.9526	0.1429	0.9986	0.1083	0.2018	0.8571	-0.1577
7q22.1	RELN	517.7	7	rs10487160	102962491	G	0.0981735	0.6247	0.6033	0.1421	5.126	0.3509	-10.62	0.05858	-0.01301	1	0.02853	1	0.2037	0.8571	0.1061	0.8571	1.791	0.5172	-0.07925	0.8	-0.3501	0.8571	-0.108	0.8	0.2632	1	0.8241	1	15.17	0.1182	-3.181	0.8571	-0.01727	1	-0.0348	0.5172	0.04155	1	0.3758	0.4186	0.7705	0.5385	0.004406
7q22.1	RELN	517.7	7	rs1008126	102962680	G	0.369863	0.3763	0.9643	0.7143	-0.6977	0.8571	-2.729	0.4	0.1863	0.2396	0.02962	0.339	0.432	0.1678	-0.1257	0.7143	0.6887	0.56	-3.496e-05	1	0.9345	0.8571	-0.07732	0.8	0.4667	0.5736	0.6261	0.2588	-6.965	0.2529	0.5725	1	-0.196	0.5	0.04573	0.3088	0.4807	0.3134	0.05081	1	0.39	0.8571	0.5078
7q22.1	RELN	517.7	7	rs362754	102969462	C	0.0502283	0.1855	0.9817	1	7.799	0.186	-0.4098	1	0.04252	0.8571	0.08829	0.1748	-0.6684	0.2877	-0.1461	0.8571	-0.4654	1	0.07005	0.8571	0.1599	0.8571	-0.09874	1	0.006579	1
7q22.1	RELN	517.7	7	rs362719	102973113	A	0.220183	0.3458	1.163	0.3585	4.598	0.2233	-4.111	0.75	-0.1718	0.5	0.0003893	1	-0.1912	0.5909	-0.04139	0.8571	0.2281	0.8571	-0.1539	0.8	0.5472	1	-0.1962	0.4091	0.4013	0.1324	0.9114	0.8571	0.3271	0.8571	9.701	0.3333	0.3055	0.2588	-0.03476	0.4722	0.3589	0.5357	0.4507	0.4474	-1.164	0.619	0.2452
7q22.1	RELN	517.7	7	rs362777	102977433	C	0.0936073	1	1.595	0.1818	-6.728	0.2877	-7.927	0.2785	-0.08835	0.8571	-0.04651	0.2877	0.06296	1	-0.8117	0.09375	-0.5218	1	-0.08474	1	2.63	0.3279	-0.2938	0.3226	0.3026	1	1.372	0.5909	0.2577	1	1.967	1	0.5554	0.05578	0.008028	0.8571	-1.01	0.08824	-0.3649	0.5357	0.09386	1	-0.03649
7q22.1	RELN	517.7	7	rs362721	102978664	C	0.472603	0.2922	1.106	0.5385	-0.7904	0.8571	-8.02	0.02147	-0.04	0.8571	0.04066	0.1846	-0.01561	1	0.03026	0.7143	1.645	0.1572	0.6651	0.04502	-0.1368	1	0.03705	1	0.1959	0.06473	0.8822	0.8571	1.531	0.8571	13.48	0.2683	0.1031	0.8571	0.03376	0.5357	-0.4841	0.4286	-0.4644	0.4474	-0.6384	0.6316	-0.2185
7q22.1	RELN	517.7	7	rs2247776	102986955	G	0.150685	0.6829	1.11	0.8	-0.5197	1	6.628	0.1832	0.01493	1	-0.003236	0.8571	-0.01071	1	-0.2098	0.5385	-0.6366	0.7143	0.0698	0.75	1.293	0.4474	-0.1068	0.8571	0.2895	0.5053	0.9373	0.8571	13.18	0.1799	2.745	0.8	-0.4345	0.2527	0.09007	0.1656	-0.8485	0.2255	0.09716	0.8	1.224	0.6875	0.5952
7q22.1	RELN	517.7	7	rs2229860	102993063	G	0.0114679	1	0.1824	0.125	11.22	0.5	7.557	1	2.236	0.009486	0.1603	0.2277	3.233	0.02775	2.119	0.1701	5.84	0.3725	1.426	0.4848	-5.975	0.5833	0.6256	0.8571	0	0
7q22.1	RELN	517.7	7	rs123712	103018526	C	0.248858	0.7945	0.7737	0.2588	-2.733	0.4186	-0.3781	1	0.2672	0.2233	0.004814	0.8571	-0.06643	1	0.4966	0.1603	1.767	0.3182	0.1936	0.6316	-1.632	0.4186	0.3483	0.07162	0.09211	1	0.7821	1	0.9139	1	14.19	0.4848	0.4963	0.2421	0.0624	0.4474	0.2812	0.8571	0.5442	0.4706	3.674	0.3088	1.792
7q22.1	RELN	517.7	7	rs362685	103034019	T	0.0502283	1	1.52	0.4043	1.403	1	2.807	0.6471	-0.05452	0.8571	0.05657	0.3279	-0.2694	0.5909	-0.8334	0.1905	0.2494	0.8571	0.2278	1	2.225	0.4595	-0.1944	0.5357	0.006579	1
7q22.1	RELN	517.7	7	rs977639	103047145	T	0.13242	1	1.644	0.1678	3.687	0.5172	-4.513	0.4474	-0.4134	0.1182	-0.05476	0.1724	-0.07756	0.8	-0.4005	0.2785	-3.866	0.04118	-0.9222	0.08133	1.287	0.5833	-0.3306	0.1471	0.28	1	1.5	0.5357	-1.485	0.8571	-14.89	0.189	0.3484	0.3725	-0.1074	0.0587	0.142	0.8571	-0.6736	0.186	-1.285	0.8571	-0.339
7q22.1	RELN	517.7	7	rs362698	103064528	C	0.184932	0.6861	1.826	0.03655	4.39	0.6316	-2.477	0.5909	-0.174	0.4595	-0.03014	0.3725	-0.01612	1	-0.5624	0.1603	-2.599	0.09184	-0.5282	0.2323	3.329	0.07918	-0.3461	0.09343	0.05263	1	1.466	0.5833	7.814	0.6471	-5.255	0.8571	0.5362	0.3448	-0.06171	0.5385	0.2484	1	-0.1507	0.7143	-1.108	0.6875	-1.308
7q22.1	RELN	517.7	7	rs6958081	103079061	T	0.394977	1	0.7748	0.186	-0.2213	1	0.1731	0.8571	-0.1571	0.5357	0.01192	0.6875	0.25	0.4848	0.09132	0.8571	0.7826	0.5385	0.2808	0.4474	-1.142	0.5909	-0.07212	1	0.4276	1	1.709	0.1724	-1.314	0.8571	-0.9976	1	-0.5191	0.05691	-0.02422	0.8	-0.3184	0.8	-0.4249	0.3043	0.6052	0.8571	0.005291
7q22.1	RELN	517.7	7	rs1860686	103079680	T	0.136986	0.2017	0.915	0.8571	4.776	0.2877	2.303	0.8571	0.3634	0.1462	0.01659	1	-0.1226	1	-0.349	0.3958	-1.087	0.5	0.008421	1	2.579	0.2396	-0.03333	0.8571	0.08667	1	0.3965	0.1603	9.13	0.6316	19.29	0.1613	1.279	0.0688	0.02341	0.8571	1.168	0.2958	0.4179	0.5385	-0.53	0.8	-0.06955
7q22.1	RELN	517.7	7	rs727531	103088691	G	0.298578	1	1.04	1	-0.7735	0.8571	-4.181	0.3725	-0.08008	0.75	0.002716	0.8571	0.1663	0.5172	0.01798	1	-0.348	0.8571	-0.1974	0.8571	0.1154	1	-0.1995	0.23	0.3067	0.3739	1.828	0.2877	-5.718	0.6471	-16.29	0.07258	0.1074	0.8571	-0.05294	0.3958	-0.4031	0.5385	-0.1711	1	-1.201	0.5909	-0.3804
7q22.1	RELN	517.7	7	rs1012065	103098311	G	0.242009	1	1.558	0.0903	4.216	0.3878	-2.829	1	0.04308	1	-0.04214	0.2958	-0.07962	0.8571	-0.5145	0.1506	-3.276	0.03215	-0.4867	0.3279	4.481	0.01511	-0.2027	0.3226	0.36	0.602	0.5237	0.2069	-1.33	1	-9.302	0.3226	0.5974	0.03027	-0.001816	1	0.5814	0.3585	0.3754	0.3725	-1.25	0.5172	-0.3946
7q22.1	RELN	517.7	7	rs1541329	103108339
7q22.1	RELN	517.7	7	rs12666897	103113430	G	0.246575	0.03507	1.915	0.008722	5.112	0.2051	-1.598	0.8	0.01545	1	-0.04806	0.1445	-0.4535	0.2588	-0.691	0.075	-3.394	0.02226	-0.5476	0.1736	4.469	0.01093	-0.1656	0.3088	0.08553	1	0.6604	0.8571	11.68	0.3279	3.641	0.8571	1.684	0.0048	-0.03727	0.6875	1.338	0.186	0.18	0.8571	-1.451	0.56	-0.1376
7q22.1	RELN	517.7	7	rs1858782	103131063
7q22.1	RELN	517.7	7	rs496907	103149720	T	0.28211	0.4563	0.9357	1	-5.782	0.09712	0.8284	1	0.09006	0.7143	-0.005031	0.8571	-0.1938	0.6316	0.4834	0.1736	1.395	0.3509	0.1036	0.8	-1.979	0.2785	0.3714	0.06321	0.05921	1	2.076	0.2556	-6.341	0.6875	13.78	0.4359	-0.2081	1	-0.08757	0.3958	-1.338	0.2182	-1.649	0.07179	-1.611	0.7143	-0.6954
7q22.1	RELN	517.7	7	rs10487166	103162502	T	0.123288	1	1.534	0.1983	2.033	0.75	0.7566	1	-0.2052	0.7143	0.007812	0.8571	-0.3839	0.3725	-0.5884	0.2	-2.504	0.2323	-0.9392	0.0871	0.3468	1	-0.3784	0.1437	0.08553	1	3.081	0.2917	0.1368	1	12.25	0.3878	0.1439	0.5909	-0.07705	0.3654	-2.006	0.04502	-0.5626	1	2.539	0.56	0.7911
7q22.1	RELN	517.7	7	rs471360	103168085	T	0.157534	1	0.8767	0.5833	-0.3107	0.8	-2.425	0.6316	0.4267	0.09153	0.0301	0.4286	-0.1568	1	-0.4638	0.2105	-1.059	0.75	0.004576	1	1.919	0.5	0.03287	1	0.3947	0.02183	0.7666	0.56	9.571	0.2034	-5.496	0.75	-0.3418	0.2069	0.01422	0.7143	0.1543	0.7143	-0.3735	0.8571	-1.806	0.3279	-0.6373
7q22.1	RELN	517.7	7	rs634500	103178645	T	0.381279	0.5053	1.073	0.8571	-3.84	0.1935	4.166	0.2857	-0.01831	0.8571	0.005747	1	-0.2566	0.5	0.2308	0.75	0.4262	0.8571	-0.197	0.8571	-1.762	0.2917	0.1417	0.5357	0.2039	1	4.455	0.0456	-0.6189	1	2.968	0.8	-0.06772	0.8571	-0.1121	0.04192	-1.19	0.1079	-0.5007	0.4	2.427	0.4091	0.8377
7q22.1	RELN	517.7	7	rs4446675	103184569	G	0.0388128	1	0.3521	0.0487	0.4768	1	10.79	0.2821	0.0721	0.8571	0.1155	0.09215	1.473	0.1079	0.9757	0.2323	6.652	0.03873	1.733	0.04836	1.142	1	-0.1432	0.6875	0.06757	1	N/A	1	3.791	0.8571	-12.91	0.439	-0.1474	0.8571	0.01686	0.8571	0.2564	0.7143	-0.178	0.8571	-6.517	0.05512	-1.782
7q22.1	RELN	517.7	7	rs694894	103184640	A	0.353881	0.08576	0.5973	0.01697	3.062	0.3636	7.796	0.05691	0.04562	0.7143	0.06766	0.04368	0.5011	0.139	0.5513	0.1015	3.328	0.01325	1.083	0.004628	0.1486	0.8571	0.1995	0.2347	0.2303	1	1.137	0.8	2.209	0.75	-12.87	0.2933	0.1981	0.6875	-0.06864	0.3654	-0.9932	0.1221	-0.185	1	0.6255	0.7143	0.2462
7q22.1	RELN	517.7	7	rs10487169	103184694	T	0.0365297	1	0.5269	0.23	-4.328	0.75	10.32	0.3088	0.354	0.5909	0.1242	0.09278	1.471	0.08257	0.8128	0.3333	5.261	0.1102	1.645	0.08084	1.621	0.8571	-0.1527	0.8571	0.1053	1	1.748	0.4091	-1.912	0.8571	-24.72	0.05691	-0.06978	0.8	-0.03518	0.8	-0.08147	1	-0.2177	1	-3.837	0.192	-0.9719
7q22.1	RELN	517.7	7	rs2283029	103185455	C	0.152968	0.2469	0.8911	1	1.314	0.6471	-2.821	0.7143	-0.3791	0.09091	0.04107	0.2785	0.0006874	1	0.1058	0.7143	0.9979	0.4706	0.5117	0.2683	2.104	0.215	-0.01502	1	0.2829	0.3198	0.581	0.2277	4.367	0.5	-3.622	0.5357	-0.1454	0.8571	-0.04528	0.4043	-0.184	0.8571	-0.2822	0.5909	2.561	0.2933	0.8332
7q22.1	RELN	517.7	7	rs663302	103185721
7q22.1	RELN	517.7	7	rs10487172	103189479	C	0.256881	1	1.284	0.4474	-0.09637	1	-5.998	0.1603	0.2306	0.2588	-0.01967	0.5909	-0.2548	0.8	-0.2558	0.75	-0.7015	0.6875	-0.282	0.4848	-1.709	0.2588	0.1151	0.8571	0.006667	1
7q22.1	RELN	517.7	7	rs141473	103194962	T	0.408676	0.1388	0.7401	0.1736	0.07546	1	1.551	0.8571	0.1142	0.5357	0.05571	0.0487	0.7061	0.03416	0.2539	0.4	1.428	0.2619	0.6317	0.1135	0.6859	0.6471	0.1442	0.7143	0.2632	1	3.931	0.02528	-0.8917	1	-10.38	0.3333	-0.2105	0.5909	-0.05032	0.3	-0.1766	0.75	-0.7512	0.1307	-5.313	0.009233	-1.687
7q22.1	RELN	517.7	7	rs262340	103205478	A	0.332569	0.1635	0.951	1	-3.335	0.2143	0.2447	1	-0.06768	0.8	-0.009943	0.6875	-0.02993	0.8571	0.03057	0.8571	-0.4822	0.75	0.1559	0.75	2.578	0.07918	-0.1686	0.275	0.3867	0.5894	0.404	0.04921	-8.121	0.2895	14.94	0.1209	0.06149	0.7143	0.01056	0.8571	0.8611	0.1613	0.353	0.4848	1.07	0.5357	0.1556
7q22.1	RELN	517.7	7	rs262342	103206219	A	0.239726	1	0.9415	0.6471	3.346	0.339	2.99	0.4848	-0.1359	0.3654	-0.01427	0.5385	-0.2018	0.6471	-0.09128	0.8571	0.4311	0.8571	-0.1612	0.6875	-0.9889	0.6316	-0.04906	0.75	0.2368	1	0.7546	0.4706	8.959	0.4	-4.785	0.8	-0.5424	0.1471	-0.04774	0.439	-0.3519	0.5357	0.5183	0.3448	4.428	0.04198	1.313
7q22.1	RELN	517.7	7	rs1510846	103208938	C	0.275229	0.3053	0.9969	1	-2.822	0.4	-2.751	0.4848	-0.06522	0.8571	-0.006551	0.8571	-0.2194	0.619	0.051	1	-0.886	0.4722	0.1752	0.8571	2.222	0.1361	-0.06107	0.8571	0.375	0.2384	1.172	0.8	4.52	0.4186	1.939	0.7143	0.1104	0.6316	0.1158	0.03115	0.1394	0.8	0.3468	0.8571	4.8	0.01628	1.011
7q22.1	RELN	517.7	7	rs262355	103213351	A	0.3379	0.4537	1.415	0.1126	-0.221	1	1.966	0.6875	-0.0803	0.6471	-0.01077	0.75	-0.08006	0.8	-0.06022	1	-1.196	0.4043	-0.4952	0.1951	-0.3803	0.8	-0.04658	0.8571	0.2632	0.5548	0.7775	0.5	1.974	0.8571	0.7682	1	-0.05917	1	0.06181	0.2651	-0.5357	0.3958	0.2549	0.6471	0.8721	0.8571	0.1766
7q22.1	RELN	517.7	7	rs1404431	103223839	G	0.229358	0.4148	0.7538	0.2716	1.198	0.6471	-1.513	0.6316	0.03249	0.7143	0.02211	0.3654	-0.1473	1	-0.06347	0.8	0.9547	0.4	0.6699	0.08232	1.298	0.4359	0.002019	1	0.1382	1	1.013	1	-4.416	0.6875	1.367	1	0.7585	0.07649	-0.03278	0.75	-0.2205	0.8571	0.5745	0.38	2.278	0.4848	-0.01048
7q22.1	RELN	517.7	7	rs39327	103231907	A	0.220183	1	0.8927	0.7143	-1.81	0.56	5.083	0.25	-0.06896	0.8571	0.02407	0.5	0.3826	0.75	0.07861	1	0.1264	0.8571	0.01522	1	0.6564	0.6471	-0.07136	0.8571	0.3	1	0.577	0.2917	-6.05	0.3509	7.509	0.4359	0.1178	0.7143	0.03774	0.5909	1.062	0.1088	0.02709	1	-1.401	0.439	0.1594
7q22.1	RELN	517.7	7	rs39330	103236791	A	0.40411	1	1.034	1	-0.8723	1	0.6083	1	-0.03194	0.8571	-0.02907	0.3088	-0.2935	0.4091	-0.3132	0.2619	-0.7435	0.5	-0.2177	0.5385	0.156	1	-0.1097	1	0.3355	0.09199	0.9057	1	-3.681	0.5357	-4.525	0.75	0.2963	0.275	0.05539	0.3279	-0.841	0.1812	0.1945	1	1.227	0.5909	-0.1816
7q22.1	RELN	517.7	7	rs6465937	103240727	T	0.486301	0.8338	1.151	0.439	0.7548	1	-5.878	0.1	-0.04308	0.6875	0.006006	0.8571	0.1708	0.56	0.4083	0.1429	0.1498	0.75	0.0513	0.8571	-1.353	0.2619	0.2887	0.07781	0.3026	0.5548	0.8844	0.619	13.82	0.02909	-1.505	1	0.1302	0.8571	-0.0128	0.8571	0.3345	1	0.5026	0.3654	3.535	0.08182	0.4732
7q22.1	RELN	517.7	7	rs39343	103251234	G	0.289954	0.2233	0.835	0.3958	-3.711	0.2347	2.741	0.75	0.134	0.5	0.00582	0.8571	-0.04051	1	-0.4604	0.1543	0.176	1	0.1983	0.5357	0.9318	0.75	-0.1962	0.25	0.3816	1	0.8239	0.5909	-17.1	0.003095	1.227	1	0.5187	0.08911	0.0483	0.339	-0.02704	1	-0.1306	0.75	-0.9183	0.8571	0.1451
7q22.1	RELN	517.7	7	rs39379	103266305	T	0.182028	0.05996	1.137	0.5833	-5.361	0.1983	7.162	0.1818	-0.06014	0.7143	0.0153	0.6471	-0.06793	1	-0.27	0.5	-0.1615	1	0.04081	0.8571	1.594	0.3585	-0.1599	0.5357	0.1933	1	0.738	0.4706	-13.53	0.05657	-4.327	0.8571	0.02505	1	0.04694	0.4359	0.2367	0.8571	-0.04728	1	0.6687	1	0.621
7q22.1	RELN	517.7	7	rs39383	103267479	A	0.426606	0.2066	1.164	0.4706	1.475	0.7143	1.59	0.6316	-0.1667	0.4359	-0.0285	0.3281	-0.5139	0.1275	-0.2281	0.439	-2.138	0.07941	-0.6093	0.1079	1.674	0.3226	-0.1455	0.2917	0.4079	1	0.7192	0.4186	14.57	0.01839	8.338	0.3226	0.05417	0.8571	0.02352	0.4848	0.9835	0.09677	0.2233	0.6471	0.6193	0.6875	-0.06659
7q22.1	RELN	517.7	7	rs1848959	103268966	G	0.118721	0.6842	0.5406	0.05224	2.725	0.56	-3.551	0.8571	0.3708	0.1429	0.05123	0.2895	0.5246	0.3043	-0.09378	1	2.961	0.1429	0.866	0.13	-1.226	0.8571	-0.06923	0.8571	0.1842	1	0.6253	0.3654	0.2902	1	-16.17	0.2069	0.2321	0.75	-0.05505	0.4722	-0.9834	0.2	0.335	1	1.529	0.6316	0.7821
7q22.1	RELN	517.7	7	rs2299394	103299179	A	0.148402	0.4277	0.9027	0.8571	1.006	1	-5.477	0.3585	0.1437	0.8571	0.009848	0.8	0.5477	0.1983	0.5596	0.1572	2.731	0.1268	0.6649	0.1701	-4.392	0.02001	0.5753	0.009	0.03947	1	1.334	0.4848	8.82	0.7143	10.68	0.75	-1.027	0.09153	0.1286	0.3134	-0.5824	1	1.198	0.3333	4.772	0.2785	0.9471
7q22.1	RELN	517.7	7	rs2299395	103316276
7q22.1	RELN	517.7	7	rs802786	103333644	A	0.239726	0.2623	0.8459	0.6471	-4.755	0.186	1.707	0.75	-0.07253	0.6875	0.002124	0.8571	0.4362	0.3654	0.1617	0.8571	0.4309	0.7143	0.1497	0.8571	2.822	0.08544	0.1024	0.6875	0.03289	1	0.8527	0.619	-11.25	0.619	11.21	0.8571	-0.8166	0.4186	0.01835	1	-0.516	1	-1.451	0.38	2.7	0.8571	1.149
7q22.1	RELN	517.7	7	rs802787	103336960	T	0.417808	0.408	0.6965	0.09278	-4.48	0.1935	1.062	0.8571	0.01602	1	0.0136	1	0.1522	0.8571	0.2359	0.4474	1.036	0.3585	0.2067	0.5357	0.9603	0.8571	0.04879	0.8	0.25	1	1.447	0.6875	6.204	0.3226	-10.46	0.3182	0.7677	0.01218	-0.0616	0.4286	0.3713	0.4286	-0.08166	0.8571	-1.43	0.5385	-0.01862
7q22.1	RELN	517.7	7	rs2299403	103343150	T	0.203196	0.7582	0.8321	0.4	-2.535	0.75	0.3706	0.8571	-0.1831	0.3226	0.03023	0.3226	-0.1079	1	0.1889	0.7143	1.65	0.3448	0.4038	0.3958	-0.5594	1	0.08967	0.8571	0.4079	1	1.089	1	-8.457	0.1724	1.013	1	-0.009708	0.8	0.005506	1	-0.5786	0.2124	-0.3313	0.8	-0.8611	0.6875	-0.3151
7q22.1	RELN	517.7	7	rs10487174	103355110
7q22.1	RELN	517.7	7	rs10487175	103360382	A	0.0342466	1	0.5549	0.5385	-5.421	0.619	4.054	0.8571	-0.1987	0.6875	0.06307	0.3	0.3167	1	0.178	0.8571	3.327	0.339	0.6914	0.6471	-0.003835	1	0.4702	0.3226	0.1908	0.3481	1.085	1	-7.57	0.8571	6.699	0.5385	-0.758	0.01887	-0.07069	0.2785	-0.9332	0.1951	-1.003	0.09677	1.083	0.8571	-0.4382
7q22.1	RELN	517.7	7	rs3735630	103361697	G	0.46789	0.5371	1.063	0.8571	2.702	0.3571	4.02	0.1799	-0.08084	1	0.006548	0.8571	0.3202	0.3958	0.03648	1	0.7251	0.5	-0.1382	0.75	-2.528	0.08911	0.1553	0.3878	0.4795	1	0.7906	0.5909	-2.404	0.75	10.8	0.2529	0.09399	1	-0.006687	0.8571	-0.0478	1	0.378	0.4091	0.03404	1	0.213
7q22.1	RELN	517.7	7	rs6965133	103368862	A	0.19863	0.2901	1.345	0.1983	3.371	0.3281	5.089	0.2785	-0.3606	0.1294	-0.04001	0.2821	-0.4107	0.3182	0.02834	1	-0.5542	1	0.4344	0.3636	1.259	0.619	-0.1661	0.5385	0.05921	1	2.003	0.2958	-9.628	1	-38.56	0.06087	0.5787	0.4	0.04383	0.6471	-0.5735	0.5833	-1.211	0.3043	4.132	0.38	1.834
7q22.1	RELN	517.7	7	rs7808549	103370996	G	0.16895	0.1188	1.24	0.8571	3.776	0.3878	2.543	0.6471	-0.0987	0.8571	-0.0213	0.8571	-0.7674	0.09609	-0.1566	1	-1.007	0.7143	-0.009707	0.8571	0.7168	0.6875	-0.1883	0.5385	0.2566	0.07246	0.7184	0.4706	-2.129	0.75	-17.48	0.03883	0.2709	0.5	-0.0009856	1	0.4153	0.8571	0.2358	0.56	1.515	0.5	0.8726
7q22.1	RELN	517.7	7	rs876425	103371937	G	0.383562	1	0.9975	1	-2.06	0.75	-0.2113	0.8571	0.002971	1	0.02309	0.5833	0.2169	0.5385	0.3141	0.3725	1.389	0.25	0.1988	0.6316	-2.861	0.08359	0.2379	0.2087	0.1711	0.1111	1.73	0.6316	4.55	0.75	2.602	0.6875	-0.2791	0.8571	0.005067	0.8571	0.2508	0.6875	-0.06988	1	0.586	0.8571	-1.141
7q22.1	RELN	517.7	7	rs10237086	103402273	A	0.399543	1	1.192	0.3	0.01133	1	0.5788	0.8571	-0.0364	0.8571	0.02785	0.4	0.4034	0.1534	0.04365	1	-0.7344	0.5385	-0.5372	0.1875	1.139	0.5	-0.2022	0.2683	0.1689	1	0.5945	0.4474	5.806	0.4474	14.58	0.2105	-0.3096	0.4286	-0.03705	0.8571	0.7743	0.2683	-0.5939	0.25	-0.6819	0.5909	-0.613
7q22.1	RELN	517.7	7	rs10487180	103406534	A	0.143836	1	1.013	1	5.581	0.1935	4.294	0.4	0.2253	0.4091	0.0109	1	-0.1487	1	-0.02361	1	-2.299	0.1805	-0.5485	0.2529	-0.9069	0.75	0.1345	0.75	0.04	1	0.5041	0.2347	5.735	0.75	6.874	0.619	-0.3946	0.7143	-0.07982	0.56	-0.3771	1	-1.631	0.1209	-2.138	0.4848	-0.7449
7q36.1	KCNH2	33.1	7	rs4725982	150268796	T	0.242009	0.7328	1.625	0.04423	-0.2021	0.8	-2.824	0.6875	-0.2776	0.2473	0.002945	0.8571	-0.4144	0.2917	-0.4149	0.3043	-2.296	0.1262	-0.9525	0.0139	2.417	0.1182	-0.2899	0.1111
7q36.1	KCNH2	33.1	7	rs6947240	150288142	A	0.219178	0.7871	0.7229	0.1294	-2.099	0.6471	-1.947	0.6471	0.05842	1	-0.05256	0.08911	-0.06256	0.8571	-0.2688	0.5385	0.6535	0.5833	0.2565	0.75	0.09127	1	0.02744	0.7143
7q36.1	KCNH2	33.1	7	rs2968857	150293263	C	0.33871	0.4888	0.9726	1	0.8131	1	-2.385	0.4091	-0.1112	0.619	0.0515	0.1126	-0.1375	0.5909	0.3938	0.1748	0.7627	0.5385	0.08873	0.8571	-1.921	0.2	0.06131	0.619
7q36.1	KCNH2	33.1	7	rs748693	150302370
7q36.1	KCNH2	33.1	7	rs11771844	150306843
8p21.3	SLC18A1	38.4	8	rs17092104	20049834	G	0.123853	1	1.267	0.439	-3.77	0.4091	-11.92	0.0366	0.05414	0.8571	-0.05035	0.2473	-0.09735	1	0.1871	0.8	-0.3159	1	-0.2719	0.5	-1.232	0.7143	-0.1881	0.3878
8p21.3	SLC18A1	38.4	8	rs903997	20049996	C	0.199541	0.3484	0.97	0.8571	-3.1	0.5385	8.353	0.08133	-0.2809	0.2821	0.01684	0.5	-0.6441	0.1193	-0.1718	0.6471	-0.1691	1	-0.1591	0.8571	-0.2184	1	0.001208	1
8p21.3	SLC18A1	38.4	8	rs6992927	20074325	G	0.227488	0.7705	0.8558	0.7143	1.119	0.8571	-0.8778	1	-0.2794	0.3279	0.06177	0.07297	0.03858	1	0.2277	0.75	1.103	0.8571	0.4495	0.25	0.1582	1	0.175	0.3654
8p21.3	SLC18A1	38.4	8	rs1390938	20080993	A	0.240826	1	0.858	0.5357	0.4181	0.8571	-0.1498	1	-0.1507	0.5172	0.05235	0.0931	-0.1354	1	0.2076	0.75	1.016	0.6875	0.4605	0.25	0.06032	1	0.1243	0.8
8p21.3	SLC18A1	38.4	8	rs2270637	20081107	G	0.191781	1	1.939	0.01522	0.2122	0.8571	2.173	0.8	-0.2541	0.3088	-0.0481	0.192	0.1833	0.619	-0.1633	0.6316	-1.988	0.25	-0.4205	0.4286	-0.6637	0.8571	-0.04009	0.8571
8p21.3	SLC18A1	38.4	8	rs2270641	20082746	G	0.333333	0.05441	1.181	0.5172	-2.816	0.8571	2.292	0.6316	0.1893	0.4091	-0.01721	0.6471	0.6109	0.1023	0.031	1	0.5532	0.8571	0.238	0.75	0.889	0.6316	0.08466	0.7143
8p21.3	SLC18A1	38.4	8	rs7820517	20088916	A	0.200913	0.3442	0.8937	0.6875	4.947	0.2347	-3.029	0.5909	-0.04376	0.8571	-0.005257	0.8571	-0.3378	0.4474	-0.226	0.75	-1.661	0.3654	-1.13	0.01071	0.854	0.8	-0.1556	0.7143
8p21.3	PPP3CC	100	8	rs7837713	22375143	C	0.0416667	1	1.126	1	3.161	0.7143	-4.529	0.5909	-0.7995	0.07826	-0.004399	1	0.1206	0.8571	-0.1781	0.8571	-2.084	0.6471	0.1085	0.8571	-3.002	0.3333	-0.3183	0.4
8p21.3	PPP3CC	100	8	rs2443502	22396444	A	0.445205	0.1399	0.9192	0.619	-2.598	0.439	-2.42	0.619	-0.01984	1	-0.008519	0.8	0.05423	1	0.2603	0.4	0.2908	1	0.1309	0.8	-1.892	0.1204	-0.002348	1
8p21.3	PPP3CC	100	8	rs2469749	22413543	T	0.40367	0.08391	0.9176	0.8571	2.719	0.4	1.198	1	0.07411	0.8571	0.007559	0.7143	-0.1216	0.7143	-0.07419	1	1.231	0.3571	0.4144	0.217	2.668	0.05045	-0.1693	0.2917
8p21.2	EBF2	200.8	8	rs4568629	25785669	G	0.488584	0.6807	0.7429	0.1436	5.102	0.1145	-4.026	0.215	0.1106	0.5909	-0.01376	1	0.1015	0.7143	-0.2969	0.2558	-0.6274	0.8571	-0.1369	0.75	-0.2679	1	-0.1031	0.6316
8p21.2	EBF2	200.8	8	rs10106488	25793729	A	0.438356	0.8366	0.7512	0.1799	6.203	0.05354	-3.466	0.3226	-0.1142	0.5385	-0.02803	0.4706	-0.1627	0.4595	-0.3325	0.2017	-1.411	0.2877	-0.3061	0.3654	-0.5937	0.7143	-0.06856	0.6875
8p21.2	EBF2	200.8	8	rs11781208	25796328	T	0.447489	0.6798	0.7189	0.09963	5.504	0.07692	-3.315	0.3134	-0.08842	0.8571	-0.02525	0.4706	-0.1167	0.7143	-0.3291	0.2421	-1.099	0.5909	-0.2113	0.6875	0.1336	0.8571	-0.1085	0.6316
8p21.2	EBF2	200.8	8	rs10503779	25799345	G	0.369863	0.527	0.6652	0.06022	4.344	0.2182	-1.815	0.8571	-0.06624	0.8	-0.01735	0.8	-0.1481	0.8571	-0.2712	0.3281	-0.1634	1	-0.07815	1	-0.7484	0.6471	-0.01645	0.8571
8p12	NRG1	1124.6	8	rs4281084	31614916	A	0.25576	0.5772	1.147	0.7143	-3.142	0.3725	-8.157	0.03873	-0.02004	1	0.009455	1	0.2928	0.5172	0.5989	0.08438	1.5	0.3636	0.3535	0.4474	-1.379	0.4286	-0.06146	1	0.1867	1	0.9835	1	-9.162	0.4474	16.39	0.219	0.4039	0.3088	0.002473	1	0.4862	0.8571	-0.6746	0.4	0.4249	0.8571	-0.2308
8p12	NRG1	1124.6	8	rs7819063	31618950	T	0.224771	0.4326	0.6579	0.07317	-2.216	0.7143	-4.274	0.3333	0.06707	0.6316	0.03278	0.3958	-0.09983	1	-0.4966	0.2421	-0.07236	1	-0.3241	0.5357	0.6623	0.75	0.08227	0.8571	0.3	0.5782	0.7149	0.5	-6.48	0.4706	5.704	1	-0.1738	0.7143	0.01156	1	1.033	0.1047	1.106	0.03894	0.4473	1	0.9165
8p12	NRG1	1124.6	8	rs10113797	31629879	C	0.472603	0.8371	1.142	1	-5.409	0.08108	-8.386	0.01333	-0.01318	0.8	-0.03605	0.215	0.2128	0.3585	-0.1185	1	-0.2447	0.8571	-0.1157	0.8571	2.242	0.1238	-0.2296	0.2212	0.4934	0.2672	1.551	0.3571	0.3068	1	-17.2	0.1166	0.8415	0.009048	-0.0307	0.5	-0.7899	0.1791	-0.3258	0.5385	-1.581	0.4848	-0.9616
8p12	NRG1	1124.6	8	rs7840792	31632615	A	0.00688073	1																							0.3355	0.002899	1.117	1	-4.564	0.5385	-2.574	1	0.01206	1	0.01984	0.6471	-0.05396	0.8571	-0.3169	0.56	0.2496	0.8571	-0.04093
8p12	NRG1	1124.6	8	rs9297175	31660834
8p12	NRG1	1124.6	8	rs4403369	31664440	G	0.118721	0.07417	0.7172	0.2323	2.049	0.8571	3.389	0.619	0.2216	0.4595	0.06635	0.09963	-0.003559	1	0.359	0.4	2.897	0.1268	0.4659	0.6471	-1.045	1	0.1412	0.5385	0.2733	0.07578	1.405	0.8571	-2.877	0.8571	1.202	0.8571	-0.1496	0.8571	0.04848	0.3226	-0.503	0.5172	-0.4173	0.3509	-0.3679	0.7143	-0.08942
8p12	NRG1	1124.6	8	rs4733271	31686548	A	0.273973	0.08825	0.7511	0.1543	0.8021	1	1.684	1	0.2907	0.1453	0.03326	0.2821	0.1369	0.8571	0.3349	0.339	1.551	0.3231	0.3674	0.4	-2.429	0.1445	0.08996	0.6875	0.3289	0.2209	1.01	1	-1.2	1	4.102	1	-0.3828	0.1812	-0.02884	0.5172	-0.32	0.6471	-0.4414	0.5	0.1827	0.8571	-0.1538
8p12	NRG1	1124.6	8	rs12155594	31726137	T	0.0981735	0.4622	1.436	0.2105	0.4856	1	-8.303	0.186	-0.04202	0.8	-0.05926	0.2558	0.779	0.09343	0.2006	0.8	-1.123	0.7143	0.1536	1	3.762	0.2087	-0.7119	0.006704	0.006579	1
8p12	NRG1	1124.6	8	rs1827536	31732659		0	1																							0.05263	1	1.483	0.7143	6.144	0.619	-56.27	0.0007225	1.2	0.0215	-0.002592	1	-0.6577	0.5	0.09898	1	-4.304	0.8571	-0.3916
8p12	NRG1	1124.6	8	rs13270788	31750525	G	0.43379	0.6656	1.219	0.38	0.7331	0.8	9.193	0.009186	-0.05485	0.8	0.03029	0.2716	-0.2708	0.4474	-0.06904	1	0.09703	1	-0.03777	1	-0.1188	1	0.1787	0.3654	0.1776	1	N/A	1	-0.4329	1	-10.22	0.339	-0.05769	1	-0.009399	0.8571	-1.183	0.08133	-0.9977	0.1232	-1.828	0.439	-0.3428
8p12	NRG1	1124.6	8	rs10503888	31753095	C	0.0570776	1	1.647	0.3958	3.793	0.8571	9.31	0.3725	0.3484	0.4	-0.03468	0.7143	-1.086	0.1354	-0.7011	0.3281	-3.629	0.1799	-0.1834	0.8	0.3512	1	0.2116	0.5385	0	0
8p12	NRG1	1124.6	8	rs10503889	31762338
8p12	NRG1	1124.6	8	rs10087212	31773072	C	0.408676	0.6728	0.8987	0.56	-3.002	0.4595	-2.429	0.5357	0.1871	0.4359	0.03599	0.2	-0.09876	0.8	-0.332	0.2683	0.9552	0.5172	-0.1351	0.8	1.938	0.219	-0.019	0.75	0.4079	0.3198	1.308	0.5385	-8.222	0.38	6.06	0.75	-0.3596	0.2619	-0.02858	0.56	-0.7731	0.2143	-0.8474	0.08795	-0.5727	0.8571	-0.6206
8p12	NRG1	1124.6	8	rs2062817	31781972	T	0.247706	0.5478	1.328	0.2421	2.401	0.4091	13.77	0.002233	-0.3939	0.08438	0.0006655	1	-0.5298	0.2	-0.2925	0.5	-1.66	0.2683	-0.1768	0.7143	0.137	1	0.1359	0.6471	0.08667	1	N/A	1	8.42	0.8571	10.14	0.8571	-0.1969	0.6471	0.0197	1	-0.9214	0.4286	-0.8109	0.2087	-3.111	0.3448	-1.243
8p12	NRG1	1124.6	8	rs10081404	31794013	G	0.00228311	1																							0.09211	1	0.662	0.5909	10.07	0.5909	3.736	0.8571	0.9435	0.09783	-0.01827	0.8571	1.01	0.3182	1.389	0.09963	0.5486	1	0.35
8p12	NRG1	1124.6	8	rs6987310	31795172	G	0.219178	0.4008	0.8255	0.4595	-2.246	0.7143	-4.851	0.3182	0.02503	0.8571	0.006401	0.8571	-0.1497	0.619	-0.4513	0.3448	-0.386	1	-0.3911	0.3585	2.086	0.3	-0.09666	0.6316	0.06579	1	2.458	0.2877	-25.45	0.08852	7.278	0.75	-0.6062	0.3878	-0.03981	0.8571	-0.2465	1	-0.2853	0.8571	-7.728	0.04124	-1.154
8p12	NRG1	1124.6	8	rs776401	31836504	C	0.321918	1	0.7923	0.2529	-1.35	0.7143	-1.686	0.8571	0.1686	0.4043	0.02909	0.3333	0.1367	0.6471	-0.178	0.75	1.13	0.5	-0.1021	0.75	1.878	0.3231	-0.07378	0.6316	0.2303	1	1.658	0.2917	-15.32	0.05243	7.095	0.5	0.4098	0.1712	-0.0419	0.8	-0.5696	0.4848	-0.01939	0.8571	-1.718	0.5	-0.3394
8p12	NRG1	1124.6	8	rs10503895	31853189	G	0.175799	0.2744	1.161	1	-0.9135	1	-8.972	0.04667	-0.01685	0.8571	-0.0609	0.07826	0.784	0.06364	0.4843	0.2233	-0.7884	0.8	0.0934	0.8571	0.8762	0.7143	-0.2464	0.25	0.03947	0.1111	0.2542	0.07125	3.391	0.8571	-7.876	0.75	1.032	0.3134	-0.01638	0.8571	-1.613	0.3	1.506	0.1445	5.238	0.1935	1.061
8p12	NRG1	1124.6	8	rs776387	31857593	A	0.5	0.3026	0.9106	1	-1.896	0.8571	-8.53	0.02341	0.1372	0.4722	-0.0196	0.4595	0.6263	0.07918	0.1084	0.8571	0.3114	0.8571	-0.03959	0.8571	2.828	0.07479	-0.2674	0.134	0.3618	0.2672	0.7717	0.5833	-15.6	0.02569	9.767	0.3448	0.2393	0.4706	0.006509	1	-0.7038	0.23	0.02858	1	0.3885	0.8	-0.2135
8p12	NRG1	1124.6	8	rs1875722	31879970	C	0.286697	0.3811	1.678	0.04142	1.774	0.5909	8.12	0.04828	-0.4192	0.06278	-0.03119	0.3043	-0.4919	0.1875	-0.4332	0.186	-2.435	0.06699	-0.3388	0.5385	0.04057	1	0.08381	0.8571	0.07237	1	N/A	1	31.33	0.1437	-8.138	0.56	-0.4037	0.4706	0.06601	0.5	-0.4504	0.8571	-0.5227	0.6316	1.054	0.8	0.6741
8p12	NRG1	1124.6	8	rs884530	31889125	T	0.139269	1	0.47	0.006494	2.992	0.4595	2.697	0.8571	0.3351	0.2396	0.05827	0.1182	0.02211	0.8	0.6468	0.1176	2.272	0.1875	0.6382	0.2651	-4.187	0.05224	0.2747	0.3571	0.4276	1	0.8303	0.8	5.536	0.3448	-2.257	0.8	0.2455	0.5172	-0.02477	0.8	1.03	0.04029	0.09692	1	-0.2218	1	-0.02077
8p12	NRG1	1124.6	8	rs1481625	31899469	A	0.266055	0.6189	0.8035	0.4043	-3.504	0.4474	1.396	0.7143	0.02396	1	0.008523	0.8571	0.1828	0.56	-0.2521	0.4595	1.567	0.2716	0.107	0.75	2.584	0.09963	-0.04249	1	0.1733	1	1.349	0.8571	-15.18	0.08738	2.948	0.75	0.6509	0.1232	-0.01017	0.8571	-0.8175	0.2277	-0.2824	0.5	-2.387	0.3585	-0.9776
8p12	NRG1	1124.6	8	rs7002063	31923076	G	0.237443	0.06456	1.031	1	4.167	0.2527	8.155	0.03944	-0.1986	0.4722	0.002197	1	-0.2616	0.3226	-0.1302	0.6875	0.4337	0.8571	-0.04376	0.8571	2.759	0.1076	-0.1298	0.8	0.1842	1	0.3304	0.0155	7.922	0.38	7.691	0.3571	0.2223	0.8571	0.07012	0.3134	0.8035	0.3654	1.144	0.05469	5.163	0.02371	2.165
8p12	NRG1	1124.6	8	rs1462878	31945845	T	0.200913	0.003079	1.326	0.3333	5.131	0.1553	1.375	1	-0.1608	0.4848	-0.03447	0.3509	0.2396	0.4595	-0.2206	0.56	-0.1582	0.8571	-0.3659	0.8571	0.9387	0.5833	-0.221	0.2588	0.3618	1	0.9693	0.8571	-13.91	0.051	0.856	1	0.03561	1	0.03345	0.5909	0.2762	0.7143	0.4017	0.4186	1.086	0.75	0.6103
8p12	NRG1	1124.6	8	rs327325	31988398	A	0.287671	0.0295	1.098	1	3.219	0.4091	3.244	0.5172	-0.327	0.1171	-0.01146	0.7143	-0.2101	0.38	-0.2663	0.5909	0.3049	0.8571	-0.2771	0.4595	0.2403	0.8571	-0.175	0.7143	0.2961	0.5704	0.5425	0.25	8.813	0.1983	-3.773	0.6875	-0.1732	0.75	0.05082	0.3134	-0.04077	1	0.2526	0.8571	1.959	0.3182	0.02166
8p12	NRG1	1124.6	8	rs10954818	31995681	G	0.271689	0.003407	1.16	0.8571	3.116	0.4043	4.514	0.3654	-0.1692	0.619	0.0008855	1	-0.1725	0.8571	-0.3644	0.2558	-0.02877	1	-0.3412	0.3958	0.2743	0.8571	-0.1629	0.4	0.1053	1	0.8301	0.8	4.378	0.7143	0.6145	0.8571	0.4172	0.3725	0.01213	1	-0.6751	0.5909	0.2348	0.8	-0.7301	0.8	-1.249
8p12	NRG1	1124.6	8	rs1462906	32016134	T	0.0412844	1	1.909	0.2124	2.303	0.8571	-9.312	0.3333	-0.6546	0.1748	-0.09672	0.1935	-0.3416	0.8571	0.1868	0.8	-0.1336	1	0.05195	1	1.556	0.8571	-0.1675	1	0.2961	0.5548	0.8754	1	9.741	0.2619	-3.842	0.7143	-0.1129	0.8571	-0.08114	0.1232	-0.4082	0.5833	-0.1675	0.8571	-0.7947	1	-0.5404
8p12	NRG1	1124.6	8	rs10954822	32026808	G	0.114155	0.5566	1.41	0.2323	0.172	1	-5.01	0.8571	-0.2104	0.4595	-0.01978	0.8	0.09207	0.8571	-0.2141	0.8571	0.4413	0.8	-0.3342	0.8571	-2.443	0.3231	-0.1349	0.8571	0.01316	1	9.578e-11	0.3333	-5.943	0.8571	17.26	0.5172	3.32	0.03255	0.1899	0.4286	-0.9229	0.75	4.411	0.02759	20.23	0.01518	4.478
8p12	NRG1	1124.6	8	rs956203	32030300	G	0.348624	0.09565	1.171	0.6316	-1.281	0.6875	1.015	1	-0.1141	0.8571	-0.002779	0.8	-0.2001	0.5	-0.3327	0.3134	-0.6377	0.8571	-0.4468	0.1832	0.9317	0.8571	-0.1353	0.7143	0.09868	1	0.4335	0.3134	3.671	0.7143	2.701	0.75	0.2705	1	0.07325	0.5909	0.278	1	0.7337	0.56	-0.06599	1	-0.7193
8p12	NRG1	1124.6	8	rs9297185	32063570	T	0.262557	0.2321	1.28	0.3134	0.7033	0.8571	0.3292	1	-0.06254	0.8571	-0.002898	1	-0.21	0.5909	-0.47	0.1799	-0.2957	0.8571	-0.4766	0.2371	1.164	0.3333	-0.1638	0.5385	0.3553	0.6209	0.7035	0.3226	1.835	0.6316	-11.28	0.1875	-0.02278	1	-0.02667	0.619	0.3872	0.5833	0.2786	0.6875	1.13	0.7143	-0.08938
8p12	NRG1	1124.6	8	rs10503899	32066776	G	0.461187	0.302	0.8871	0.6875	-0.5722	1	-3.407	0.2558	0.326	0.06074	0.01452	0.5833	-0.2596	0.56	0.09226	0.7143	-0.09984	0.8571	-0.03114	0.8571	-2.241	0.1238	0.07958	0.5	0.08	1	1.227	0.8571	23.27	0.09091	-2.907	0.8571	-0.6497	0.23	-0.05278	0.75	0.4338	0.75	0.2067	0.8571	1.941	0.619	1.688
8p12	NRG1	1124.6	8	rs11776959	32068406	A	0.351598	0.2585	0.895	0.5909	4.107	0.1623	6.462	0.08766	-0.06473	0.8571	-0.02217	0.4286	0.2175	0.56	0.2695	0.3636	2.857	0.02176	0.657	0.07479	-0.7011	0.7143	0.1468	0.3448	0.2105	1	1.138	0.8	2.329	1	7.418	0.5909	-0.2782	0.5833	0.01514	1	-0.149	0.75	-0.04257	1	-2.153	0.6471	-0.6291
8p12	NRG1	1124.6	8	rs9297186	32079918	A	0.105023	0.02065	0.7239	0.3281	10.34	0.02303	13.32	0.01526	-0.2734	0.2619	-0.007416	0.8	-0.4639	0.2917	0.4253	0.3279	3.602	0.06948	0.7262	0.2051	-2.884	0.1634	0.2999	0.1832	0.34	1	1.19	0.8571	1.871	0.75	-11.91	0.1812	0.5292	0.1361	-0.01017	1	-0.5837	0.3	-0.7554	0.1553	-1.34	0.4706	-0.4766
8p12	NRG1	1124.6	8	rs1481756	32086787	A	0.334101	0.368	0.8837	0.5909	4.612	0.1221	9.717	0.01318	0.04436	0.8	-0.0224	0.4359	0.2246	0.5385	0.332	0.2821	3.165	0.01408	0.6918	0.07181	-0.3677	0.6471	0.1401	0.3509	0.4	0.602	0.7513	0.4359	-2.535	0.8571	-0.9025	1	-0.05061	0.8571	-0.02753	0.6875	0.6898	0.2034	0.5819	0.2277	2.446	0.1724	0.4757
8p12	NRG1	1124.6	8	rs1481762	32110769	T	0.368664	0.3611	1.174	0.5172	-2.429	0.4	4.916	0.2212	0.04497	1	-0.03096	0.3279	0.1818	0.8	-0.1601	0.8571	0.3767	0.6316	0.1328	0.75	2.962	0.05263	-0.1909	0.2371	0.2467	0.4991	0.7821	0.7143	-0.6763	1	-10.12	0.5	0.2464	0.4186	0.1048	0.09247	0.1668	1	-0.2033	1	-0.6565	0.7143	0.1917
8p12	NRG1	1124.6	8	rs1481763	32113352	G	0.426606	0.3936	0.9131	0.619	3.787	0.1805	9.553	0.01789	-0.01584	1	-0.009904	1	-0.1986	0.8	0.1689	0.5833	2.178	0.09153	0.4874	0.2202	2.341	0.13	-0.07848	0.6471	0.2533	0.2443	0.7224	0.4848	12.52	0.1582	2.806	0.8571	-0.3891	0.2529	-0.003465	1	0.5656	0.4	0.4749	0.3654	2.162	0.3333	0.2138
8p12	NRG1	1124.6	8	rs6468085	32120207	A	0.123288	1	0.9373	0.8571	4.686	0.3725	-1.427	0.7143	0.07214	0.6471	-0.01873	1	-0.3113	0.8	0.05051	1	-0.05231	1	0.2692	0.6875	1.578	0.8571	-0.08563	0.75	0.1776	0.1111	1.775	0.38	-4.619	0.7143	-0.2922	1	0.6241	0.09574	-0.02086	0.8571	-0.42	0.5833	-0.5431	0.4286	-0.2617	1	-0.09953
8p12	NRG1	1124.6	8	rs1383964	32123716	T	0.424312	0.833	0.9883	1	4.905	0.1156	10.31	0.005672	-0.1976	0.3585	-0.01135	1	0.1847	0.6471	0.3752	0.2347	2.33	0.06796	0.4412	0.2447	0.09652	1	-0.07754	0.8571	0.22	0.2443	0.5975	0.2558	8.678	0.3448	-0.4599	1	-0.5124	0.08795	0.01304	0.8	0.09855	0.8571	0.4089	0.75	3.445	0.1281	0.5621
8p12	NRG1	1124.6	8	rs4733299	32136282	C	0.078341	0.1894	1.992	0.0931	7.634	0.2124	1.783	0.8571	-0.5192	0.1275	-0.05696	0.1951	-0.4121	0.6316	0.1844	0.8571	1.293	0.8571	0.5807	0.5	-1.552	0.4706	0.01907	1	0.01333	1	N/A	1	20.57	0.8571	-15.39	0.8571	0.7016	0.7143	0.2262	0.56	-0.8495	1	-0.3259	0.8571	6.919	0.5172	2.059
8p12	NRG1	1124.6	8	rs7002832	32173915	T	0.108796	0.609	0.8492	0.6471	-5.503	0.2716	4.154	0.8571	0.2485	0.3585	0.05795	0.1613	1.348	0.007827	0.5769	0.25	1.213	0.4359	0.07376	1	0.1309	1	0.2017	0.8571	0.006667	1
8p12	NRG1	1124.6	8	rs10110401	32175992	G	0.0159817	1	0.5353	0.4359	4.602	0.8571	8.892	0.6875	0.03072	1	-0.1469	0.2895	-1.981	0.09783	-1.718	0.115	-1.492	1	-0.6434	0.5909	2.469	0.75	-0.486	0.5909	0.09211	1	0.7783	0.8571	16.87	0.09278	-14.27	0.38	-0.01014	1	0.04756	0.5385	0.5217	0.5833	-0.2947	0.7143	-1.223	0.6471	-0.8875
8p12	NRG1	1124.6	8	rs7001060	32186009	G	0.0981735	0.3181	1.956	0.07736	9.643	0.09609	4.204	0.4286	-0.3811	0.1761	-0.01858	0.8571	-0.6085	0.3	0.1943	0.8	0.5605	0.7143	0.4922	0.5833	0.006886	1	-0.08732	1	0.1053	1	1.009	1	-1.066	1	9.319	0.439	-0.2041	0.5357	0.06491	0.4	-0.4284	0.7143	0.4585	0.6875	-0.1998	0.8571	0.02235
8p12	NRG1	1124.6	8	rs6468090	32195591	T	0.214612	0.2623	0.703	0.1553	-4.049	0.2588	10.9	0.01529	0.1686	0.8571	0.04616	0.2105	0.7382	0.04466	0.5836	0.1145	2.674	0.0871	0.4293	0.38	0.2093	0.8571	0.08641	0.8571	0.07895	0.1111	0.6844	0.8571	-2.108	0.8571	-26.66	0.06048	0.7374	0.0894	0.01687	1	1.264	0.2785	0.05538	1	-0.3693	0.8571	-0.8093
8p12	NRG1	1124.6	8	rs12549243	32200083	A	0.105023	0.5099	1.326	0.8571	8.567	0.1275	7.984	0.2421	-0.5262	0.1059	0.001228	1	-0.6326	0.23	0.3298	0.6316	2.418	0.2473	0.6168	0.3134	-1.57	0.5909	0.01841	1	0.06579	1	0.8342	0.8571	9.505	0.5385	9.099	0.6316	-0.415	0.4359	-0.0545	0.8	-0.05649	0.75	-0.6366	0.4848	0.6823	0.8571	0.2313
8p12	NRG1	1124.6	8	rs11782156	32216518	T	0.479358	0.09889	1.108	0.7143	-2.301	0.75	-6.127	0.1023	0.262	0.1773	0.00728	0.8571	0.1723	1	-0.2184	0.5	-1.645	0.1534	-0.4229	0.3226	-0.7749	0.5385	0.1568	0.3226	0.25	1	0.6861	0.5	14.61	0.0493	-11.02	0.2473	-0.07879	0.6875	0.07729	0.1471	-0.2153	0.8571	-0.1039	0.8571	-1.099	0.4474	-0.008386
8p12	NRG1	1124.6	8	rs1351510	32223600	T	0.293578	0.08886	0.8172	0.4848	-3.909	0.2529	-1.014	1	0.0583	0.619	0.0107	1	0.08553	0.8571	0.1284	1	1.861	0.2105	0.4437	0.3654	0.3034	0.8571	-0.09446	0.6875	0.08667	0.04	1.083	1	-3.057	0.8	-32.85	0.03694	0.6334	0.1572	-0.06797	0.3725	1.008	0.2651	0.2564	0.6316	-1.143	0.6471	-0.802
8p12	NRG1	1124.6	8	rs12680804	32235936	G	0.141553	0.1722	1.105	0.8	8.126	0.06829	9.185	0.08385	-0.4388	0.0897	0.001276	1	-0.1697	1	0.4077	0.3636	1.842	0.3	0.4925	0.4359	-0.6568	0.6875	0.002246	1	0.2763	1	2.071	0.3	5.011	0.439	3.819	0.8571	-0.2153	0.6316	0.05207	0.6471	-0.9295	0.1572	-0.2995	1	0.09538	0.8571	0.5153
8p12	NRG1	1124.6	8	rs1531746	32238717	C	0.414747	0.6746	0.6458	0.03671	-4.646	0.1182	1.508	0.5909	-0.0537	0.5909	-3.534e-05	1	0.5513	0.08464	-0.01235	1	0.2877	0.8	0.05262	0.7143	0.4173	1	-0.09297	0.439	0.125	1	1.241	0.8	-11.59	0.2917	-29.45	0.03851	1.115	0.005705	-0.05145	0.5	-0.02541	0.8571	-0.4837	0.8571	-5.184	0.0906	-1.181
8p12	NRG1	1124.6	8	rs1159631	32244856
8p12	NRG1	1124.6	8	rs1481758	32251340	T	0.229358	0.7945	0.6408	0.06846	-0.3553	1	0.6812	1	-0.1993	0.3654	0.03927	0.3725	-0.0488	1	-0.1293	0.8571	-0.397	0.6875	0.002408	1	-1.038	0.619	0.04615	0.8571	0.08	1	2.72	0.3182	-6.746	0.8571	30.59	0.1875	0.3775	0.5	0.1051	0.3043	-0.294	0.8571	-0.4726	0.619	1.098	1	1.154
8p12	NRG1	1124.6	8	rs7822564	32252424	G	0.365297	0.6584	0.8971	0.6875	-0.2382	0.8571	0.953	1	0.5016	0.007263	0.004472	1	0.005255	1	0.07748	0.75	0.2873	0.6875	-0.0249	1	0.3908	0.8	-0.09102	0.5909	0.1908	1	1.671	0.5	0.6283	1	5.594	0.75	-0.8474	0.02578	-0.122	0.03424	-0.3829	0.6875	-0.6223	0.3182	-0.5444	0.8	-0.4492
8p12	NRG1	1124.6	8	rs901561	32263004	G	0.36758	1	0.9364	0.8571	-1.416	1	3.621	0.3958	0.3153	0.07239	0.02572	0.4	0.2803	0.4	0.2609	0.4706	-0.188	0.8571	-0.2827	0.4706	1.592	0.3585	-0.1369	0.6471	0.06667	1	0.1966	0.02375	1.936	0.8	10.73	0.8571	-0.8827	0.115	-0.03171	0.8	0.545	0.75	1.416	0.13	4.12	0.4848	1.339
8p12	NRG1	1124.6	8	rs11782374	32269498	A	0.116438	1	1.748	0.07397	1.382	0.6875	-11.94	0.03789	0.1509	0.8571	-0.02132	0.4706	-0.3912	0.6875	-0.7762	0.09343	-1.869	0.2895	0.02769	1	0.9666	0.6471	-0.1641	0.8	0.02	1	0.4741	0.2347	26.13	0.1805	0.5601	1	-0.9346	0.3279	0.3349	0.03229	2.035	0.4474	3.002	0.07542	4.749	1	2.404
8p12	NRG1	1124.6	8	rs10503903	32272475	G	0.0388128	1	2.881	0.06931	-10.31	0.2473	-25.47	0.008181	0.3176	0.6875	-0.107	0.1327	-0.4732	0.5357	-0.09631	0.8571	-3.313	0.4286	-0.7427	0.8	-6.675	0.09677	0.3996	0.4286	0.02632	1	0.7355	0.4706	39.09	0.1748	13.99	0.56	-0.6874	0.4	0.0285	1	1.851	0.3088	0.8452	0.5357	-2.946	0.8571	-1.317
8p12	NRG1	1124.6	8	rs7818821	32272706	G	0.284404	0.224	1.806	0.0199	-0.201	1	-5.244	0.2034	-0.2591	0.2233	-0.04	0.2857	-0.2643	0.4286	-0.2689	0.4359	0.1109	1	0.4223	0.2821	-0.3412	0.8571	0.02136	0.8571	0.4133	1	1.756	0.25	-2.092	0.8571	1.134	1	0.6188	0.02634	-0.003502	0.8571	0.1036	0.8	-0.3027	0.5385	-1.568	0.3654	-0.1811
8p12	NRG1	1124.6	8	rs6468095	32284018
8p12	NRG1	1124.6	8	rs10503904	32284229	G	0.13242	0.5911	1.478	0.1832	-0.7511	0.8571	2.697	1	-0.4247	0.08232	-0.01628	0.8571	0.2042	0.6471	0.3394	0.3654	1.623	0.439	0.4477	0.3725	-0.7532	1	0.1345	0.619	0.01316	1	0.1098	0.03326	18.51	0.3571	0.808	1	2.067	0.03452	0.2898	0.8571	-1.986	0.4043	1.005	0.5909	1.734	0.7143	-0.4469
8p12	NRG1	1124.6	8	rs7005124	32287272	G	0.372146	0.1841	1.023	0.8571	-0.3418	0.8571	-0.2795	1	0.2203	0.2683	0.01331	0.75	0.2661	0.5172	0.3469	0.2105	-0.1621	1	-0.3049	0.3182	0.611	0.7143	-0.01434	1	0.1382	1	0.4987	0.3231	-11.7	0.2277	20.51	0.1074	-0.8122	0.05157	-0.06671	0.3231	0.6421	0.4848	0.7758	0.192	-1.779	0.5385	-0.2256
8p12	NRG1	1124.6	8	rs10503905	32287870	T	0.0894495	1	0.8998	0.8571	-0.5878	0.8571	15.07	0.02246	0.1532	0.6316	-0.04773	0.38	-0.5463	0.3333	-0.2538	0.8571	1.048	0.8571	0.5509	0.3333	-2.626	0.2958	0.1234	1	0	0
8p12	NRG1	1124.6	8	rs4317533	32290309	A	0.394495	0.8329	0.7763	0.2588	2.235	0.4706	-4.112	0.2917	-0.1076	0.5909	0.01306	0.8571	-0.0928	0.8	-0.392	0.2558	-0.7995	0.6875	-0.08726	1	0.794	0.5833	-0.08223	0.75	0.2566	0.5899	0.5346	0.2212	-5.34	0.6471	24.83	0.01516	-0.154	0.6471	0.006777	0.8571	0.6093	0.339	0.4781	0.2529	-2.063	0.3448	-0.6337
8p12	NRG1	1124.6	8	rs10503906	32291504	A	0.169767	0.1592	0.861	0.4722	-1.801	0.5172	1.318	0.6875	-0.002996	1	0.02606	0.619	-0.01107	1	0.2074	0.8571	0.3305	0.75	-0.1005	1	1.013	0.8571	0.06054	0.8571	0.0473	1	0.09758	0.005822	13.32	0.3279	4.473	0.75	0.2667	0.75	0.1248	0.4286	1.471	0.3878	2.571	0.03622	5.815	0.2371	1.391
8p12	NRG1	1124.6	8	rs10503907	32291552	G	0.279817	0.2142	1.019	1	0.3309	1	0.1113	1	0.09774	0.8571	0.0001355	1	0.1322	0.8571	0.16	0.75	0.5767	0.6875	0.2869	0.6471	-0.2155	0.8571	0.08751	0.5909	0.2303	1	0.4379	0.07826	-5.08	1	16.33	0.09609	-0.4096	0.2821	-0.05193	0.4091	0.8628	0.2323	0.6562	0.1736	0.8634	0.6875	-0.1447
8p12	NRG1	1124.6	8	rs1545961	32292898	T	0.347032	0.5071	0.7971	0.3182	-0.6658	0.8571	1.986	0.8571	-0.1587	0.4091	0.02192	0.3571	-0.2785	0.4091	0.04527	1	-0.4305	0.8571	-0.1654	0.6316	0.2551	0.8	-0.008091	1	0.09211	1	1.701	0.8	15.27	0.2958	4.417	0.7143	-0.7976	0.06813	0.03788	0.6875	0.2616	0.8	0.35	0.6471	-2.972	0.4	-0.3417
8p12	NRG1	1124.6	8	rs1386440	32297073
8p12	NRG1	1124.6	8	rs7010701	32301673
8p12	NRG1	1124.6	8	rs1948098	32304474	G	0.279817	0.7917	1.217	0.3654	-5.955	0.1031	-4.586	0.217	-0.12	0.5909	-0.02577	0.3878	0.3176	0.4706	0.06594	0.8571	-0.642	0.8	0.2648	0.5833	-0.1923	0.8	0.02531	0.7143	0.2895	0.4899	1.623	0.4474	-5.509	0.4706	1.742	0.75	0.3456	0.2716	-0.06613	0.2683	0.5247	0.4359	-0.05248	1	1.681	0.3585	0.6051
8p12	NRG1	1124.6	8	rs2008626	32308921	C	0.0730594	0.4622	0.8066	0.8571	12.08	0.0413	1.248	0.8	-0.001991	1	0.05386	0.2447	1.161	0.04938	0.09114	0.8571	1.735	0.4359	-0.1433	1	2.457	0.56	0.1653	0.6875	0.2237	1	1.511	0.8571	1.897	1	-5.985	0.5172	-0.3051	0.4	-0.008416	0.8571	-0.622	0.3571	0.04058	1	-1.198	1	-0.05726
8p12	NRG1	1124.6	8	rs1565031	32320677	A	0.204128	0.3277	0.9438	0.8571	3.013	0.5172	2.205	0.7143	0.4762	0.04895	-0.0237	0.5909	-0.4883	0.4474	-0.4068	0.2785	-0.5044	0.8571	-0.2843	0.8571	-0.5544	0.8571	-0.1623	1	0.1351	0.2547	0.745	0.4474	-6.457	0.56	19.2	0.186	-0.5164	0.3448	0.1094	0.114	1.08	0.1171	0.6932	0.215	0.3468	1	0.01909
8p12	NRG1	1124.6	8	rs10091429	32324547	T	0.456621	0.5261	1.082	0.7143	3.976	0.2421	0.8676	0.6471	0.3124	0.1156	-0.003348	0.8571	0.1186	0.8571	-0.1101	0.75	0.1996	0.8571	-0.2158	0.75	0.4002	0.8571	-0.06129	0.8571	0.4079	1	2.294	0.0931	-2.78	0.75	-2.147	1	0.1565	0.439	-0.1071	0.04853	0.08143	0.8	-0.2778	0.8	-0.238	1	0.3611
8p12	NRG1	1124.6	8	rs1714420	32340954	C	0.100917	1	1.463	0.2051	-3.688	0.339	1.759	1	-0.2975	0.38	-0.008664	0.8571	0.4152	0.4286	0.9236	0.05691	1.396	0.4706	0.2614	0.6471	-2.19	0.56	0.1438	0.5357	0.24	1	0.4092	0.05738	4.144	0.7143	-6.324	0.6471	0.3239	0.3182	0.0288	0.8	0.1949	0.75	-0.0543	0.8571	1.815	0.4595	-0.4339
8p12	NRG1	1124.6	8	rs7834123	32342748
8p12	NRG1	1124.6	8	rs6468099	32346583	C	0.271689	0.465	0.7807	0.2785	3.878	0.2958	-3.361	0.5	0.08238	0.5833	0.02053	0.5833	0.3108	0.439	0.05565	0.8	0.8306	0.4359	0.01461	1	-1.036	0.56	0.3202	0.08359	0.3947	1	1.247	0.8	-14.19	0.05458	-16.15	0.139	-0.195	0.619	-0.04084	0.4359	-0.472	0.4359	-0.5514	0.3043	-3.031	0.07479	-0.3532
8p12	NRG1	1124.6	8	rs6992907	32347468	C	0.383562	0.4983	1.237	0.3182	-5.315	0.1102	-2.164	0.6471	-0.2215	0.2421	-0.007882	0.8	0.3326	0.3654	0.2842	0.3725	-0.1873	0.8571	0.2756	0.4848	-0.2048	1	0.112	0.56	0.5	0.1324	1.619	0.2958	8.305	0.2347	-6.525	0.8571	-0.2001	0.4186	0.0589	0.2473	-0.2537	0.6875	0.3496	0.4474	-1.852	0.38	0.1336
8p12	NRG1	1124.6	8	rs10503913	32353655	G	0.136986	0.6439	1.192	0.4706	-0.4003	0.8571	-4.276	0.3654	-0.2771	0.2421	0.01765	0.5357	0.6757	0.1534	0.0177	1	-1.003	0.5172	0.3106	0.75	1.441	0.339	-0.1117	0.8	0.18	1	0.8401	0.8571	-15.65	0.03989	14.66	0.3	0.1542	0.6875	-0.004249	0.8	0.3067	0.8	0.003805	1	2.356	0.4091	1.293
8p12	NRG1	1124.6	8	rs2347508	32358707	T	0.0619266	1	1.27	0.619	-1.6	0.8571	-10.53	0.215	0.5025	0.1656	0.03283	0.75	-0.8078	0.3134	-0.9743	0.1268	-2.777	0.2323	-0.5061	0.5172	6.195	0.04714	-0.5047	0.1453	0.1184	0.2178	0.7682	0.8	0.2334	1	15.19	0.2651	-0.3153	0.3333	-0.04075	0.8	0.2515	0.8571	-0.3348	0.5909	-0.8145	0.8571	-1.665
8p12	NRG1	1124.6	8	rs2347509	32360960	C	0.0730594	1	1.638	0.1951	-5.861	0.275	2.221	0.8571	-0.4673	0.1497	-0.002015	1	-0.1559	0.8571	0.6311	0.2529	2.02	0.3333	0.4105	0.8	-2.036	0.5	0.1428	0.5172	0.1	1	0.302	0.03333	5.299	0.8571	-19.39	0.1678	1.16	0.03784	0.05812	0.4706	0.4769	0.4474	0.02296	1	-0.4239	1	-0.9374
8p12	NRG1	1124.6	8	rs4373483	32361621	G	0.418605	0.1299	1.136	0.56	-5.192	0.07941	-3.296	0.4286	0.001656	1	0.01594	0.4186	-0.01067	1	-0.001583	1	0.017	1	0.045	1	2.125	0.1376	0.02894	1	0.4527	0.1031	1.103	0.8571	8.013	0.3509	20.69	0.02749	-0.5184	0.05214	0.0312	0.38	0.2185	0.6471	0.2579	0.6875	1.407	0.5909	0.5823
8p12	NRG1	1124.6	8	rs939077	32365080
8p12	NRG1	1124.6	8	rs6986716	32367281	A	0.178082	0.2109	1.374	0.219	-0.15	0.8571	2.489	0.439	-0.4101	0.06604	0.008971	0.6471	0.3972	0.3182	0.3012	0.439	0.1087	0.8	0.2105	0.5909	-0.1057	1	-0.0454	0.75	0.2763	1	0.5965	0.2895	-0.855	1	2.759	1	0.3478	0.1967	0.05808	0.7143	-0.3099	0.56	-0.221	0.8	1.741	0.3571	0.2319
8p12	NRG1	1124.6	8	rs10101959	32372076	C	0.285388	0.2108	0.9399	0.8571	-4.305	0.2558	-3.035	0.5385	0.05455	0.8	0.01183	0.7143	0.2191	0.5385	0.01226	1	0.2137	0.8571	0.04694	1	1.497	0.6471	0.1463	0.5385	0.3133	0.1652	1.278	0.5833	-3.727	0.5	-24.26	0.01242	0.4513	0.219	-0.06336	0.3088	-0.3398	0.56	-0.05509	1	-0.4374	0.8571	0.4536
8p12	NRG1	1124.6	8	rs10503914	32400369	C	0.130137	0.7137	0.5769	0.0493	-0.1367	1	-0.9329	1	0.3325	0.2105	-0.008087	0.8571	0.1767	0.619	0.6656	0.1437	1.934	0.2857	0.687	0.2069	-2.289	0.2821	0.4493	0.08333	0.04605	1	0.5239	0.339	7.891	0.75	10.57	0.6875	-0.1045	0.8571	-0.2469	0.02296	0.8846	0.5357	-0.4148	1	3.827	0.8571	-0.2153
8p12	NRG1	1124.6	8	rs9918832	32402139	C	0.244292	0.1394	1.227	0.439	2.551	0.5909	2.07	0.6471	-0.3446	0.1071	-0.008188	0.8	0.1246	0.6875	-0.1721	0.619	-0.3887	0.75	-0.07427	0.8571	1.123	0.5833	-0.1549	0.3134	0.2467	0.142	0.9228	0.8571	0.3422	1	15.35	0.1572	0.144	0.6316	0.0522	0.3654	-0.6379	0.2651	-0.2272	0.5357	0.4182	0.8	0.619
8p12	NRG1	1124.6	8	rs11782671	32410143	T	0.396789	0.2701	1.161	0.4595	5.894	0.03641	-1.443	0.8	0.09905	0.7143	-0.005727	0.8571	-0.2483	0.4706	-0.5655	0.05726	-1.59	0.2202	-0.3683	0.3654	0.6032	1	-0.2411	0.2017	0.4013	1	1.831	0.2162	1.746	0.8571	25.23	0.001829	-0.5457	0.05738	0.02375	0.56	0.1335	0.75	-0.198	0.6875	-2.113	0.2277	-0.08007
8p12	NRG1	1124.6	8	rs2347501	32413693	T	0.230594	0.1221	1.166	0.4595	3.312	0.3654	-1.046	1	-0.1296	0.4722	0.004253	0.8571	-0.1424	0.6875	-0.6443	0.06467	-1.93	0.1634	-0.4091	0.3654	1.889	0.2277	-0.236	0.2034	0.3947	1	1.696	0.2821	-3.048	0.8	17.23	0.02542	-0.2396	0.5385	0.03145	0.4706	-0.2533	0.6316	-0.3324	0.4706	-1.6	0.4186	0.1667
8p12	NRG1	1124.6	8	rs10103930	32425497	G	0.484018	0.6801	0.9815	1	2.346	0.5	2.079	0.4848	-0.1754	0.4474	-0.01402	0.75	-0.4674	0.1623	-0.1391	0.5172	0.7437	0.5385	0.2869	0.4359	0.05218	1	-0.1978	0.3	0.4408	1	0.5782	0.1832	8.034	0.2527	3.053	0.8571	-0.4502	0.1281	0.0001985	1	0.6976	0.1689	-0.3152	0.5357	1.625	0.5	-0.05767
8p12	NRG1	1124.6	8	rs7842667	32446897	T	0.215596	0.7741	0.7704	0.4722	1.95	0.6875	4.991	0.3134	-0.384	0.07216	-0.02378	0.5172	0.0693	0.8571	0.234	0.619	1.425	0.3725	0.3266	0.4474	-0.6254	1	0.01741	1	0.2432	0.4991	0.7405	0.5385	6.245	0.6316	-12.05	0.3725	-0.4882	0.215	0.01576	0.8571	-0.819	0.2371	-0.5332	0.5385	-0.03205	1	0.2334
8p12	NRG1	1124.6	8	rs7001605	32466789	G	0.418224	0.83	0.9013	0.6875	2.748	0.3043	0.8127	0.8571	-0.1525	0.4706	-0.04738	0.1383	-0.05514	0.8571	0.1112	1	0.9108	0.4	0.26	0.5	-0.8676	0.4706	-0.09286	0.8571	0.3542	0.07644	0.2564	0.02857	7.419	0.3654	-6.371	0.6316	-0.2818	0.619	0.05377	0.4091	0.3981	0.4722	0.6059	0.2588	2.157	0.3878	1.111
8p12	NRG1	1124.6	8	rs4733342	32468778	C	0.200913	1	1.11	0.6875	2.885	0.5357	-4.275	0.5909	0.2429	0.4286	-0.03841	0.3279	-0.2096	0.6471	-0.1244	0.8571	-0.212	0.8	0.01094	1	-0.5411	0.75	-0.1144	0.5833	0.07237	1	0.3008	0.04409	-1.58	1	3.454	1	0.4844	0.6471	0.03961	0.8571	0.5841	0.619	1.376	0.13	-0.5009	0.8	0.4238
8p12	NRG1	1124.6	8	rs7844425	32495159	G	0.292237	0.09565	0.8294	0.439	1.316	0.8	-2.065	0.5357	0.149	0.4186	0.0257	0.8571	0.2382	0.3571	0.09722	0.619	-0.5793	0.5385	-0.1976	0.8571	-0.5479	0.6471	0.1401	0.4	0.1579	1	0.8998	0.8571	-15.86	0.1102	12.6	0.3958	0.5058	0.2958	0.0278	0.8571	-0.8156	0.3226	-0.561	0.3571	-0.2579	0.8571	0.6564
8p12	NRG1	1124.6	8	rs4733348	32496353	T	0.23516	0.5478	1.131	0.619	2.441	0.5	-5.004	0.4848	0.3089	0.2651	-0.01547	0.8	-0.5923	0.1748	-0.6898	0.07479	-1.141	0.4359	-0.1436	0.8571	0.1767	0.8571	-0.221	0.3088	0.03333	1	0.7721	0.2917	6.074	0.8571	9.832	0.8571	-0.836	0.2619	0.1675	0.3509	1.093	0.5833	0.4879	0.5357	-6.066	0.3226	0.0875
8p12	NRG1	1124.6	8	rs10113593	32510900	C	0.0410959	1	1.712	0.2233	-4.223	0.6316	6.524	0.38	-0.5036	0.2212	0.04111	0.5172	-0.8345	0.2529	0.1159	0.8571	2.956	0.275	0.621	0.7143	-1.263	0.8	0.1242	0.8571	0.2697	1	2.155	0.2651	11.06	0.1398	-12.01	0.3509	0.2672	0.5909	-0.08653	0.217	0.6294	0.4186	0.00179	1	-0.5945	0.8	0.3274
8p12	NRG1	1124.6	8	rs10503919	32519284	A	0.184932	1	1.293	0.3571	-4.801	0.3043	-2.416	0.4706	0.2807	0.3448	0.01893	0.6875	0.2266	0.6471	-0.007517	1	-0.6485	0.6875	-0.209	1	2.727	0.1791	-0.07393	1	0.09868	1	0.9759	1	6.395	0.8571	-24.37	0.1294	0.009186	1	0.108	0.1634	-0.6132	0.4706	0.6898	0.4286	1.282	0.8	-0.08465
8p12	NRG1	1124.6	8	rs7000590	32520170	T	0.247706	0.7961	0.812	0.5385	1.332	0.6471	7.032	0.1613	-0.6018	0.005794	-0.02217	0.5909	0.1989	0.5357	0.2865	0.6316	1.442	0.3226	0.3334	0.619	-0.8839	0.619	0.0516	0.8571	0.3026	0.03639	0.5387	0.1724	8.222	0.3571	1.117	0.8571	-0.4637	0.4186	0.03716	0.4722	-0.0258	1	0.07004	1	0.1321	1	-0.08661
8p12	NRG1	1124.6	8	rs4733130	32526536	C	0.495413	0.8338	0.8304	0.5172	1.668	1	-1.456	0.6471	0.2638	0.1515	-0.00568	1	-0.1133	0.6316	0.1192	0.8571	-0.3227	0.7143	-0.09471	0.8571	-1.137	0.4595	0.07053	0.8	0.2039	1	0.9978	1	-17.47	0.05501	14.34	0.2162	0.2898	0.5833	0.05127	0.4186	-0.2233	0.8571	-0.3791	0.7143	-3.114	0.275	-0.4174
8p12	NRG1	1124.6	8	rs2439312	32531901	T	0.203196	0.546	0.8179	0.7143	2.299	0.4595	8.199	0.07606	-0.7981	0.0005622	-0.007082	1	0.5698	0.1429	0.59	0.1226	1.913	0.2034	0.3239	0.6316	-1.311	0.4	0.02471	0.75	0.2105	1	0.8631	1	8.584	1	-0.6199	0.8571	-0.4843	0.1846	0.01193	0.8571	-0.9859	0.1553	-0.1497	0.8571	0.1039	0.8571	0.272
8p12	NRG1	1124.6	8	rs11776203	32538661	G	0.289954	0.2256	0.7724	0.3448	-1.541	0.7143	-5.746	0.2233	0.4151	0.05195	-0.02147	0.56	-0.4237	0.5	0.3038	0.2958	0.3538	1	0.2431	0.7143	-2.159	0.1562	0.2302	0.1791	0.03289	1	0.2874	0.08599	3.654	0.8571	-0.8345	1	-1.095	0.09926	-0.08404	0.8571	1.812	0.3226	-0.3607	0.6471	-0.5518	0.8571	1.593
8p12	NRG1	1124.6	8	rs10104033	32542822	C	0.381279	0.3695	1.151	0.7143	1.056	1	1.954	0.5909	0.3436	0.1015	0.009352	1	0.2781	0.3585	-0.3179	0.3571	-1.118	0.4186	-0.3565	0.3134	2.018	0.1875	-0.1046	0.8571	0.4539	0.6209	1.088	1	-3.106	0.6875	0.5603	1	0.1262	0.5909	-0.06747	0.1534	0.3805	0.4706	0.04559	1	1.114	0.4474	0.5684
8p12	NRG1	1124.6	8	rs10503920	32548231	G	0.30137	0.8076	0.9993	1	0.5855	1	2.522	0.5357	-0.7942	7.424e-05	0.01434	0.8571	0.06312	0.8	0.1286	0.8571	1.258	0.4359	0.2902	0.6316	-0.0008153	1	-0.1049	0.56	0.125	0.3481	0.5659	0.3448	-2.009	1	17.97	0.09574	-0.01868	1	-0.0805	0.2716	0.1377	0.8	0.2192	0.6471	0.5048	0.8571	-1.063
8p12	NRG1	1124.6	8	rs7826436	32559476	A	0.308219	0.2084	1.199	0.3636	2.056	0.5357	6.714	0.09818	-0.1999	0.4091	0.0002461	1	0.7133	0.04811	0.4645	0.2	-0.08431	1	-0.02827	1	0.05423	1	-0.02798	1	0.2303	0.4899	1.2	1	-10.81	0.2212	10.71	0.4359	0.2684	0.5357	0.0827	0.1074	0.6976	0.6316	0.2629	0.6471	-2.515	0.2716	-0.9381
8p12	NRG1	1124.6	8	rs10503921	32560877	A	0.276256	0.1067	1.225	0.3226	1.05	1	6.622	0.1027	-0.2572	0.2143	-0.007538	0.619	0.4855	0.215	0.2692	0.4474	-0.1136	1	-0.05242	1	-0.1415	0.8571	-0.03892	0.8	0.2039	0.3481	1.268	0.8571	-16.6	0.03558	10.57	0.3571	0.5723	0.1645	0.06324	0.219	0.6208	0.8571	0.08594	0.8571	-2.584	0.2716	-0.966
8p12	NRG1	1124.6	8	rs3924999	32572900	T	0.365297	0.3758	1.003	1	-1.705	0.5385	-0.3909	0.8571	-0.04857	0.8571	0.04803	0.1097	0.08635	1	0.1102	0.8571	1.497	0.2683	0.1648	1	-4.453	0.006175	0.4046	0.02564	0.1184	0.4899	0.3217	0.05063	10.71	0.2017	-8.765	0.4848	0.6159	0.1678	0.08556	0.5172	-0.2087	0.75	0.4792	0.7143	1.13	0.8571	0.1962
8p12	NRG1	1124.6	8	rs10954864	32581039	G	0.465596	0.09721	1.078	1	-0.8314	0.8571	-0.5812	1	-0.1521	0.6471	0.04935	0.1097	0.03768	1	0.01401	0.8571	0.8222	0.4186	0.2065	0.6471	-0.7924	0.4595	0.1043	0.56	0.3067	1	2.372	0.13	7.132	0.2785	-2.199	0.8	-0.05693	0.8571	-0.09221	0.09541	-0.1274	0.8571	0.2253	0.5909	0.3923	1	0.1366
8p12	NRG1	1124.6	8	rs2439282	32582243	A	0.0958904	0.4622	1.376	0.4091	-3.746	0.6471	-2.865	0.8571	-0.007668	1	-0.01968	0.5385	-0.1361	0.7143	-0.5451	0.3134	-2.446	0.3571	-0.1998	1	7.501	0.003232	-0.6243	0.03244	0.36	0.3198	0.8273	0.5833	-7.981	0.23	0.5351	0.8571	-0.1686	0.4359	0.05804	0.1701	0.361	0.5909	0.1977	1	1.735	0.3279	0.7835
8p12	NRG1	1124.6	8	rs2439281	32585096	A	0.401826	0.08391	0.9928	1	-0.02794	1	-3.238	0.8	-0.05631	0.6875	0.01054	0.56	-0.03561	1	-0.09956	0.8571	0.8995	0.619	-0.241	0.619	-2.724	0.07438	0.38	0.03774	0.2237	0.5548	0.5666	0.38	8.979	0.3654	4.14	0.7143	-0.05081	0.8571	0.03355	0.7143	-0.03067	1	-0.3222	0.6471	0.6727	0.8571	-0.1254
8p12	NRG1	1124.6	8	rs6996203	32587559	T	0.086758	0.4622	1.194	0.75	4.716	0.4706	-10.78	0.1011	0.2221	0.5833	0.06428	0.1905	0.1039	1	-0.07676	1	-1.49	0.4595	-1.076	0.1042	-4.107	0.09818	0.2232	0.3654	0.04605	1	0.567	0.3226	4.95	0.8571	5.078	0.8571	-0.4449	0.4706	0.06035	0.6471	0.6886	0.7143	-0.7619	0.4706	-4.503	0.56	-0.4706
8p12	NRG1	1124.6	8	rs12547858	32606595	T	0.246575	0.7917	0.8167	0.4595	-0.6927	0.8571	0.1674	1	0.05694	1	0.009329	1	-0.2153	0.6316	-0.01414	1	-0.7868	0.8571	-0.09089	1	-0.4702	0.8571	-0.2414	0.1935	0.01974	1	N/A	0.619	36.67	0.2683	-6.547	0.8571	0.4598	0.6316	0.2346	0.2396	0.08424	1	1.737	0.2785	10.26	0.1083	3.084
8p12	NRG1	1124.6	8	rs2439273	32609852	C	0.145833	1	1.161	0.5161	0.05865	1	5.626	0.4186	-0.3096	0.3509	0.003911	1	0.4614	0.2143	0.01441	1	-0.07191	1	0.4517	0.4722	2.941	0.1592	-0.2693	0.3281	0.2533	1	1.2	0.75	-4.012	0.8	18.48	0.08084	0.1807	0.8571	-0.0311	0.8571	-0.004032	1	0.07689	1	1.324	0.6471	0.8418
8p12	NRG1	1124.6	8	rs10098373	32612127	G	0.486301	0.8343	1.09	0.7143	-2.158	0.56	-1.474	0.5909	-0.095	1	-0.00217	1	0.3238	0.3279	-0.01845	1	0.3411	0.8	-0.1404	1	0.4644	0.8	0.0865	0.5909	0.4605	0.3156	0.9784	1	4.992	0.5357	6.195	0.5	-0.2985	0.3958	-0.0005826	1	0.002644	1	0.8798	0.04947	3.615	0.04204	0.95
8p12	NRG1	1124.6	8	rs7825588	32623943
8p12	NRG1	1124.6	8	rs13259346	32630548	C	0.481735	0.403	1.031	0.8571	-1.849	0.75	-1.166	0.6875	0.04179	1	0.0108	0.6875	0.3897	0.219	0.2326	0.4091	1.07	0.8571	0.3094	0.5385	-0.04175	1	0.2787	0.1079	0.16	1	1.182	0.8571	5.955	0.5172	-11.77	0.5385	-0.1136	0.75	-0.05063	0.5172	-1.284	0.1368	-1.06	0.1294	-3.905	0.2034	-1.605
8p12	NRG1	1124.6	8	rs2466052	32631182	C	0.0821918	1	1.544	0.3509	-3.698	0.75	7.471	0.2958	-0.3886	0.2958	-0.03476	0.6471	-0.1535	0.8571	0.04834	0.8571	0.7227	0.6875	0.6538	0.3279	1.38	0.8	-0.1111	1	0.1118	1	1.65	0.5909	18.43	0.1111	13.77	0.4848	-0.6185	0.1846	0.02805	0.8571	0.2065	0.8	0.6018	0.38	-1.31	1	-1.016
8p12	NRG1	1124.6	8	rs2466046	32636704	C	0.454338	0.676	0.7618	0.2034	0.5368	0.8571	0.4299	0.8571	-0.08855	0.5909	0.03505	0.2619	-0.3087	0.4359	-0.1472	0.5357	0.3503	0.8571	0.02213	1	-0.4393	0.8	-0.03789	0.8571	0.3289	0.258	1.368	0.6875	1.179	0.75	7.3	0.56	0.233	0.4474	-0.03652	0.3448	-1.221	0.04106	-0.7177	0.1327	-1.965	0.4091	-0.4215
8p12	NRG1	1124.6	8	rs2439324	32638195	A	0.0208333	1	1.393	0.6875	7.683	0.6471	11.48	0.5909	-0.3018	0.56	-0.05591	0.75	1.577	0.13	0.5231	0.75	-0.1901	0.8571	1.365	0.2105	11.4	0.02874	-0.2846	0.8571	0.1027	1	1.297	0.8571	21.03	0.5	19.28	0.2857	-0.9539	0.01612	0.05266	0.5	0.04633	1	-0.01647	1	1.883	0.8	-0.522
8p12	NRG1	1124.6	8	rs6468122	32658869	T	0.298165	0.3198	1.005	1	6.16	0.05833	3.078	0.5385	0.007315	1	-0.001988	1	0.3806	0.23	0.2255	0.75	-0.2471	0.7143	0.1553	0.8571	1.442	0.3878	-0.08242	0.619	0.1974	0.513	0.5938	0.5385	13.04	0.2143	27.12	0.03237	-0.413	0.3043	-0.05462	0.75	0.9208	0.1748	0.4169	0.619	4.563	0.07053	0.6334
8p12	NRG1	1124.6	8	rs9297195	32658983	G	0.06621	1	0.653	0.4359	8.248	0.1786	-3.766	0.8571	0.3612	0.56	0.1027	0.0903	0.06148	1	0.008209	1	-0.7237	0.6316	-0.8186	0.2619	3.386	0.2212	-0.1738	1	0.1382	1	1.538	1	5.364	0.5	-26.03	0.0413	-0.3178	0.5909	-0.006629	1	-0.3134	0.8571	0.5404	0.4	-2.874	0.3333	-0.1137
8p12	NRG1	1124.6	8	rs4445183	32681985	T	0.319635	0.6223	1.193	0.4186	-0.9377	0.8571	-2.435	0.5385	0.2001	0.2651	-0.01718	0.4706	0.06128	1	-0.05011	0.75	-0.2202	1	-0.213	0.5	2.246	0.1376	-0.156	0.3231	0.1776	1	1.509	0.5909	5.679	0.6316	6.68	0.6875	-0.1116	0.7143	-0.1242	0.04262	0.8173	0.215	-0.2826	0.6875	-2.585	0.2785	-0.5926
8p12	NRG1	1124.6	8	rs10095556	32686855	G	0.167431	1	0.9897	1	10.75	0.01408	4.749	0.8571	0.1642	1	-0.005774	1	0.6984	0.09677	0.4076	0.4286	0.4988	0.75	0.4963	0.3448	2.898	0.1047	-0.1096	0.75	0.4079	1	1.949	0.2017	-8.435	0.2917	-0.8224	1	0.07391	0.8571	0.01764	0.6471	0.05699	1	0.03471	0.75	-0.4313	0.7143	-0.1765
8p12	NRG1	1124.6	8	rs2976525	32692525	C	0.139908	1	1.271	0.3878	1.435	0.8571	6.781	0.1983	0.06413	0.75	-0.05596	0.1951	0.178	0.6875	0.3953	0.4359	1.023	0.8571	0.6097	0.3571	-1.67	0.5	-0.02797	0.8	0.4013	1	1.16	0.8571	-5.766	0.3226	-11.49	0.1805	0.1442	0.6875	0.002668	1	0.04746	1	-0.4113	0.3448	-2.464	0.1667	-0.6528
8p12	NRG1	1124.6	8	rs7844475	32711671	C	0.0388128	1	1.017	1	17.8	0.08182	7.813	0.5385	-0.7253	0.1572	0.005971	0.8571	0.6086	0.5385	-0.5393	0.619	0.0319	1	0.3585	1	4.238	0.2529	-0.415	0.2877	0.07895	1	2.777	0.38	-11.38	0.5385	11.65	0.8571	0.08683	1	0.1559	0.1221	-0.6538	0.5385	-0.3979	0.6316	1.098	0.8571	0.2274
8p12	NRG1	1124.6	8	rs2976532	32713793	A	0.440639	0.4102	0.8323	0.3958	-3.536	0.217	-3.263	0.38	-0.3174	0.09278	-0.00413	1	-0.1161	0.8571	0.154	0.6875	0.01346	0.8571	0.39	0.2619	0.1775	1	0.09283	0.5172	0.1533	1	1.641	0.5385	8.248	0.8	6.636	0.8571	-0.3537	0.2124	-0.03101	0.75	-0.5852	0.6316	-0.128	0.8571	0.4382	0.8571	0.3063
8p12	NRG1	1124.6	8	rs7007436	32721934	G	0.323394	0.6223	1.142	0.5357	1.511	0.8571	-0.03277	1	0.02242	1	-0.03344	0.275	0.2287	0.6471	0.2934	0.4286	-0.0575	1	0.4453	0.3448	-0.8396	0.5172	0.1184	0.6316	0.48	1	0.7948	0.619	10.18	0.1059	6.122	0.4474	-0.1405	0.5909	-0.03498	0.4043	-0.07272	1	0.5161	0.3654	2.365	0.2529	0.4587
8p12	NRG1	1124.6	8	rs4512342	32727416	G	0.136986	0.5911	1.545	0.1832	-3.482	0.5	-1.571	0.8571	0.1479	0.5357	-0.03833	0.339	-0.3459	0.4722	-0.1073	0.8	-1.16	0.4359	-0.08211	0.8571	-0.9698	0.6875	-0.09321	1	0.06579	1	2.282	0.439	-3.875	0.8	-3.707	1	-0.209	0.8571	0.04983	0.8571	-1.743	0.1354	-0.7072	0.4706	-8.001	0.03318	-0.6855
8p12	NRG1	1124.6	8	rs10503929	32733525	C	0.189498	1	1.033	1	-7.713	0.06393	-5.779	0.2857	-0.2617	0.4	-0.03571	0.619	-0.3094	0.5833	-0.4878	0.2347	-1.958	0.2277	-0.4347	0.3585	1.859	0.4359	-0.3235	0.1623	0.03947	1	0.2073	0.04738	24.69	0.1667	5.351	0.8	0.1511	0.8571	0.05842	0.619	1.688	0.4595	1.621	0.1368	13.4	0.003625	3.993
8p12	NRG1	1124.6	8	rs7005288	32740009	G	0.230594	0.4152	0.7294	0.2105	2.669	0.4848	1.936	0.6875	0.08288	0.6471	0.05959	0.1187	0.1583	0.8571	-0.01297	1	0.5036	0.75	0.009053	1	0.2878	0.8	-0.01188	1	0.04605	1	0.4344	0.1701	-9.581	0.6875	10.93	0.7143	0.3546	0.5	0.1477	0.1805	-2.362	0.06364	-0.2109	1	-0.773	0.8571	0.002953
8p12	NRG1	1124.6	8	rs3735782	32744399	A	0.5	0.676	0.8725	0.4186	-2.276	0.4848	-1.21	0.6471	-0.2731	0.1543	0.02014	0.6471	-0.3096	0.4706	-0.3906	0.2069	-1.392	0.3226	-0.5458	0.1437	2.082	0.3226	-0.2666	0.1421	0.3067	1	0.6705	0.5357	8.222	0.2857	8.997	0.5	-0.1854	0.6316	0.01784	0.8571	-0.7078	0.2034	0.5908	0.2069	3.126	0.1294	0.8331
8p12	NRG1	1124.6	8	rs7812718	32746598	G	0.133028	1	0.7943	0.4	4.236	0.3571	0.429	0.8571	0.2592	0.5172	-0.0298	0.5909	0.7016	0.1436	0.7698	0.1063	1.667	0.3654	0.9152	0.09818	-0.6072	0.8571	0.3179	0.1905	0.2333	1	2.868	0.1287	-7.859	0.2683	-5.507	0.8571	0.1295	0.6316	0.01164	0.8571	0.7135	0.2651	-0.6992	0.192	-0.7186	0.75	-0.4912
8p11.21	CHRNB3	40.8	8	rs1530847	42667396	C	0.164384	1	0.8994	0.6875	-0.8763	0.8571	3.844	0.3333	0.3949	0.1232	0.00671	1	-0.4386	0.3	-1.036	0.009	-3.178	0.0587	-0.558	0.2558	3.443	0.0894	-0.3835	0.07235
8p11.21	CHRNB3	40.8	8	rs7844824	42672170	T	0.0365297	1	3.065	0.06796	3.163	0.5385	-12.7	0.1634	-0.6641	0.1875	-0.1737	0.01707	0.4133	0.7143	-0.3486	0.5909	-2.961	0.3571	-0.4962	0.8571	0.1478	1	-0.4514	0.25
8p11.21	CHRNB3	40.8	8	rs7012713	42711460
9q31.1	GRIN3A	169.2	9	rs3824473	103374598	A	0.244292	0.3161	0.6454	0.05293	-4.371	0.189	3.939	0.4	-0.1151	0.4722	0.08493	0.01148	-0.229	0.439	0.2095	0.5	1.728	0.2087	0.3537	0.4	-0.437	0.6316	0.2107	0.2917
9q31.1	GRIN3A	169.2	9	rs1407877	103395276	A	0.109589	0.5566	1.39	0.2917	-0.172	1	-10.32	0.06467	0.4326	0.1429	-0.09342	0.04301	-0.01054	1	-0.3022	0.8571	-2.352	0.2347	-1.063	0.08654	0.9184	0.6471	-0.4298	0.08738
9q31.1	GRIN3A	169.2	9	rs3739724	103396260	C	0.12156	0.6851	0.6556	0.2588	-1.766	0.8571	9.908	0.0894	-0.04678	0.8571	0.03805	0.4359	-0.213	0.5357	0.1904	0.8571	1.226	0.8571	0.07524	1	-0.584	0.8	-0.07377	0.619
9q31.1	GRIN3A	169.2	9	rs6479056	103399082
9q31.1	GRIN3A	169.2	9	rs1323432	103402758	C	0.123288	1	0.9533	0.8571	-7.595	0.09408	-4.796	0.7143	0.1479	0.6875	0.08468	0.072	-0.298	0.5909	-0.1157	0.7143	0.5148	0.7143	-0.1893	0.8	1.331	0.5	-0.1139	1
9q31.1	GRIN3A	169.2	9	rs942141	103411557	A	0.356164	0.2576	1.04	0.8	-2.816	0.3231	3.72	0.3509	-0.3068	0.08517	0.01632	0.5909	-0.2955	0.4848	-0.3296	0.3725	0.04765	1	0.1212	0.8571	-1.58	0.2619	0.1606	0.4706
9q31.1	GRIN3A	169.2	9	rs10125230	103417353	T	0.203196	0.08537	1.137	0.6316	1.712	0.619	6.241	0.134	0.206	0.5	-0.05466	0.1812	0.1916	0.5909	0.215	0.5385	-0.8097	0.5909	0.1063	0.7143	0.72	1	-0.008293	1
9q31.1	GRIN3A	169.2	9	rs12685902	103420991	C	0.445205	0.6793	0.9597	0.8571	-6.984	0.02786	-1.144	0.7143	-0.2428	0.1445	0.04858	0.07377	-0.3541	0.3585	-0.2735	0.4286	0.3596	0.8571	0.1004	0.75	-1.74	0.25	0.2062	0.2529
9q31.1	GRIN3A	169.2	9	rs2181561	103427933	G	0.0707763	0.2718	1.291	0.8	-7.064	0.2785	5.125	0.56	-0.7628	0.03284	0.03975	0.4	-0.009129	1	-0.08277	0.8571	1.026	0.8571	0.4502	0.5385	-4.345	0.1034	0.2758	0.4722
9q31.1	GRIN3A	169.2	9	rs2031202	103432195	G	0.242009	0.2838	0.7834	0.8571	-6.913	0.0568	0.6774	1	0.1319	0.75	0.04474	0.2529	-0.3735	0.5909	0.06046	1	0.4319	0.7143	-0.2256	0.6316	0.2771	1	-0.04091	1
9q31.1	GRIN3A	169.2	9	rs10512284	103433635	C	0.229358	0.1111	1.269	0.3	0.2773	0.8571	-5.266	0.2529	-0.1811	0.3333	-0.04933	0.1126	0.07721	0.8571	-0.3578	0.3226	-0.2713	0.8571	0.1554	0.75	-0.03845	0.8571	0.01494	1
9q31.1	GRIN3A	169.2	9	rs4742820	103434406	A	0.472603	0.8343	1.006	1	-4.482	0.09926	-3.254	0.6471	-0.04118	1	-0.002487	1	-0.163	0.8	-0.1826	0.8	0.2022	1	-0.04961	0.8571	0.6175	0.5172	-0.03442	1
9q31.1	GRIN3A	169.2	9	rs4743478	103440270	C	0.155251	0.06647	0.7033	0.2527	-8.072	0.06087	-1.166	0.8	0.00945	0.8571	0.104	0.01974	-0.8468	0.06635	-0.155	0.6316	0.9165	0.6471	-0.1217	0.8571	-1.169	1	0.1129	0.5385
9q31.1	GRIN3A	169.2	9	rs2417282	103448043	T	0.0570776	1	0.883	1	-4.398	0.4848	0.1909	1	-0.379	0.5	0.05911	0.6471	-1.325	0.06747	-0.3582	0.5172	-0.5441	1	-0.4269	0.8	-0.5555	1	-0.02308	0.8571
9q31.1	GRIN3A	169.2	9	rs1323413	103466545	A	0.0856481	0.4662	1.042	1	-2.949	1	1.862	0.8571	0.1642	0.8571	-0.01423	0.8	0.9549	0.08766	0.4909	0.3509	0.6518	1	-0.2434	0.5909	0.2295	1	-0.05178	1
9q31.1	GRIN3A	169.2	9	rs766551	103467877	G	0.40367	0.1961	1.166	0.4595	-4.995	0.09926	-3.596	0.3043	-0.2631	0.1701	0.005026	0.8571	-0.1054	0.8	-0.3496	0.3043	0.2878	1	0.1967	0.6875	-0.8687	0.5172	0.09493	0.5172
9q31.1	GRIN3A	169.2	9	rs1337679	103495146
9q31.1	GRIN3A	169.2	9	rs2152868	103496167
9q31.1	GRIN3A	169.2	9	rs1337697	103518748	C	0.461187	0.06292	0.8762	0.5385	6.568	0.03062	3.846	0.3226	0.2789	0.1262	0.000395	1	0.4244	0.1832	0.4564	0.1413	0.5317	0.5385	0.1693	0.75	1.269	0.3509	-0.05058	0.75
9q31.1	GRIN3A	169.2	9	rs4743484	103519301	T	0.212329	0.01176	1.452	0.1232	0.1754	1	-7.052	0.08682	-0.1604	0.8571	-0.05084	0.1437	-0.1508	0.8	-0.5772	0.1161	-0.6837	0.6471	-0.09995	0.6875	-0.9164	0.6471	0.01383	1
9q34.2	DBH	23	9	rs1076153	135487964	T	0.205069	0.463	1.311	0.2958	4.576	0.2212	-3.719	0.4359	0.06058	0.8571	0.0003274	1	0.08807	1	-0.2332	0.8571	0.4887	0.75	-0.1244	0.8571	1.815	0.2651	-0.1788	0.3878
9q34.2	DBH	23	9	rs1076150	135488582	A	0.486047	1	1.061	0.8571	-0.9199	1	-5.901	0.1462	0.2587	0.3509	0.007562	0.8571	0.1463	0.8571	-0.07005	1	-0.4016	0.7143	-0.01112	0.8571	-0.7382	0.8571	0.09782	0.6875
9q34.2	DBH	23	9	rs1611115	135490336	T	0.206977	0.5501	0.8056	0.5833	-2.203	0.5385	-4.513	0.3279	0.3642	0.1204	0.03134	0.4474	0.2204	0.6471	0.2881	1	-1.661	0.8571	-0.1922	1	-1.748	0.3725	0.0818	0.8571
9q34.2	DBH	23	9	rs2797849	135491762	C	0.33871	0.6472	0.9099	1	-0.6367	0.8571	6.396	0.1313	-0.2163	0.3333	-0.00483	1	0.02126	0.8571	0.008007	1	-0.9751	0.4359	-0.4178	0.4722	0.6026	0.7143	0.04829	0.6875
9q34.2	DBH	23	9	rs3025388	135493077	G	0.182648	0.1778	0.9693	1	2.04	0.5909	-0.2913	1	-0.1693	0.5	0.0296	0.5909	-0.2096	0.8	0.3656	0.7143	3.409	0.06481	0.9258	0.08911	-0.2169	0.8571	-0.09623	0.56
9q34.2	DBH	23	9	rs2007153	135493640
9q34.2	DBH	23	9	rs1108581	135495062	G	0.200913	0.5478	0.8746	0.8571	0.9371	0.8	0.5257	0.8571	0.1026	0.5385	0.03373	0.4091	-0.2126	0.7143	0.2894	0.5	2.638	0.1182	0.7627	0.132	0.575	0.7143	-0.2012	0.3448
9q34.2	DBH	23	9	rs3025399	135498795
9q34.2	DBH	23	9	rs1541333	135501206
9q34.2	DBH	23	9	rs2519154	135502096	G	0.417431	0.6507	1.449	0.1327	-4.095	0.2473	-6.135	0.134	0.0001074	1	-0.02223	0.6471	-0.5703	0.1215	-0.5328	0.1268	-1.961	0.1667	-0.8812	0.02678	0.6332	0.6875	-0.112	0.4474
9q34.2	DBH	23	9	rs2797853	135502336	A	0.326484	0.3695	0.7123	0.1905	2.682	0.3958	-1.318	0.8571	-0.2584	0.2212	0.01204	0.8571	0.1439	0.8571	0.1582	0.6316	0.4296	0.8571	0.3307	0.56	-1.153	0.4186	0.3043	0.1405
9q34.2	DBH	23	9	rs77905	135507918	T	0.463303	0.8365	0.7536	0.1799	-3.818	0.1846	6.585	0.1111	-0.231	0.2233	-0.01032	0.8	0.4526	0.1645	0.02478	1	0.8191	0.5833	0.6586	0.07418	1.249	0.4474	0.08761	1
9q34.2	DBH	23	9	rs2073833	135510103	G	0.430288	0.1845	1.162	0.3878	3.846	0.1689	-5.948	0.1506	0.543	0.003381	0.02558	0.4848	-0.2248	0.5	0.1988	0.8571	-1.178	0.6471	-0.5475	0.1724	0.5525	1	-0.07991	0.6471
9q34.3	GRIN1	30.37	9	rs11146020	139152905	C	0.112385	1	1.592	0.25	2.284	0.56	0.6353	0.8571	-0.114	0.6875	0.03288	0.4286	-0.2724	0.7143	-0.06347	0.8	1.279	0.5357	0.0772	1	-1.682	0.3958	0.02836	1
9q34.3	GRIN1	30.37	9	rs2301364	139154356	C	0.124413	0.243	1.278	0.4091	0.4365	0.8571	2.186	0.7143	0.04667	0.8571	0.01282	0.8571	-0.4054	0.5172	-0.3715	0.4091	0.3361	0.75	0.1813	0.75	0.4112	0.7143	-0.1017	1
9q34.3	GRIN1	30.37	9	rs10870198	139162141
9q34.3	GRIN1	30.37	9	rs12238250	139166503	C	0.0639269	1	0.7026	0.38	7.774	0.2447	12.08	0.2051	0.02375	0.8571	0.05391	0.4474	0.461	0.5357	0.08858	1	1.229	0.6875	0.3213	0.6875	0.382	1	-0.3029	0.4
10p12.1	GAD2	88.3	10	rs3781117	26552050	C	0.166667	1	0.8247	0.4722	-0.5879	1	-7.284	0.1102	-0.06858	0.75	0.00464	0.8571	0.5752	0.1327	0.1018	1	-1.244	0.56	-0.004479	1	-1.776	0.2877	0.2058	0.4186
10p12.1	GAD2	88.3	10	rs2839673	26553557
10p12.1	GAD2	88.3	10	rs8190646	26560513
10p12.1	GAD2	88.3	10	rs11015008	26567596	A	0.189498	0.564	0.5912	0.03804	-2.046	0.619	-0.3777	1	0.1171	0.5833	0.03154	0.38	-0.5318	0.217	0.04029	1	2.214	0.1818	0.06718	1	1.474	0.5357	-0.0661	1
10p12.1	GAD2	88.3	10	rs4747550	26625608	G	0.18578	0.1785	0.89	0.6875	6.39	0.1678	0.658	0.8571	-0.01957	1	-0.03203	0.4359	0.02079	1	-0.05799	1	0.5594	0.8571	-0.2171	0.6471	1.969	0.3279	-0.3484	0.1102
10p12.1	GAD2	88.3	10	rs876848	26636502	T	0.284722	0.2897	1.061	0.8571	-6.878	0.0338	-9.203	0.01285	-0.1933	0.38	-0.02596	0.4186	0.3196	0.3231	-0.2528	0.4595	-2.002	0.1818	-0.06853	0.75	0.02084	1	-0.04777	0.8571
10q23.2	GRID1	766.9	10	rs2616673	87357346	A	0.134259	0.6662	0.941	1	3.725	0.5172	8.551	0.1634	0.02427	1	-0.01258	0.8571	0.1244	1	-0.09295	0.8571	-0.2628	0.8	0.1099	1	-0.8059	0.56	0.139	0.6875
10q23.2	GRID1	766.9	10	rs1876883	87365358	C	0.136986	1	0.8825	0.75	-4.505	0.3043	-4.678	0.3654	-0.1296	0.8	-0.01198	0.8571	-0.6501	0.1603	0.2091	0.6316	1.394	0.6316	0.1939	1	-3.177	0.1007	0.3333	0.1724
10q23.2	GRID1	766.9	10	rs2457450	87372875	G	0.361751	1	0.9757	0.8571	-1.763	0.7143	0.1893	1	0.1811	0.3509	-0.009053	0.75	0.2599	0.4091	-0.0354	1	0.3303	0.8571	0.09182	0.8	1.956	0.2069	-0.03048	0.8
10q23.2	GRID1	766.9	10	rs10788462	87408436	A	0.420091	0.8291	1.112	0.56	-0.5733	1	-1.788	0.5385	0.06438	0.6316	0.003887	1	-0.1596	1	-0.1851	0.5385	-0.9524	0.6471	0.01935	1	0.7134	0.5833	-0.1744	0.215
10q23.2	GRID1	766.9	10	rs7097285	87420101	A	0.262557	0.5974	1.036	0.8	0.3983	0.8571	-0.6566	1	0.1324	0.5357	-0.01054	0.6875	-0.0439	1	0.03019	1	-0.6309	0.619	-0.04711	0.8571	2.697	0.1204	-0.05938	0.8571
10q23.2	GRID1	766.9	10	rs4547037	87424453
10q23.2	GRID1	766.9	10	rs12255557	87426328	T	0.187215	0.5105	0.9822	0.8571	0.3667	1	0.8221	1	-0.01031	0.8571	-0.0094	0.8571	-0.2543	0.5909	-0.11	1	-1.48	0.339	-0.4451	0.339	3.312	0.09122	-0.03259	1
10q23.2	GRID1	766.9	10	rs2356728	87484397	C	0.493119	0.676	1.022	0.8571	-3.936	0.186	-2.833	0.439	0.09648	0.6316	-0.02447	0.5	-0.5281	0.1634	-0.2159	0.6316	-0.6603	0.56	0.164	1	0.9118	0.56	-0.2199	0.2143
10q23.2	GRID1	766.9	10	rs2949374	87491059	T	0.312785	0.4537	1.142	0.4848	2.902	0.8571	-2.96	0.4474	-0.06718	0.75	0.02821	0.4359	0.6031	0.0549	0.4208	0.1667	0.8399	0.5833	-0.1944	0.8571	-2.731	0.07627	0.2721	0.1171
10q23.2	GRID1	766.9	10	rs3011703	87509023	G	0.333333	0.6444	1.044	0.8	5.022	0.1623	-0.1632	1	-0.07805	0.6471	0.03074	0.4043	0.7372	0.02744	0.514	0.1121	1.532	0.4	-0.05525	0.7143	-3.418	0.03215	0.3735	0.03255
10q23.2	GRID1	766.9	10	rs2140661	87512489	T	0.495392	0.8346	0.9959	1	-3.61	0.2277	-3.081	0.4286	0.1209	0.6471	-0.02876	0.3448	-0.4251	0.2371	-0.1588	0.75	-0.3875	0.5909	0.1827	1	0.5397	0.8	-0.1668	0.2558
10q23.2	GRID1	766.9	10	rs1917155	87529467	T	0.497717	1	0.9927	1	2.96	0.2958	3.499	0.4091	-0.1439	0.4186	0.02643	0.4043	0.4795	0.2105	0.1942	0.6316	0.5452	0.56	-0.2015	0.7143	-0.9969	0.56	0.1898	0.2277
10q23.2	GRID1	766.9	10	rs2949385	87533376	G	0.33105	1	1.075	0.5385	4.135	0.2124	-0.723	0.8571	-0.08049	0.6316	0.03228	0.3448	0.7371	0.02683	0.5213	0.1145	1.581	0.2917	-0.03049	1	-3.652	0.02555	0.4069	0.02147
10q23.2	GRID1	766.9	10	rs1106789	87543389
10q23.2	GRID1	766.9	10	rs1917146	87558623	A	0.194064	0.1162	1.417	0.2	0.9965	1	0.06546	1	0.007656	1	-0.006971	0.6875	0.2686	0.619	-0.1205	0.8	-0.8662	0.8	-0.2271	0.8571	0.2915	1	-0.1685	0.3279
10q23.2	GRID1	766.9	10	rs7902997	87564546	C	0.246575	0.1729	0.9175	0.8571	-2.795	0.4091	5.805	0.08517	0.01721	1	0.02431	0.3279	-0.4974	0.1524	-0.2521	0.4186	0.2512	0.75	0.1471	1	2.428	0.1011	-0.1638	0.4359
10q23.2	GRID1	766.9	10	rs1112487	87589036	G	0.125571	1	0.8663	0.619	-4.307	0.3333	7.591	0.1215	-0.1259	0.75	0.001341	0.8571	-0.5825	0.2785	-0.6158	0.1445	-1.884	0.339	-0.3523	0.56	4.964	0.02134	-0.2777	0.2877
10q23.2	GRID1	766.9	10	rs1880386	87601923	A	0.152968	0.3037	0.6634	0.1071	-1.341	0.8571	7.302	0.1215	0.1505	0.5909	0.01994	0.8571	-0.4876	0.25	0.162	1	1.725	0.3509	0.2688	0.6875	1.289	0.5909	-0.1458	0.8
10q23.2	GRID1	766.9	10	rs1880385	87605302	T	0.452055	0.215	0.7521	0.1453	-0.6139	0.8571	4.414	0.2233	0.08708	0.75	0.03476	0.2087	0.2895	0.2917	0.2779	0.3509	2.033	0.1135	0.08418	0.7143	-0.1422	1	0.06331	0.8571
10q23.2	GRID1	766.9	10	rs11599415	87607771	T	0.0981735	0.1955	1.052	0.8571	6.17	0.2347	8.531	0.192	-0.3148	0.2785	-0.05801	0.2124	0.7258	0.1462	-0.62	0.75	-1.232	0.8	-0.5969	0.4706	-0.9255	0.6875	0.1593	0.5
10q23.2	GRID1	766.9	10	rs7895098	87640358	A	0.175799	0.5236	0.7363	0.2051	-3.211	0.4359	6.611	0.1244	0.1567	0.4706	0.01425	1	-0.553	0.1951	0.1168	0.8571	1.633	0.3	0.2625	0.7143	1.258	0.5909	-0.1571	0.6316
10q23.2	GRID1	766.9	10	rs1917143	87646055	A	0.262557	0.4148	1.117	0.7143	-1.053	0.7143	2.211	0.4706	-0.009721	1	-0.03405	0.4359	0.09025	1	-0.3011	0.4848	-0.8397	0.5172	-0.3967	0.3958	0.6025	1	-0.1196	0.4474
10q23.2	GRID1	766.9	10	rs2222546	87652091	C	0.311927	0.4902	0.8437	0.3333	-0.5749	0.8571	4.468	0.2371	0.05733	0.8571	-0.0129	0.6471	-0.1129	0.6875	-0.08389	0.8571	0.5599	0.8571	-0.1508	0.6875	0.1543	1	-0.1695	0.2651
10q23.2	GRID1	766.9	10	rs6585987	87655958	C	0.125571	1	1.219	0.6316	-2.699	0.619	-1.313	0.8571	0.1366	0.6471	0.01203	0.8	-0.1187	0.8571	-0.1743	0.5909	-1.455	0.6471	-0.6013	0.339	1.752	0.5909	-0.2291	0.4848
10q23.2	GRID1	766.9	10	rs2882832	87660812	C	0.366972	0.28	0.8423	0.3878	-0.259	0.8571	1.788	0.8571	0.1973	0.23	0.007965	0.8571	0.08215	1	0.2462	0.6316	1.626	0.3	-0.001111	1	-0.335	1	-0.05626	0.75
10q23.2	GRID1	766.9	10	rs2352099	87674661	C	0.337156	0.3595	0.8718	0.4848	0.5861	0.8571	5.285	0.1398	0.0612	0.6316	0.02589	0.4043	-0.273	0.4474	0.2157	0.5	2.256	0.06542	0.2695	0.56	-0.02999	1	0.04523	1
10q23.2	GRID1	766.9	10	rs12245750	87678254	T	0.197248	0.3811	0.6093	0.04706	-2.32	0.75	0.6301	1	-0.05562	0.8571	0.03963	0.2785	-0.1069	0.75	0.2102	0.8571	3.147	0.06667	0.5448	0.2651	-1.923	0.2347	0.1151	0.8571
10q23.2	GRID1	766.9	10	rs7924131	87684856	G	0.415525	0.8335	0.858	0.5357	1.083	0.5833	6.792	0.06667	-0.06541	0.5909	0.01872	0.619	-0.1097	0.7143	0.3774	0.4043	2.351	0.04982	0.4097	0.3043	0.1466	1	0.0719	0.5385
10q23.2	GRID1	766.9	10	rs1418396	87690805	C	0.252294	0.4366	0.7929	0.2821	-6.044	0.05185	-4.691	0.2396	0.1414	0.4	0.01869	0.619	-0.5487	0.1097	-0.1829	0.4722	-0.9882	0.4722	-0.06573	1	2.188	0.2034	-0.3108	0.09783
10q23.2	GRID1	766.9	10	rs7906886	87696511	A	0.362385	0.391	0.7471	0.1748	1.239	0.5909	-1.686	0.56	0.01147	1	0.04034	0.1748	0.3104	0.3571	0.1508	0.6316	1.047	0.4474	0.1507	0.75	-2.798	0.04355	0.2393	0.1294
10q23.2	GRID1	766.9	10	rs2153828	87705134	A	0.163594	1	1.49	0.1818	-3.35	0.4286	-2.303	0.8	-0.1392	0.7143	0.05342	0.1875	-0.8973	0.04575	-0.3158	0.3509	-2.452	0.25	-0.7206	0.1488	3.105	0.1453	-0.2881	0.2323
10q23.2	GRID1	766.9	10	rs7912559	87724804
10q23.2	GRID1	766.9	10	rs4244970	87732575	G	0.477169	0.6807	1.067	1	2.48	0.4091	-2.152	0.5385	-0.08644	0.5385	0.0112	0.8571	0.5119	0.09712	0.001501	1	0.1851	0.8571	0.02993	1	-1.416	0.3448	0.04337	0.75
10q23.2	GRID1	766.9	10	rs4393254	87734378	T	0.0833333	0.4139	1.176	0.8571	-5.633	0.2619	2.281	0.8571	-0.4838	0.1562	-0.0943	0.05128	-0.4327	0.4722	-0.9025	0.1063	-1.868	1	0.02939	1	0.1961	1	-0.04466	1
10q23.2	GRID1	766.9	10	rs10509525	87735846	T	0.381279	0.8222	1.171	0.5	2.973	0.4359	0.5785	1	-0.1888	0.275	0.006052	0.8571	0.4343	0.1786	0.1112	0.5833	0.6131	0.8571	0.3008	0.4359	-1.698	0.3	-0.01634	1
10q23.2	GRID1	766.9	10	rs2352464	87737769	C	0.221461	0.5865	0.7135	0.1221	3.233	0.56	2.163	0.5909	0.377	0.05204	0.01976	0.6471	0.02321	1	0.04849	1	0.161	1	-0.05593	1	1.639	0.3279	-0.1761	0.4359
10q23.2	GRID1	766.9	10	rs2001321	87745432	G	0.230594	0.5762	0.8217	0.3654	3.115	0.3725	1.895	0.5909	0.3448	0.08012	0.009968	0.8	-0.09718	0.8571	-0.04526	0.8571	-0.2315	1	-0.1512	0.8571	1.366	0.4474	-0.2263	0.2371
10q23.2	GRID1	766.9	10	rs7089658	87760259	G	0.223744	0.4152	0.7439	0.2017	5.318	0.1238	1.893	0.5909	0.3511	0.1287	0.01792	0.75	-0.0333	1	0.1964	0.5385	0.5789	1	-0.02538	1	0.8414	0.6471	-0.1049	0.5909
10q23.2	GRID1	766.9	10	rs10788476	87766857	G	0.36758	1	0.9253	0.8571	2.182	0.6316	0.2603	1	-0.1135	0.56	0.02169	0.6316	0.2683	0.4359	0.1292	0.5833	1.089	0.5	0.475	0.2917	-1.433	0.3509	-0.1117	0.4474
10q23.2	GRID1	766.9	10	rs12256782	87788988	C	0.253425	0.3844	1.317	0.2529	-3.471	0.439	2.519	0.7143	-0.266	0.2588	-0.04204	0.217	-0.02814	1	-0.3607	0.2895	-1.405	0.3654	-0.3489	0.38	-0.2118	0.8571	0.1803	0.4186
10q23.2	GRID1	766.9	10	rs10788478	87797370	A	0.383562	0.28	0.8986	0.8571	-0.9992	0.6471	-2.077	0.8571	-0.1691	0.3088	0.01909	0.5909	0.1795	0.4706	-0.03477	1	1.03	0.439	0.4023	0.339	-1.138	0.8571	-0.06015	0.7143
10q23.2	GRID1	766.9	10	rs4934146	87810686	G	0.133028	0.6861	0.8255	0.4474	-3.897	0.3509	-3.212	1	-0.03909	1	0.006554	0.8571	0.06494	0.8571	0.01035	1	0.0866	1	-0.09959	0.8571	-1.013	0.8	0.111	0.56
10q23.2	GRID1	766.9	10	rs12266132	87813079	T	0.0639269	1	0.6957	0.3725	-11.05	0.1182	0.9415	0.8571	-0.1478	0.5833	0.01212	0.8571	-0.7095	0.2958	0.4401	0.4706	1.743	0.4359	0.1407	0.8571	-1.233	0.8571	0.3713	0.3571
10q23.2	GRID1	766.9	10	rs2001697	87815478	T	0.237443	0.7871	0.8726	0.56	4.203	0.3279	-0.5201	0.8571	0.3488	0.1076	0.01691	0.5385	-0.02711	1	0.1768	0.56	0.01944	1	-0.006169	1	0.7808	0.8571	0.03316	0.75
10q23.2	GRID1	766.9	10	rs4934150	87855354	G	0.184932	0.727	1.071	1	-0.2472	1	1.557	0.8571	0.1845	0.5172	0.02403	0.4286	0.02108	1	-0.3731	0.339	-0.4223	0.8571	0.08425	1	2.829	0.1333	-0.2137	0.3958
10q23.2	GRID1	766.9	10	rs4460754	87861881	A	0.121005	0.5977	1.114	1	-3.814	0.38	0.5865	0.8571	0.05832	1	0.02099	0.75	0.08728	1	-0.08273	1	-0.8071	0.619	0.4702	0.5833	1.981	0.439	-0.1912	0.4706
10q23.2	GRID1	766.9	10	rs884700	87884268	C	0.230415	1	0.8617	0.8571	3.698	0.3279	-5.589	0.1791	0.4926	0.02573	0.04072	0.217	-0.5683	0.1436	-0.2753	0.56	-0.1214	0.8571	-0.2726	0.5833	0.8979	0.6316	0.0663	0.8571
10q23.2	GRID1	766.9	10	rs10509531	87887983	A	0.296804	0.8151	0.7668	0.217	3.795	0.2821	-5.986	0.1076	0.342	0.09854	0.06254	0.05545	-0.3159	0.4186	-0.1475	0.5909	1.296	0.3333	0.06755	1	0.1793	0.8571	0.1261	0.4474
10q23.2	GRID1	766.9	10	rs12262754	87919062	A	0.135321	0.5031	0.475	0.009	-0.7149	0.8571	-4.473	0.4722	-0.07232	0.8571	0.07046	0.08795	-0.2339	0.56	-0.326	0.6316	1.601	0.3231	0.1791	0.8571	-1.068	0.5357	0.3353	0.1712
10q23.2	GRID1	766.9	10	rs4934159	87936653	C	0.0981735	1	0.9852	1	-4.021	0.5357	-1.736	1	-0.4603	0.125	-0.00953	1	0.2407	0.6316	0.3025	0.75	-0.5015	1	-0.04282	1	-1.125	0.8571	0.03297	0.8571
10q23.2	GRID1	766.9	10	rs1902667	87939219	C	0.479358	0.2093	1.085	0.6471	-0.3219	0.8571	1.81	0.8571	-0.1417	0.8571	-0.003451	0.8571	-0.2016	0.75	-0.06342	1	-0.7264	0.4286	-0.005465	1	0.648	0.6875	-0.1428	0.3333
10q23.2	GRID1	766.9	10	rs2607829	87941666	G	0.227064	1	1.016	1	0.8559	1	1.131	0.8	0.1023	0.619	-0.01844	0.8571	0.09434	1	0.3371	0.5172	-0.5397	0.7143	-0.1862	0.619	-0.0687	1	0.1275	0.5
10q23.2	GRID1	766.9	10	rs2607830	87957082	T	0.214612	0.3484	1.2	0.4186	-1.326	0.8	-3.462	0.4286	0.1689	0.4091	0.01933	0.8571	-0.2759	0.5	0.06655	0.7143	-1.307	0.4043	-0.4506	0.3279	2.227	0.2051	-0.2431	0.3182
10q23.2	GRID1	766.9	10	rs2607840	87960202	A	0.208333	0.3484	1.124	0.4706	-1.022	1	-3.542	0.4043	0.1683	0.4186	0.01435	0.7143	-0.2528	0.5909	0.08609	0.7143	-1.189	0.4706	-0.4816	0.2958	2.26	0.1875	-0.2752	0.2716
10q23.2	GRID1	766.9	10	rs11201945	87965746	A	0.19863	0.1556	1.218	0.4186	3.838	0.3226	-3.2	0.5357	-0.05706	0.6875	-0.03136	0.3231	0.411	0.3088	-0.147	0.8571	-0.7202	1	0.272	0.4359	-0.6963	0.75	0.1067	0.6875
10q23.2	GRID1	766.9	10	rs2814346	87994907	A	0.219178	0.3844	0.9269	1	3.305	0.4	0.1906	1	-0.2006	0.4848	-0.008764	0.8571	-0.59	0.1294	0.1052	0.8571	1.392	0.4474	0.5042	0.2371	0.4604	0.8	0.01815	1
10q23.2	GRID1	766.9	10	rs2814351	87998880	C	0.164384	0.2901	0.898	0.75	1.219	0.7143	3.623	0.8571	-0.4363	0.0688	-0.03333	0.6316	-0.3936	0.4474	0.2888	0.5385	0.878	0.5385	0.1057	1	-0.7224	0.8	0.1527	0.5357
10q23.2	GRID1	766.9	10	rs2814352	88004329	C	0.18287	0.2868	1.08	1	2.794	0.5385	5.814	0.2277	-0.4593	0.07377	-0.0739	0.04628	-0.28	0.5385	0.121	0.8571	-0.6295	0.8571	-0.1343	1	-0.7407	0.8571	0.07833	1
10q23.2	GRID1	766.9	10	rs1902664	88007496
10q23.2	GRID1	766.9	10	rs1947568	88008808	T	0.385845	0.2796	0.9166	0.8571	2.253	0.4186	-0.3515	1	-0.18	0.3571	-0.006585	0.7143	-0.2297	0.4595	0.3729	0.2588	1.375	0.4	0.4301	0.275	1.903	0.2034	-0.1	0.56
10q23.2	GRID1	766.9	10	rs2607863	88014423
10q23.2	GRID1	766.9	10	rs1870167	88019566	G	0.200913	0.5415	0.895	0.8571	3.837	0.3043	-0.3793	1	-0.1092	0.6875	-0.001206	1	-0.6258	0.115	-0.005945	1	1.849	0.2895	0.756	0.07965	0.6779	0.8571	0.05592	0.8571
10q23.2	GRID1	766.9	10	rs2217224	88059396	C	0.388128	0.2796	0.9323	0.8571	3.388	0.3088	-0.9313	1	-0.1838	0.4	-0.008554	0.8571	-0.206	0.6471	0.4011	0.2785	1.213	0.4722	0.4321	0.3043	1.908	0.2	-0.1316	0.5172
10q23.2	GRID1	766.9	10	rs1896526	88059468
10q23.2	GRID1	766.9	10	rs7904985	88106459	A	0.241784	0.408	0.835	0.619	5.236	0.2034	1.055	0.8571	-0.1257	0.5833	-0.04184	0.2277	0.4631	0.2683	0.1659	0.7143	-0.8011	0.8	-0.4511	0.2821	-0.3003	1	-0.1637	0.3958
10q23.2	GRID1	766.9	10	rs4933391	88111974	A	0.388128	0.6669	0.9443	0.75	-5.896	0.05128	-2.843	0.5	0.04151	0.6316	0.005853	0.8571	-0.0006266	1	-0.2283	0.5	-0.6766	0.4848	-0.2064	0.8571	-0.7037	0.6875	0.09759	0.6316
10q23.2	GRID1	766.9	10	rs7089364	88113931	A	0.172897	0.4526	1.096	0.8571	1.62	0.8571	4.162	0.3134	-0.3074	0.2034	0.002653	0.8571	-0.4572	0.3279	0.05649	1	1.46	0.38	0.4079	0.4722	-0.4556	0.8	0.04491	0.8571
10q23.2	GRID1	766.9	10	rs3814614	88118261	C	0.458904	0.403	0.8542	0.4595	6.605	0.03183	6.117	0.1047	-0.2261	0.192	-0.02358	0.75	0.125	0.619	0.3294	0.3	0.807	0.3654	0.2442	0.3654	-1.095	0.6471	-0.03628	1
10q23.31	HTR7	117.1	10	rs2420203	92497843	C	0.134703	0.2109	0.818	0.7143	-6.384	0.1376	-8.303	0.1307	0.1971	0.8	0.05594	0.1613	-0.4229	0.6471	-0.2178	0.75	-1.362	0.3	-0.5701	0.2034	-1.676	0.5357	-0.003549	1
10q23.31	HTR7	117.1	10	rs7086484	92523709	A	0.244292	0.7794	1.003	1	1.108	0.75	-2.402	0.5172	0.144	0.5833	0.009793	0.6875	0.1112	0.8	-0.05962	1	-0.2161	1	-0.3664	0.2785	-0.7771	1	0.06326	0.8
10q23.31	HTR7	117.1	10	rs12779003	92532245		0	1
10q23.31	HTR7	117.1	10	rs12412496	92536145	A	0.187215	0.4988	1.013	0.8571	0.1435	1	-3.203	0.4706	0.4121	0.07018	0.006429	0.8571	0.2642	0.6471	0.02185	1	0.1858	1	-0.489	0.2785	-0.4798	1	0.01756	0.8
10q23.31	HTR7	117.1	10	rs11596518	92544991	G	0.216895	1	0.9782	1	7.009	0.06796	-0.4499	1	-0.2384	0.2558	0.009019	0.8571	0.1018	0.8571	0.3202	0.4091	0.3851	0.8571	0.1574	0.8	2.212	0.1543	-0.2402	0.3226
10q23.31	HTR7	117.1	10	rs10785973	92588151	A	0.308219	0.06526	1.401	0.1268	-4.658	0.1832	5.209	0.2	-0.06125	0.8571	-0.05366	0.06813	0.05474	1	-0.4028	0.189	-1.153	0.2651	-0.05081	1	1.312	0.7143	-0.06953	0.6875
10q23.31	HTR7	117.1	10	rs2226116	92590219	T	0.148402	0.009825	1.195	0.8	-2.894	0.4706	1.13	0.8571	0.2184	0.3226	-0.06125	0.09609	0.6032	0.1832	0.08212	0.8571	1.212	0.8571	0.5749	0.215	1.218	0.6316	0.1901	0.4359
10q23.31	HTR7	117.1	10	rs12259062	92600025	G	0.303653	0.6257	0.9513	0.8	-1.115	0.8571	-2.454	0.5357	0.2632	0.1761	0.009755	0.8571	-0.1767	0.75	-0.1718	0.619	-0.6725	0.5	-0.7025	0.05567	-1.398	0.3226	0.1021	0.6316
10q24.31	BLOC1S2	12.7	10	rs12254005	102028675	A	0.490868	0.1478	0.9055	0.4722	0.8444	0.75	-1.07	0.8	-0.1178	0.8571	-0.00399	1	0.5877	0.04762	0.08848	0.75	1.252	0.3725	0.2006	0.5833	0.1704	0.8571	0.05737	0.8571
10q24.31	BLOC1S2	12.7	10	rs2305386	102038259	T	0.0456621	1	1.268	0.7143	6.78	0.3279	-2.228	0.8	0.0864	1	0.02386	0.8571	-1.147	0.1748	-0.1283	0.8571	0.1163	1	-0.3669	0.6471	-6.253	0.06154	0.3736	0.6875
10q25.2	ADRA2A	3.7	10	rs521674	112825580
10q25.2	ADRA2A	3.7	10	rs3750625	112829591	A	0.0527523	1	1.116	1	-1.141	0.75	-6.832	0.3958	0.4554	0.2447	-0.09151	0.1479	-0.05424	0.8571	-0.2438	0.8571	-2.864	0.8	-0.8858	0.1805	-2.567	0.4359	0.03807	1
11p15.5	DRD4	3.4	11	rs3758653	626399	C	0.200913	0.3235	0.9663	1	-0.1415	1	-4.087	0.3725	-0.1068	0.56	-0.001486	0.8571	0.395	0.3725	0.034	0.8571	-1.21	0.4595	-0.8612	0.07606	-2.852	0.1097	0.06029	0.8571
11p15.5	DRD4	3.4	11	rs936465	633568
11p15.5	TH	7.9	11	rs3842748	2137971	G	0.190821	0.7263	1.095	0.8571	-1.474	1	5.918	0.1805	0.3363	0.192	0.03219	0.3182	-0.1396	0.6875	-0.185	0.8571	-0.1364	0.8571	0.2662	0.6316	2.564	0.1413	-0.1042	0.6316
11p15.5	TH	7.9	11	rs2070762	2142911	T	0.472093	0.5331	0.7942	0.38	0.001908	1	-2.062	0.5385	0.298	0.09184	0.04522	0.08411	-0.5914	0.0423	-0.166	0.7143	0.3368	1	0.153	1	2.309	0.1	0.08412	0.7143
11p14.1	BDNF	66.9	11	rs6265	27636492	A	0.162844	0.3511	1.858	0.03541	1.67	0.7143	0.1902	1	-0.172	0.8571	-0.01024	0.8571	-0.7479	0.07606	-0.6144	0.1333	-3.645	0.02829	-1.184	0.01793	0.9924	0.7143	-0.207	0.5
11p14.1	BDNF	66.9	11	rs925948	27637280
11p14.1	BDNF	66.9	11	rs2049046	27680351	T	0.483945	0.21	0.9036	0.8571	-3.195	0.2917	-1.88	0.6316	-0.3134	0.09278	0.002016	0.8571	-0.1293	0.5909	0.2848	0.4286	1.774	0.1875	0.4503	0.2323	0.1316	1	0.05806	0.8571
11p13	SLC1A2	168	11	rs3818275	35265359	G	0.364679	0.8192	1.139	0.56	3.97	0.1905	1.602	0.75	0.1831	0.3958	0.04049	0.1846	-0.4734	0.1327	0.1811	0.5	1.056	0.4706	0.08357	0.8571	-0.8671	0.5833	0.1795	0.3088
11p13	SLC1A2	168	11	rs10488816	35267994	C	0.226027	0.3866	0.9139	0.75	-2.707	0.4706	-1.355	0.8571	-0.2038	0.339	-0.02271	0.5357	0.6824	0.05523	0.4228	0.1875	0.6108	0.8571	0.4003	0.2877	-2.617	0.09643	0.151	0.4
11p13	SLC1A2	168	11	rs2281634	35270749	A	0.0821918	0.128	0.892	0.7143	1.538	0.75	-8.999	0.1071	0.2122	0.6875	0.02608	0.5357	-0.5952	0.2958	-0.08508	0.8571	2.916	0.1506	0.7332	0.1689	0.1511	1	-0.2746	0.3281
11p13	SLC1A2	168	11	rs2273688	35295319	A	0.26484	1	0.9688	1	4.678	0.219	2.619	0.6471	0.279	0.1515	0.03917	0.3509	-0.155	0.56	0.4678	0.1791	2.419	0.09215	0.617	0.115	-0.9351	0.5357	0.3577	0.051
11p13	SLC1A2	168	11	rs4083481	35308455	A	0.228311	0.3811	0.9638	1	-3.278	0.4186	-1.379	1	-0.08071	1	-0.0001487	1	0.562	0.1121	0.3233	0.7143	-0.953	0.75	0.09533	1	-2.286	0.1736	0.2274	0.2087
11p13	SLC1A2	168	11	rs4756213	35320142	T	0.392694	0.6594	1.025	0.8571	2.297	0.5	0.1189	1	0.1754	0.5357	0.05511	0.04698	-0.3664	0.2877	0.2681	0.3509	1.363	0.2529	0.2703	0.4186	-1.042	0.5	0.133	0.4286
11p13	SLC1A2	168	11	rs2025111	35332773	C	0.493119	1	0.9049	0.56	-2.701	0.38	-0.7801	0.8571	0.02532	0.8	-0.01016	0.8	-0.09517	1	-0.4385	0.1453	-0.4884	0.6875	-0.2976	0.4706	2.085	0.1875	-0.3119	0.05761
11p13	SLC1A2	168	11	rs1320443	35337365	A	0.125571	1	0.9972	1	-0.4751	0.8571	-3.05	0.5909	-0.08059	0.8571	0.06482	0.1603	-0.3865	0.4595	0.06779	0.8	-0.535	0.7143	-0.2709	0.6471	-1.227	0.7143	-0.2379	0.3509
11p13	SLC1A2	168	11	rs7931955	35341795	C	0.151376	0.3602	1.256	0.2347	-0.9786	0.8571	1.976	0.8571	-0.3067	0.3231	0.009333	0.8	-0.1113	1	-0.5315	0.1469	-1.621	0.3182	-0.2102	0.6471	1.702	0.5172	-0.1745	0.339
11p13	SLC1A2	168	11	rs1885345	35349177	A	0.262557	0.2838	0.9684	0.8571	1.925	0.5	-4.991	0.2527	0.2204	0.2683	-0.0451	0.1812	-0.4926	0.23	0.08512	0.8571	-0.5299	0.6471	0.1069	0.6875	-0.287	0.75	0.0537	0.8571
11p13	SLC1A2	168	11	rs911562	35355929	A	0.490868	0.148	0.8192	0.2277	0.6015	1	0.9503	0.8571	0.05968	0.8571	0.05244	0.0767	0.2829	0.3182	0.1615	0.6471	1.82	0.1333	-0.04695	1	0.2296	0.8571	-0.002761	0.8571
11p13	SLC1A2	168	11	rs4593985	35359700	T	0.328704	1	0.96	1	-0.229	0.8571	0.05846	1	-0.1168	0.6471	0.03306	0.2716	0.002091	1	-0.1017	0.8571	0.491	0.8	-0.2853	0.4	-1.27	0.439	-0.1279	0.2895
11p13	SLC1A2	168	11	rs7108848	35365917
11p13	SLC1A2	168	11	rs10836389	35372547	A	0.18578	0.7328	0.9618	0.8571	5.234	0.13	2.455	0.6875	-0.1203	0.8571	0.01315	0.5385	0.007739	1	0.1349	0.8571	0.5914	0.5385	0.1839	0.75	1.355	0.8571	-0.09413	0.6316
11p13	SLC1A2	168	11	rs2421897	35394439	G	0.0182648	1	0.6546	0.38	3.305	1	10.14	0.56	-0.1581	1	0.06872	0.5385	-2.382	0.04811	-0.004599	1	4.107	0.4359	0.7926	0.8	2.052	0.5909	-0.8364	0.1534
11p13	SLC1A2	168	11	rs1923292	35394755	G	0.438073	0.2892	1.193	0.5385	-8.989	0.006066	5.183	0.1582	0.2106	0.3231	-0.002576	1	0.2907	0.4	-0.6679	0.04828	-1.09	0.619	-0.8946	0.01156	0.1647	1	-0.01901	1
11p13	SLC1A2	168	11	rs1923293	35395679	T	0.0410959	0.2274	0.5496	0.1497	1.099	1	6.22	0.8571	-0.1975	0.6875	0.1127	0.09963	-0.4852	0.5172	0.4007	0.6471	2.591	0.2933	0.4025	0.5909	0.6735	1	-0.4047	0.3
11p13	SLC1A2	168	11	rs1923295	35399184
11q12.3	CHRM1	12.9	11	rs4963323	62431179	G	0.157534	1	1.049	0.8571	-4.825	0.3043	3.789	0.5	-0.3811	0.1209	-0.04066	0.3281	-1.096	0.009	0.102	1	0.4798	0.8571	-0.03195	0.8571	-0.3015	0.6875	-0.008327	0.8571
11q12.3	CHRM1	12.9	11	rs2067477	62434882	A	0.152778	0.7282	0.6538	0.1592	1.879	0.8571	3.244	0.4706	-0.05221	0.8571	0.06915	0.1	-0.117	0.8	0.08333	0.8571	0.8198	0.6316	0.1964	1	2.491	0.217	-0.09361	0.8571
11q12.3	CHRM1	12.9	11	rs544978	62441806	C	0.275229	0.4366	1.015	1	3.057	0.5	-0.1979	1	-0.3043	0.1244	-0.01344	0.6316	0.8693	0.01699	0.6108	0.04938	0.2389	0.8571	0.1889	0.75	-0.7734	0.56	-0.07229	0.8571
11q12.3	CHRM1	12.9	11	rs2075748	62444845	A	0.210046	0.3866	0.7942	0.3654	0.8443	1	-4.899	0.2857	0.4228	0.06393	0.03219	0.3448	0.1225	0.8571	-0.1063	1	-1.762	0.186	-0.491	0.4091	0.07596	0.8571	0.1416	0.5909
11q14.3	GRM5	540.2	11	rs308884	87883972	A	0.175799	1	0.7568	0.3088	-2.115	0.5909	-3.928	0.4706	-0.3983	0.1204	-0.01165	0.75	-0.05492	0.8571	-0.09936	1	-2.284	0.2233	-0.08473	0.75	0.8168	0.8571	-0.09944	0.4848
11q14.3	GRM5	540.2	11	rs6483229	87903521	A	0.378995	1	1.01	1	-1.623	0.8571	-1.532	0.8	0.1287	0.6471	0.002994	1	0.2154	0.7143	-0.1468	0.8571	0.7719	0.8571	0.188	0.75	1.209	0.3509	-0.08603	0.6471
11q14.3	GRM5	540.2	11	rs10501667	87904955	G	0.344749	1	1.052	0.8571	1.969	0.339	6.947	0.1262	-0.05796	0.8571	-0.001532	1	0.002426	1	0.1881	0.8571	0.362	0.75	-0.2266	0.5909	-3.274	0.02644	0.3425	0.03567
11q14.3	GRM5	540.2	11	rs178244	87908693	A	0.451835	1	1.145	0.56	-1.212	0.8571	3.916	0.2716	-0.2831	0.1724	-0.01045	0.8571	-0.2657	0.3585	-0.3013	0.2785	-2.692	0.03655	-0.7949	0.02582	-1.661	0.3	0.09391	0.7143
11q14.3	GRM5	540.2	11	rs905645	87910401	A	0.136986	1	0.7508	0.2821	0.4764	1	-7.582	0.1471	-0.4717	0.08491	-0.01231	1	-0.09904	0.8571	-0.2778	1	-1.788	0.8571	-0.1759	0.7143	1.386	0.5833	-0.2171	0.3571
11q14.3	GRM5	540.2	11	rs308892	87911831	T	0.317352	0.8151	0.9305	0.6875	1.845	0.6875	6.929	0.08012	0.08679	0.6471	-0.03212	0.3448	0.5221	0.1256	0.1961	0.8	1.21	0.3958	0.5743	0.115	-0.2752	1	0.1276	0.75
11q14.3	GRM5	540.2	11	rs2131068	87920854	T	0.0136986	1	1.228	1	-0.0861	1	-18.74	0.3043	-0.4482	0.439	-0.1142	0.2821	-0.4694	0.6316	0.2967	0.75	6.018	0.2651	0.9422	0.8571	7.443	0.215	-0.3945	1
11q14.3	GRM5	540.2	11	rs308793	87923538	T	0.472603	0.4028	1.239	0.3279	-1.471	0.619	-6.504	0.07759	0.3837	0.06914	0.05023	0.07357	-0.05207	0.8571	-0.06158	1	-0.8518	0.8571	-0.4141	0.3878	2.027	0.139	-0.2123	0.2051
11q14.3	GRM5	540.2	11	rs308787	87925352	G	0.0890411	1	0.7488	0.5385	9.884	0.04895	9.275	0.125	0.1738	0.5385	0.001089	1	0.5624	0.4359	0.4437	0.4474	1.333	0.5833	0.8115	0.219	-1.825	0.4474	0.04735	0.8571
11q14.3	GRM5	540.2	11	rs719182	87929030	T	0.136986	1	0.8192	0.4474	-3.048	0.3958	-4.599	0.2917	-0.27	0.275	-0.002001	1	0.1206	1	-0.1399	1	-1.279	0.5909	-0.09491	1	2.599	0.2683	-0.2042	0.4186
11q14.3	GRM5	540.2	11	rs10501669	87933883	A	0.0114679	1	2.887	0.2917	-12.21	0.38	-3.764	0.75	-0.04504	1	-0.005329	0.8571	-1.818	0.2917	-1.766	0.2182	0.3799	1	0.7424	0.75	13.14	0.04778	-0.7318	0.4091
11q14.3	GRM5	540.2	11	rs308873	87936450	A	0.178082	0.4612	1.054	0.6875	0.3376	1	-1.807	0.8571	0.3055	0.2017	-0.0005261	1	0.3281	0.4474	0.6514	0.1121	0.7229	0.8571	0.2083	0.6875	0.1268	1	0.1287	0.75
11q14.3	GRM5	540.2	11	rs10501670	87938932	G	0.214612	1	1.229	0.4	-4.214	0.2233	-4.467	0.2857	-0.2722	0.1805	-0.01577	0.6316	-0.5815	0.1437	-0.3215	0.8571	-1.947	0.1429	-0.3285	0.38	1.705	0.4359	-0.2033	0.2785
11q14.3	GRM5	540.2	11	rs308875	87942090	T	0.3379	0.8096	1.261	0.3088	-1.997	0.7143	-3.911	0.4091	-0.2017	0.3448	-0.02967	0.4474	-0.4703	0.1689	-0.2422	0.6875	-0.8685	0.56	0.06032	0.8571	1.667	0.2529	-0.2681	0.1268
11q14.3	GRM5	540.2	11	rs2133395	87961055	A	0.296804	0.4366	1.216	0.3654	-5.261	0.09818	-5.855	0.1429	-0.1949	0.3585	-0.02449	0.4359	-0.5412	0.1126	-0.2357	0.8571	-0.6881	0.8571	-0.08761	0.8571	2.36	0.1572	-0.3311	0.08544
11q14.3	GRM5	540.2	11	rs1504088	87965452	T	0.244292	0.7714	1.115	0.5172	-3.587	0.3	-5.936	0.1645	-0.1798	0.5172	-0.01441	0.6471	-0.4623	0.1582	-0.3868	0.2958	-1.244	0.56	-0.1455	0.8571	1.466	0.5357	-0.187	0.339
11q14.3	GRM5	540.2	11	rs3816649	87977813	C	0.0799087	0.3657	1.16	0.7143	-0.7619	1	0.5371	1	0.2659	0.4	-0.05192	0.3043	0.1244	0.8571	0.6235	0.2917	1.817	0.3725	0.184	0.8571	1.751	0.619	-0.2426	0.4595
11q14.3	GRM5	540.2	11	rs1354411	88016449	G	0.0525114	0.08061	1.829	0.2087	-9.9	0.1232	-1.045	0.8	-0.3065	0.4091	-0.047	0.3231	-0.3147	1	0.05357	0.8571	2.206	0.3636	0.7511	0.3333	3.982	0.2785	-0.29	0.4848
11q14.3	GRM5	540.2	11	rs1499043	88032310	G	0.0136986	1	0.7059	0.75	-9.361	0.7143	8.851	0.6471	-0.1525	1	0.1054	0.2716	0.1943	1	1.607	0.1761	10.51	0.03233	3.373	0.02515	0.5746	1	0.4542	0.56
11q14.3	GRM5	540.2	11	rs904462	88070572	G	0.0776256	1	0.9464	0.8	-6.781	0.3	-0.291	1	0.09736	0.6471	0.05001	0.2588	-0.4686	0.3654	0.3037	0.6875	2.177	0.339	0.7511	0.3088	1.416	0.5909	0.02022	1
11q14.3	GRM5	540.2	11	rs6483387	88079083	A	0.0550459	1	0.877	0.8571	-7.861	0.3725	2.631	0.8	-0.2435	0.5385	0.04122	0.7143	0.133	0.8571	1.092	0.1226	5.07	0.06846	1.442	0.1506	-1.296	0.619	0.2365	0.6471
11q14.3	GRM5	540.2	11	rs3763964	88079420	C	0.0136986	1	0.3399	0.07089	-7.2	0.3958	9.912	0.6875	-0.3256	0.6875	0.2089	0.06667	0.1627	0.8571	2.095	0.09926	14.77	0.003983	3.588	0.01329	-10.16	0.1116	2.028	0.001971
11q14.3	GRM5	540.2	11	rs2219746	88082538	A	0.257991	0.1067	0.9852	0.8571	-1.963	0.8571	-7.795	0.08385	0.002432	1	-0.02	0.6471	-0.2031	0.4474	-0.1349	0.8571	-0.9782	0.8571	-0.1072	0.75	0.8844	0.7143	-0.07075	0.8571
11q14.3	GRM5	540.2	11	rs1993842	88091682	G	0.0593607	1	1.546	0.3333	-7.228	0.2447	-6.915	0.2917	0.1535	0.5909	-0.01494	0.75	-0.9119	0.1497	-0.6985	0.2087	-1.469	0.6471	-0.3934	0.6471	5.817	0.06422	-0.5542	0.134
11q14.3	GRM5	540.2	11	rs2169662	88093542	C	0.0296804	1	2.229	0.2716	-7.953	0.3226	-8.661	0.3654	-0.2481	0.5909	-0.1143	0.1634	-0.0606	1	-0.1905	0.8571	-0.2956	0.8571	-0.4968	0.8	3.782	0.5	-0.6343	0.2651
11q14.3	GRM5	540.2	11	rs1532548	88096475	G	0.143836	0.6829	0.97	1	4.471	0.2821	-3.637	0.5385	-0.002391	1	0.03726	0.3654	-0.3375	0.4286	0.36	0.3958	2.688	0.2447	0.01102	1	-2.985	0.1701	0.1117	1
11q14.3	GRM5	540.2	11	rs1499177	88097077	G	0.309633	0.8096	0.983	0.75	-4.127	0.2529	-5.207	0.1761	-0.03151	1	-0.01712	0.5385	-0.2426	0.4474	0.02775	0.8571	-0.04198	1	0.2547	0.439	0.712	0.7143	-0.02586	1
11q14.3	GRM5	540.2	11	rs904493	88104997	T	0.248858	0.7961	0.7964	0.2277	-2.362	0.4722	-3.75	0.3636	-0.05362	1	-0.001065	1	-0.03341	1	-0.01102	1	0.6049	0.8571	0.3555	0.3585	1.37	0.5	-0.04201	1
11q14.3	GRM5	540.2	11	rs1000061	88115425	G	0.383028	0.8327	0.6728	0.06378	-3.487	0.2588	-0.8208	0.8571	0.08433	0.5909	0.01799	0.56	0.1198	0.5385	0.2901	0.3725	1.207	0.3333	0.5793	0.1004	1.362	0.38	0.1005	0.5833
11q14.3	GRM5	540.2	11	rs10501680	88117162	T	0.0806452	1	1.47	0.38	-4.683	0.4474	-5.519	0.4286	-0.1395	0.5385	-0.02792	0.6875	-0.1445	1	0.4282	0.75	1.894	0.3279	0.9384	0.1805	-2.315	0.3279	0.3017	0.3279
11q14.3	GRM5	540.2	11	rs1903851	88120139	C	0.136986	0.5897	1.666	0.1023	-5.687	0.1453	-5.873	0.2473	-0.006877	0.8571	-0.0179	0.8571	-0.404	0.3448	0.1496	0.8571	0.7883	0.5909	0.4997	0.4722	0.8985	0.7143	0.006132	1
11q14.3	GRM5	540.2	11	rs1903841	88173280	T	0.291284	0.5762	1.389	0.2051	0.6694	0.8571	-0.5684	0.8571	0.06421	0.8	-0.03497	0.2347	0.06601	0.8571	0.1592	0.7143	0.4615	0.6471	0.1858	0.5909	-0.8185	0.8571	0.08445	0.5909
11q14.3	GRM5	540.2	11	rs645327	88228434	C	0.304147	0.2585	0.6313	0.04148	-1.531	0.6316	-1.306	0.75	0.08046	1	0.004585	1	0.1812	0.4706	0.2636	0.4043	0.8883	0.6316	0.5007	0.1603	0.6114	0.6875	0.07902	0.5385
11q14.3	GRM5	540.2	11	rs547644	88277389	A	0.0273973	1	1.49	0.4848	-1.044	0.8571	6.685	0.8	1.177	0.04368	-0.04712	0.619	-0.388	0.8571	-0.6759	0.5	-2.129	0.75	-0.7616	0.5909	5.193	0.2212	-0.4592	0.5385
11q14.3	GRM5	540.2	11	rs167569	88281729	A	0.0228311	1	1.071	1	3.398	0.75	11.37	0.3571	1.525	0.01832	-0.05253	0.75	-0.2481	0.8571	-0.3669	0.5909	-2.116	0.8571	-0.9112	0.4474	2.636	0.5	-0.3384	0.56
11q14.3	GRM5	540.2	11	rs1508673	88287173
11q14.3	GRM5	540.2	11	rs10830200	88385087	T	0.493119	0.8368	1.156	0.5172	0.2068	1	3.904	0.2396	-0.2382	0.2051	0.01178	0.8571	-0.1726	0.5909	-0.1675	0.7143	0.4174	1	-0.179	0.8	0.3845	0.75	-0.04243	1
11q14.3	GRM5	540.2	11	rs7126679	88393493	T	0.458904	0.6733	1.05	0.7143	1.737	0.4091	3.509	0.25	-0.3022	0.1488	0.02042	0.7143	0.04985	0.8571	0.1231	0.8571	1.18	0.3878	-0.01969	1	-0.9437	0.6875	0.03813	0.8571
11q23.1	NCAM1	316.4	11	rs7944570	112350798	G	0.173516	0.4277	1.279	0.5	1.607	1	3.378	0.4186	-0.1019	0.8571	0.0325	0.3585	-0.2692	0.6471	0.1415	0.5833	-0.524	0.8571	0.04204	1	-1.955	0.3654	0.2006	0.3226
11q23.1	NCAM1	316.4	11	rs12575544	112424195	A	0.240826	0.7861	0.7778	0.2716	5.032	0.1846	-3.269	0.3725	-0.4252	0.06651	0.01904	0.8571	0.3249	0.3279	0.5933	0.0871	1.978	0.1656	0.4224	0.5172	-1.843	0.2785	0.128	0.4706
11q23.1	NCAM1	316.4	11	rs2509377	112431469	A	0.447489	0.8335	1.018	1	4.32	0.1805	0.9588	0.8	-0.2166	0.2588	0.02409	0.339	0.00784	1	0.3202	0.3043	0.5932	0.8571	0.2257	0.5909	-3.124	0.03432	0.3826	0.03567
11q23.1	NCAM1	316.4	11	rs7933413	112464115	G	0.184932	0.3547	0.6876	0.186	3.616	0.3448	-2.355	0.8571	-0.1441	0.5172	0.03545	0.8571	0.4779	0.1748	0.6548	0.08232	2.239	0.1171	0.523	0.2716	-3.165	0.07781	0.2885	0.1534
11q23.1	NCAM1	316.4	11	rs10502168	112500642	A	0.0799087	0.5566	0.7591	0.4595	4.913	0.4286	3.253	0.5909	-0.03856	0.8571	0.06308	0.2347	0.9639	0.08108	1.008	0.07736	2.024	0.3878	0.9891	0.1145	-3.661	0.1983	0.4292	0.1582
11q23.1	NCAM1	316.4	11	rs1245119	112506871	G	0.294521	0.8026	1.035	1	-2.227	0.4359	0.5169	0.8571	-0.02904	1	0.01776	0.5833	-0.05854	0.8571	0.184	0.8571	-0.5135	0.75	0.2674	0.6316	-3.938	0.01715	0.5565	0.002131
11q23.1	NCAM1	316.4	11	rs4937993	112509872	A	0.486301	1	0.8247	0.3	0.7605	0.8571	-0.4227	1	-0.1886	0.3226	0.01517	1	-0.08576	0.8	0.3187	0.2716	0.8816	0.8571	0.3672	0.3333	-3.017	0.02076	0.3315	0.0404
11q23.1	NCAM1	316.4	11	rs1261878	112513530	A	0.194064	0.4988	1.147	0.8571	-2.428	0.5385	0.2287	1	-0.01038	1	0.00544	1	-0.3595	0.4186	-0.00823	1	-0.9162	0.5833	0.06418	1	-3.462	0.04746	0.5616	0.006229
11q23.1	NCAM1	316.4	11	rs10502169	112523618	G	0.0936073	1	0.9206	0.75	2.776	0.5357	-0.3875	0.8571	0.05863	0.8	0.02974	0.6316	0.7189	0.1967	0.688	0.2069	1.192	0.619	0.6326	0.4091	-2.898	0.25	0.2761	0.439
11q23.1	NCAM1	316.4	11	rs10502170	112545328	G	0.114155	0.6247	0.8331	0.4848	0.8699	1	0.5257	1	0.271	0.339	0.03612	0.8571	0.8053	0.09408	0.6998	0.1361	1.811	0.339	0.7621	0.1515	-2.243	0.4186	0.169	0.5833
11q23.1	NCAM1	316.4	11	rs2043602	112548936	G	0.294521	0.6164	1.028	1	-1.184	0.6471	0.2553	1	0.156	0.7143	0.009296	0.8571	0.1477	0.8571	0.3061	0.3226	0.2576	0.56	0.3707	0.3448	-3.844	0.01344	0.4766	0.004673
11q23.1	NCAM1	316.4	11	rs2196456	112561921	C	0.174312	1	1.331	0.2619	-1.644	0.619	0.162	0.8571	0.0297	1	-0.02247	0.5385	-0.2881	0.619	-0.09648	0.75	-1.524	0.3226	-0.1981	0.6471	-3.794	0.03639	0.5356	0.01197
11q23.1	NCAM1	316.4	11	rs1943620	112570503	A	0.362385	0.1961	0.8094	0.56	-5.667	0.05263	3.595	0.2785	-0.03537	0.8571	0.04741	0.08571	0.1013	0.8571	0.242	0.4186	1.528	0.2069	0.3156	0.3725	-0.3529	1	0.1676	0.2917
11q23.1	NCAM1	316.4	11	rs1836796	112578570	A	0.46347	0.2904	1.203	0.56	4.96	0.09375	3.691	0.2917	0.05057	0.75	-0.0576	0.02977	-0.09351	0.8	-0.2344	0.4186	-0.9548	0.4359	-0.1943	0.5833	0.4663	0.8	-0.1745	0.2877
11q23.1	NCAM1	316.4	11	rs1821693	112582751	C	0.428571	0.05371	0.9331	0.8571	-4.892	0.08824	0.2021	0.8571	-0.04609	0.6875	0.03423	0.1582	-0.179	0.56	0.2205	0.5172	0.6274	0.6471	0.1801	0.5909	-0.8035	0.8	0.19	0.1846
11q23.1	NCAM1	316.4	11	rs2850303	112596440	T	0.484018	0.4102	0.7289	0.1724	-5.644	0.04437	-2.129	0.7143	0.007477	0.8571	0.04896	0.07162	-0.06254	0.8571	0.0341	0.8571	0.6442	0.619	-0.04468	0.8571	-1.004	0.75	0.2084	0.215
11q23.1	NCAM1	316.4	11	rs646558	112611117	T	0.187215	0.02422	0.788	0.3231	-3.58	0.2651	-10.97	0.01126	0.4025	0.07584	0.01072	1	-0.208	0.5909	0.1414	0.6875	-0.146	1	-0.3144	0.6471	-1.454	0.3654	0.1185	0.6471
11q23.1	NCAM1	316.4	11	rs2303377	112616711	C	0.417808	0.05545	1.007	1	2.117	0.5385	-1.119	0.8571	-0.08975	1	-0.00669	0.8571	0.4246	0.2716	0.1161	1	1.158	0.4474	0.4923	0.1875	-0.4831	0.8571	0.1457	0.4186
11q23.1	NCAM1	316.4	11	rs620291	112619068	G	0.139269	1	0.5955	0.07278	3.722	0.38	-0.8394	1	0.2087	0.75	0.03439	0.8571	-0.5801	0.2087	0.5279	0.2958	0.2798	0.8571	-0.4442	0.4	-0.1866	0.8571	0.06373	0.75
11q23.1	NCAM1	316.4	11	rs605843	112630444	G	0.277523	1	0.8227	0.56	-3.874	0.3	-0.2495	1	0.1072	0.5385	-0.008371	0.8571	0.1267	0.8571	0.09257	0.8	2.17	0.139	0.5145	0.2421	-1.542	0.4595	-0.004477	1
11q23.1	NCAM1	316.4	11	rs7951404	112634337	A	0.0639269	1	0.4265	0.04502	-2.434	0.8571	-1.31	1	0.08354	1	-0.003887	1	1.322	0.04714	0.7482	0.2588	6.487	0.01338	1.426	0.05882	-1.418	0.7143	0.1711	0.6316
11q23.1	NCAM1	316.4	11	rs618114	112650283
11q23.1	NCAM1	316.4	11	rs668204	112654852	A	0.0848624	1	1.041	0.8571	7.273	0.1327	6.013	0.3043	-0.2571	0.4848	-0.06397	0.1799	-0.2751	1	0.03369	1	-0.03812	1	0.5359	0.3448	1.177	0.6875	-0.2948	0.2716
11q23.2	DRD2	65.58	11	rs6279	112786283	C	0.3379	1	1.061	0.8571	3.203	0.4848	0.5228	1	0.02585	0.8571	0.03415	0.4474	0.2757	0.5357	0.1967	0.5357	-0.7856	0.5833	-0.1681	0.619	0.8514	0.8	-0.09462	0.5833
11q23.2	DRD2	65.58	11	rs1076563	112801119	T	0.433486	0.6656	1.109	0.6471	0.3528	0.8571	-0.7049	1	0.02972	0.8571	-0.009495	1	-0.2245	0.4186	0.06553	1	-1.447	0.2277	-0.5474	0.1187	1.461	0.3226	-0.2078	0.2651
11q23.2	DRD2	65.58	11	rs7125415	112815891	T	0.107306	0.5566	1.249	0.6875	1.833	0.8	0.259	1	0.2376	0.4848	-0.03883	0.6471	0.3894	0.6471	0.193	0.7143	-1.686	0.4706	-0.4131	0.7143	1.744	0.4706	-0.1167	0.8571
11q23.2	DRD2	65.58	11	rs4648318	112818599	A	0.267123	6.303e-05
11q23.2	DRD2	65.58	11	rs4274224	112824662	G	0.454128	0.09223	0.8425	0.4706	1.366	0.8	2.777	0.5	0.0959	0.619	0.02299	0.8571	0.3642	0.2558	0.4735	0.1145	1.646	0.1805	0.69	0.03972	-2.429	0.1376	0.3609	0.02683
11q23.2	DRD2	65.58	11	rs7131056	112834984	A	0.440639	0.2053	0.9296	0.6875	-1.543	0.5385	-3.046	0.4091	0.002696	1	-0.003625	0.8571	-0.3021	0.2447	-0.03607	0.8571	0.1714	1	0.02677	0.8571	-0.5948	0.8	0.01457	0.8
11q23.2	DRD2	65.58	11	rs4350392	112840927	A	0.158257	0.327	1.769	0.06481	-1.79	0.6316	1.358	0.8571	-0.2509	0.4186	-0.007029	0.8	0.09754	0.8	-0.2348	0.6875	-2.636	0.1592	-0.8322	0.08282	0.5106	0.8571	-0.2462	0.2323
11q23.2	DRD2	65.58	11	rs1799978	112851561
11q23.2	DRD2	65.58	11	rs12364283	112852165	G	0.0527523	0.1128	1.653	0.7143	2.107	1	3.484	1	-0.08242	1	0.07447	0.3088	0.5279	0.5385	0.6951	0.2619	-1.577	0.8571	-0.7129	0.2917	0.7507	0.6875	-0.1019	0.6471
11q23.3	GRIK4	325.9	11	rs6589829	120036183	C	0.37844	0.5111	0.9215	0.6471	2.673	0.3654	-1.098	1	0.05165	0.8571	-0.006725	1	-0.2178	0.4474	-0.269	0.4359	-1.236	0.3231	-0.3025	0.3571	1.348	0.4474	-0.2226	0.215	0.2123	1	0.6901	0.8571	-7.183	0.3279	21.25	0.05195	-0.3925	0.4	-0.01092	0.8571	-0.6456	0.6471	0.08997	0.8571	1.46	0.5	-0.04064
11q23.3	GRIK4	325.9	11	rs7928347	120041103	T	0.211009	1	0.6943	0.1701	-4.265	0.2347	1.066	1	0.2079	0.5833	0.04513	0.1603	0.6131	0.09153	0.4147	0.2558	1.338	0.3134	0.4729	0.2396	-1.838	0.38	0.2901	0.2347	0.3158	0.513	1.662	0.4474	0.5224	0.8	-0.8253	1	0.114	0.7143	-0.07388	0.2529	-0.2786	0.8571	-0.164	0.6875	-1.652	0.3	-0.1299
11q23.3	GRIK4	325.9	11	rs10502240	120053122	T	0.125571	0.3511	1.12	0.8571	-7.083	0.125	-3.373	0.8	-0.1826	0.6875	-0.04917	0.38	-0.9581	0.06034	-0.5881	0.2051	-1.394	0.5	0.2165	0.6875	5.019	0.01811	-0.3262	0.2162	0.1908	1	0.6717	0.3333	3.345	0.8571	7.528	0.8571	0.2051	1	0.009109	0.8571	0.9545	0.1497	0.8364	0.1268	1.157	0.8571	0.6234
11q23.3	GRIK4	325.9	11	rs4445646	120061551	C	0.328767	0.137	1.141	0.8	3.584	0.2255	-5.516	0.2255	-0.03624	0.8	-0.007529	0.6316	-0.1851	1	-0.1058	0.8	0.1948	1	0.2238	0.5	0.2905	0.8571	-0.06119	1	0.2039	1	2.906	0.09184	9.276	0.2821	-9.352	0.4706	-0.1947	0.75	-0.07386	0.1983	-0.9392	0.1327	-0.004749	1	0.6498	0.75	0.3505
11q23.3	GRIK4	325.9	11	rs7126415	120071745	C	0.445205	0.2892	1.189	0.5161	2.463	0.3958	-6.095	0.1166	-0.2981	0.08626	-0.05907	0.03404	-0.421	0.1656	-0.2781	0.3958	-0.2218	0.8571	0.2023	0.6471	0.6039	0.6316	-0.08666	0.56	0.3581	0.4874	1.646	0.5	-4.332	0.8571	-5.707	0.5385	0.02502	1	-0.08167	0.1166	-0.4971	0.38	-0.1843	0.8	-0.9082	0.7143	0.523
11q23.3	GRIK4	325.9	11	rs11217976	120077744
11q23.3	GRIK4	325.9	11	rs3133855	120090061	A	0.30137	0.4366	1.239	0.3571	5.83	0.07918	-4.385	0.25	-0.09329	0.7143	-0.05091	0.08333	-0.2307	0.4848	-0.05798	0.8571	0.09147	1	0.04579	0.8571	-0.6052	0.6875	0.0426	1	0.4474	0.5704	1.286	0.4706	-0.4251	1	-4.259	0.6471	0.04811	0.8571	0.04842	0.3571	-0.128	0.8571	-0.1059	0.8571	-1.351	0.4091	-0.0387
11q23.3	GRIK4	325.9	11	rs1939664	120090510	A	0.440639	0.8324	1.178	0.75	1.093	0.8	-8.022	0.02383	-0.3119	0.08852	-0.05083	0.06181	-0.5632	0.05645	-0.4819	0.09574	-0.3184	0.8571	0.1528	0.8571	0.3342	0.8	0.02387	0.8	0.3092	1	1.475	0.4848	6.357	0.3281	-5.202	0.75	0.161	0.6316	-0.04157	0.3	-0.759	0.2529	-0.02639	1	-0.9023	0.619	0.1782
11q23.3	GRIK4	325.9	11	rs949298	120113295	A	0.248858	0.5731	1.032	0.75	1.953	0.7143	-1.494	0.8571	-0.1171	0.7143	-0.0334	0.3279	-0.3346	0.2785	-0.2782	0.4359	0.2638	0.8	0.3605	0.4359	0.5532	1	-0.08468	0.7143	0.2105	1	0.4752	0.1097	0.06438	1	9.12	0.3226	-0.3793	0.2588	0.1507	0.01173	0.285	0.8	1.093	0.0568	3.616	0.09677	0.9661
11q23.3	GRIK4	325.9	11	rs1945010	120122714	T	0.342466	0.479	1.079	0.75	5.1	0.1347	-1.359	0.619	-0.102	1	-0.02393	0.5357	-0.1149	0.6875	-0.3063	0.4359	-0.4114	0.8571	0.1239	0.8571	-0.4316	0.75	0.05135	0.8571	0.2237	1	0.5672	0.2	1.102	0.75	7.266	0.3654	-0.3351	0.3509	0.09092	0.1135	0.7296	0.3088	1.081	0.05082	3.678	0.08738	1.468
11q23.3	GRIK4	325.9	11	rs2156762	120129549	C	0.262557	0.4008	1.213	0.2785	-4.012	0.2651	0.9269	1	0.1997	0.4091	0.01309	0.6316	0.6341	0.07219	-0.03229	1	-1.255	0.3654	-0.3591	0.56	0.887	0.8571	-0.0372	0.8	0.3158	0.5548	1.043	0.8571	6.057	0.8571	4.65	0.4474	-0.3693	0.3134	0.01043	0.8571	-0.01187	1	0.7273	0.107	1.189	0.4359	1.038
11q23.3	GRIK4	325.9	11	rs3133864	120133222	A	0.158257	0.3995	1.231	0.3226	-2.348	0.5357	5.05	0.339	0.5257	0.07606	0.01636	0.7143	1.217	0.005405	0.1447	0.8571	-0.2933	0.8571	-0.2468	0.7143	0.3251	1	-0.07204	0.5909	0.02667	1	0.7725	0.4722	-0.4689	0.8571	18.1	0.5385	0.6668	1	0.09656	0.6471	0.3996	1	-0.2156	1	2.253	0.8571	0.102
11q23.3	GRIK4	325.9	11	rs10502242	120146214	G	0.0182648	1	1.899	0.5172	-4.65	1	-0.008685	1	-0.09567	0.8571	-0.1284	0.1453	-1.588	0.1275	-0.7229	0.5357	-6.504	0.1116	-1.443	0.2255	0.3039	0.8571	-0.7491	0.2	0.1	0.1111	0.968	0.8571	18.24	0.08036	-4.478	0.75	-0.09092	1	0.01889	0.75	0.08225	0.8571	-0.006113	1	-0.6546	1	0.02441
11q23.3	GRIK4	325.9	11	rs7948804	120148017	C	0.118721	0.5911	1.104	0.8571	-4.908	0.275	-9.035	0.0688	0.1709	0.6471	-0.00877	1	-0.5755	0.2051	-0.1032	0.75	0.1734	1	0.3219	0.4186	0.5293	0.75	0.006358	1	0.3882	0.06473	2.493	0.06222	-3.16	0.6875	-11.2	0.2212	0.384	0.2651	-0.04331	0.4	-0.6217	0.339	-0.6714	0.1799	-2.816	0.1453	-0.5131
11q23.3	GRIK4	325.9	11	rs948028	120149657	C	0.157534	0.6861	1.163	0.5909	-3.949	0.25	-6.519	0.1967	-0.02253	0.8571	-0.02705	0.8571	-0.4666	0.2958	-0.06459	1	-0.6288	0.6875	0.08054	0.8571	0.6457	0.6875	0.02367	1	0.3487	0.1324	0.7411	0.5385	4.398	0.6471	7.257	0.6316	-0.5265	0.06378	-0.003562	0.8571	0.3267	0.619	0.478	0.3585	1.83	0.2958	0.8562
11q23.3	GRIK4	325.9	11	rs2852217	120152436	C	0.267123	0.3547	1.489	0.05027	5.282	0.08654	-2.314	0.5	-0.3177	0.08232	-0.04181	0.1534	-0.00918	1	-0.01491	0.8571	-1.335	0.4091	-0.4148	0.2857	-0.5003	0.6316	-0.02932	0.8571	0.1053	0.3481	0.5019	0.1281	-12.71	0.1111	13.39	0.192	-0.8511	0.06195	0.01068	0.8571	-0.5302	0.75	0.5593	0.4848	1.437	0.5357	0.9795
11q23.3	GRIK4	325.9	11	rs1815771	120161689	A	0.059633	1	1.044	1	5.394	0.4	21.52	0.01454	0.07765	0.8571	0.0588	0.2588	0.9602	0.1773	0.06957	1	0.07482	1	0.6293	0.4091	-2.584	0.6471	0.4383	0.339	0	0
11q23.3	GRIK4	325.9	11	rs879602	120161782	G	0.0890411	1	1.195	0.6875	5.314	0.8571	16.73	0.02239	-0.2171	0.56	-0.06184	0.1825	-0.3836	0.8571	-0.3895	0.4186	-1.9	0.3333	0.1736	0.7143	1.228	0.6471	0.07812	0.8571	0.05921	1	1.773	0.56	17.83	0.1623	7.527	0.8571	-0.9016	0.1935	-0.007728	0.8571	-0.7651	0.5385	-0.7011	0.75	-0.1314	1	0.4219
11q23.3	GRIK4	325.9	11	rs3133860	120166388	A	0.131944	0.6662	0.9501	0.8	4.623	0.2588	1.585	1	-0.2477	0.2651	-0.002731	1	0.2693	0.56	-0.03084	0.8571	-2.035	0.2917	-0.7326	0.13	-0.07888	0.8571	-0.01743	1	0.3108	1	0.7669	0.8571	2.012	0.8	-6.341	0.4595	-0.2113	0.6316	0.02376	0.5833	0.7808	0.3	0.05038	1	1.091	0.5172	0.1402
11q23.3	GRIK4	325.9	11	rs1954787	120168573	T	0.422374	0.02291	1.567	0.02121	5.264	0.06897	4.636	0.2619	-0.1973	0.2212	-0.009254	0.75	0.2376	0.5833	-0.2761	0.3725	-3.5	0.004402	-1.004	0.003374	0.3067	0.75	0.04695	1	0.2237	1	0.731	0.5385	-4.382	0.8571	-2.241	0.8571	-0.06293	0.8	0.02654	0.8	-0.225	0.8571	0.6622	0.2785	3.041	0.1562	0.9743
11q23.3	GRIK4	325.9	11	rs1939670	120184769	G	0.0506912	1	2.291	0.1294	-10.63	0.1712	10.91	0.1805	-0.09521	1	-0.1084	0.1121	-0.5231	0.8571	-0.7509	0.2716	-4.848	0.1038	-0.1543	0.75	2.339	0.6471	-0.14	1	0.4467	1	1.255	0.7143	-2.612	0.8571	-5.126	0.7143	0.03089	0.8571	-0.001854	0.8571	-0.455	0.6316	0.03693	1	1.121	0.7143	1.137
11q23.3	GRIK4	325.9	11	rs7105286	120192444
11q23.3	GRIK4	325.9	11	rs4935752	120194329	C	0.331797	0.04729	0.6663	0.04516	-0.6371	0.8	-0.4511	1	-0.2127	0.2857	-0.03397	0.4359	-0.3092	0.3654	0.3501	0.2917	0.9448	0.8	0.3553	0.339	-1.408	0.3448	-0.09007	0.7143	0.1184	1	2.846	0.23	8.108	0.5172	-4.668	0.75	0.7213	0.113	0.1285	0.09712	-0.9667	0.3043	0.1532	1	-1.169	0.8571	-0.3015
11q23.3	GRIK4	325.9	11	rs6589846	120205357	G	0.438356	0.3776	1.442	0.06181	1.588	0.6875	-5.149	0.1506	0.1609	0.3231	-0.01957	0.4848	-0.3269	0.3088	-0.5212	0.08108	-0.8516	0.4186	-0.1298	0.8571	1.694	0.1967	-0.1196	0.8	0.1974	0.3481	1.127	0.8571	2.18	0.8571	-10.18	0.4706	-0.2416	0.5909	0.08098	0.1562	-0.4858	0.4706	-0.3291	0.6471	1.314	0.6316	-0.09062
11q23.3	GRIK4	325.9	11	rs7121233	120222363	C	0.353881	0.5171	0.6946	0.1004	3.037	0.3448	4.704	0.1773	-0.1716	0.3279	-0.02412	0.4848	0.01654	1	0.5851	0.07459	1.093	0.3448	0.368	0.4186	-1.427	0.3636	-0.09903	0.619	0.1184	1	2.675	0.3088	8.108	0.5172	-0.3982	1	0.4542	0.3585	0.07572	0.3448	-0.5505	0.5833	0.6322	0.339	0.1226	1	0.3855
11q23.3	GRIK4	325.9	11	rs11218030	120225204	G	0.23516	0.3733	1.144	0.6316	-1.926	0.4848	-4.953	0.1967	-0.02802	0.8571	0.03312	0.2933	-0.05577	0.8571	-0.2138	0.56	0.5914	0.56	0.198	0.6316	-0.127	0.8	0.1891	0.8571	0.06579	1	0.8828	0.8	-5.182	0.75	13.65	0.5385	-0.3115	0.8	0.07828	0.4	-1.171	0.2877	-1.508	0.1262	2.525	0.6471	0.06364
11q23.3	GRIK4	325.9	11	rs4331110	120235879	A	0.442922	0.833	1.158	0.4848	-2.12	0.5172	-1.678	1	0.07769	0.8571	0.02932	0.2917	0.1667	0.8	-0.2254	0.4186	0.253	0.8	0.2472	0.4186	0.4673	0.8	0.2255	0.217	0.38	1	1.503	0.4706	12.7	0.107	-2.622	0.8571	-0.1685	0.8	0.00945	0.8571	0.01546	1	0.4403	0.3182	-0.01809	1	0.2063
11q23.3	GRIK4	325.9	11	rs4344499	120239629	G	0.269406	0.7794	1.302	0.2716	-3.776	0.1562	-4.703	0.2785	-0.07891	1	0.02874	0.3448	-0.2745	0.5385	-0.3014	0.3878	0.3108	0.8	0.2172	0.6875	-0.6148	0.56	0.2174	0.3226	0.4133	0.1116	0.716	0.619	-1.6	0.75	5.238	0.7143	0.4247	0.1421	-0.0654	0.2069	-0.5965	0.4474	-0.4081	0.3878	2.16	0.2651	-0.09802
11q23.3	GRIK4	325.9	11	rs3802912	120243607	T	0.390411	0.2799	0.844	0.4043	0.6731	0.8571	2.51	0.56	-0.08683	0.56	-0.01099	0.8	-0.124	0.5909	0.3291	0.2447	0.6074	0.8	0.1139	0.8571	-1.439	0.2683	-0.06655	0.8571	0.2237	0.513	0.8435	0.8571	-3.682	0.8571	23.03	0.08852	-0.5893	0.08182	0.01988	0.8571	-0.6124	0.4848	-0.3056	0.8571	2.627	0.2877	0.7028
11q23.3	GRIK4	325.9	11	rs12577602	120260428	T	0.165138	0.6861	1.423	0.1748	-5.535	0.1275	-6.408	0.2588	-0.09431	0.5385	-0.05349	0.2	-0.3148	0.7143	-0.5346	0.3654	-1.715	0.3654	-0.2102	0.5909	-0.1585	1	0.09405	0.8571	0.3618	0.07246	1.288	0.8571	4.94	0.75	-9.696	0.3088	0.3715	0.189	0.006721	0.8571	-0.05902	1	0.269	0.75	0.5946	0.8571	0.5286
11q23.3	GRIK4	325.9	11	rs7111184	120276273	G	0.358447	0.5084	0.9407	1	-0.8126	0.8571	1.708	0.6316	0.191	0.3088	0.02672	0.38	0.3548	0.38	0.2934	0.3182	0.2758	0.8571	-0.2253	0.5833	0.2999	1	0.2476	0.1562	0.3882	0.07246	1.628	0.2619	-7.041	0.3509	-7.915	0.5	0.6858	0.01841	0.03237	0.5385	-1.096	0.09215	-0.9609	0.05283	-1.638	0.4474	0.2271
11q23.3	GRIK4	325.9	11	rs2156635	120276878	C	0.458904	0.2151	0.7977	0.3654	0.3441	0.8571	1.912	0.8571	-0.1156	0.3509	0.01451	0.4706	-0.1791	0.5172	0.09772	0.8571	-0.1243	0.8571	0.0241	1	-0.009418	1	0.04177	0.8571	0.38	0.5776	0.5508	0.2255	-12.88	0.08438	8.097	0.5	-0.4519	0.1063	-0.02025	0.5385	-0.4857	0.6316	0.1711	0.75	1.375	0.4359	0.03391
11q23.3	GRIK4	325.9	11	rs2156634	120281211	C	0.158986	1	0.7683	0.8571	4.912	0.1905	3.951	0.4595	-0.3058	0.1294	0.01968	0.4722	-0.1685	0.5909	0.1246	1	0.1162	0.8	0.1528	0.8571	0.774	0.6875	-0.3631	0.1534	0.06757	1	0.7106	1	-1.238	0.8571	-7.754	0.7143	0.2667	0.619	-0.02912	1	1.88	0.1376	0.665	0.619	5.994	0.1031	1.073
11q23.3	GRIK4	325.9	11	rs2156633	120292102	G	0.309633	0.6362	0.8443	0.5	4.315	0.1613	4.345	0.3509	-0.3593	0.07219	0.001097	1	-0.3086	0.3585	0.3478	0.25	0.8749	0.4595	0.3745	0.3134	-1.053	0.4091	0.1261	0.8571	0.1689	0.2547	1.027	1	1.443	0.8	1.217	0.8571	-0.3655	0.4186	0.02563	0.7143	0.4041	0.5172	0.3155	0.6316	1.527	0.4359	-0.1693
11q23.3	GRIK4	325.9	11	rs949295	120295062	G	0.458904	0.5277	1.017	1	-5.363	0.09818	-3.041	0.4	0.3848	0.05534	0.03941	0.1524	0.3504	0.339	-0.2479	0.3725	0.8302	0.8571	0.1825	0.5357	-0.6823	0.75	0.06838	0.5909	0.1533	0.2348	1.068	1	13.52	0.1832	-4.64	0.8571	-0.3125	0.4722	-0.02359	0.619	1.244	0.1724	0.3965	0.619	4.768	0.08182	1.064
11q23.3	GRIK4	325.9	11	rs10502243	120300651	A	0.134703	1	1.013	1	-8.79	0.0381	-7.337	0.1761	-0.03736	1	-0.00431	0.8571	0.3916	0.4706	0.1518	1	-1.291	0.3654	-0.692	0.1232	1.148	0.6471	-0.2535	0.3281	0.4474	1	1.661	0.3878	-7.431	0.2917	0.1694	1	0.3798	0.1689	0.01403	0.8571	-0.1777	0.5833	-0.466	0.5385	-3.593	0.06897	-1.005
11q23.3	GRIK4	325.9	11	rs949054	120301098	G	0.210046	0.2868	1.385	0.2017	4.309	0.2017	1.676	0.7143	-0.2053	0.8	0.0009473	1	0.08101	1	-0.1039	0.8	-0.1472	0.75	-0.2884	0.5	-0.646	0.8571	-0.1286	0.8	0.07333	1	0.5133	0.2877	-4.663	0.8571	12.45	0.8571	0.6051	0.38	0.01089	1	0.5	0.6875	-0.4907	0.7143	1.188	0.8571	0.4863
11q23.3	GRIK4	325.9	11	rs2852241	120302794
11q23.3	GRIK4	325.9	11	rs10892647	120309501	G	0.334862	0.6367	1.171	0.4595	3.211	0.4359	-3.776	0.3088	0.1574	0.4	0.03907	0.2396	-0.1432	0.4848	0.03576	1	0.2599	1	0.1209	0.8571	-0.781	0.6471	0.03752	1	0.2105	1	1.235	0.619	-8.086	0.3333	11.72	0.38	-0.2521	0.8571	-0.03676	0.619	0.02032	1	-0.5869	0.2202	-1.891	0.8571	-0.7772
11q23.3	GRIK4	325.9	11	rs602104	120314593	C	0.200913	0.01908	1.132	0.8571	-9.722	0.01486	-4.798	0.3226	-0.204	0.6471	-0.003152	1	0.4096	0.3725	-0.02742	0.8571	-1.2	0.7143	-0.1712	1	2.143	0.3231	-0.171	0.3878	0.1908	1	1.168	0.8571	-13.76	0.1623	-14.2	0.2716	0.2947	0.4186	0.03489	0.6316	-0.8594	0.2895	0.1051	1	1.964	0.3636	0.06996
11q23.3	GRIK4	325.9	11	rs2298724	120328931	C	0.311628	0.1357	1.082	0.75	1.213	0.8	2.567	0.8571	-0.09597	0.4595	-0.02567	0.6471	-0.1545	0.6471	-0.539	0.07803	-0.6295	0.5357	0.02658	1	2.316	0.1215	-0.3819	0.0225	0.14	1	2.222	0.3043	12.2	0.2716	8.631	0.56	0.2165	0.6471	-0.1131	0.07143	-0.7877	0.4186	0.7484	0.3281	3.21	0.1437	1.118
11q23.3	GRIK4	325.9	11	rs672176	120334459
11q23.3	GRIK4	325.9	11	rs734167	120334569	T	0.175926	0.1785	0.7892	0.5833	4.753	0.215	5.648	0.2651	0.05956	0.8571	0.0295	0.3509	-0.4208	0.23	0.1856	0.5385	1.562	0.4706	0.5292	0.2124	-1.024	0.8	0.1789	0.75	0.02667	1	0.6108	0.3231	1.874	0.8	-9.826	0.6471	0.04402	1	-0.1503	0.3448	1.182	0.619	-0.06083	1	-2.605	0.8	-1.082
11q23.3	GRIK4	325.9	11	rs4936570	120339783	T	0.210046	0.7734	0.7446	0.217	6.112	0.08333	7.075	0.09818	0.0238	0.8571	0.008659	0.8571	-0.1503	0.6471	0.2189	0.4706	1.58	0.2683	0.5833	0.1436	-1.008	0.8571	0.2113	0.2371	0.2105	1	1.273	0.8	8.806	0.2958	-6.185	1	0.07326	0.5909	0.04131	0.4848	-0.3546	0.6316	-0.3713	0.4286	0.1251	1	-0.7241
11q24.2	FEZ1	50.5	11	rs6590145	124823126	C	0.178899	0.4534	1.238	0.6875	-1.808	0.6471	-1.885	0.8571	-0.2681	0.2857	0.04614	0.2558	-0.05008	1	-0.3121	0.5357	-1.107	0.4595	-0.8249	0.06948	-1.44	0.5385	0.1145	0.6875
11q24.2	FEZ1	50.5	11	rs11220083	124833570	G	0.00228311	1
11q24.2	FEZ1	50.5	11	rs12223186	124836849	G	0.415525	0.5253	1.053	0.8571	1.082	1	1.45	0.6471	0.3209	0.07918	-0.03305	0.2588	0.4414	0.1553	0.1364	0.5909	0.08565	1	0.1378	0.7143	2.725	0.07018	-0.07452	0.619
11q24.2	FEZ1	50.5	11	rs2849222	124858699	G	0.240826	0.7841	0.842	0.619	3.005	0.4722	5.036	0.2	-0.07867	0.5909	-0.01464	0.8571	-0.7006	0.07317	-0.3981	0.215	-0.8213	1	-0.3165	0.56	-0.173	1	-0.1279	0.5385
12p13.1	GRIN2B	418.9	12	rs1805502	13605448	G	0.196347	0.2868	1.3	0.2933	2.053	0.56	0.07178	1	-0.06484	0.8571	0.0222	0.5385	-0.2582	0.75	-0.3856	0.2558	-2.999	0.07736	-0.6443	0.215	0.2904	1	0.04614	1	0.4257	0.02062	0.5445	0.189	3.669	0.8	13.72	0.2212	-0.6822	0.0167	-0.06653	0.1799	0.8746	0.1121	-0.09565	0.8571	-1.588	0.5	-0.5068
12p13.1	GRIN2B	418.9	12	rs890	13606575	T	0.495434	1	1.333	0.1437	0.1832	0.8571	-8.352	0.02775	-0.006771	1	-0.002073	1	-0.725	0.03053	-0.5601	0.09643	-2.454	0.06407	-0.5435	0.186	-0.278	0.8571	-0.2276	0.2034	0.08553	1	2.838	0.25	-6.382	1	14.79	0.4474	-0.09333	0.8571	0.04785	0.619	-0.2021	1	-0.6801	0.3878	-2.021	0.6316	-0.4643
12p13.1	GRIN2B	418.9	12	rs1805247	13607242	G	0.0852535	1	1.448	0.3279	3.05	1	-10.14	0.1294	0.1014	0.7143	-0.01776	0.5833	-0.2413	0.8571	-0.8461	0.1232	-6.022	0.006627	-1.486	0.02153	-0.07347	1	-0.1225	0.8	0.2703	0.2557	0.4972	0.2017	5.544	0.619	18.08	0.03894	-0.5309	0.1088	-0.1178	0.03159	-0.1268	1	0.2135	0.8571	0.3029	1	-0.4961
12p13.1	GRIN2B	418.9	12	rs1806201	13608775
12p13.1	GRIN2B	418.9	12	rs4764011	13611689	G	0.458904	0.5235	1.25	0.3043	-1.897	0.5172	-8.257	0.01731	0.01288	1	-0.04988	0.08182	-0.7676	0.0174	-0.7474	0.01496	-2.327	0.07965	-0.4161	0.25	-0.3718	0.8571	-0.2954	0.07521	0.3467	1	0.9072	0.8571	-0.7765	0.8571	11.76	0.192	-0.1048	0.8571	-0.08374	0.1307	-0.1303	0.8	-0.0278	1	-1.079	0.619	-0.5025
12p13.1	GRIN2B	418.9	12	rs2268092	13612439	T	0.0913242	0.03512	0.8856	0.8	-3.253	0.8571	3.227	0.5909	0.5157	0.09408	-0.05551	0.2619	0.335	0.4595	-0.1412	0.8	0.6894	1	0.4032	0.6471	-0.1522	1	-0.1174	0.6875	0.01333	1	N/A	1	NA	1	NA	1	0.7871	0.5172	-0.2258	0.3448	-0.5654	0.8571	-3.19	0.07179	-1.237	1	-0.8111
12p13.1	GRIN2B	418.9	12	rs1806209	13612543	G	0.127854	0.1722	0.9656	1	1.243	0.8	-0.595	0.8	0.3269	0.1736	-0.06244	0.1011	0.1206	0.7143	-0.1268	0.8571	-0.9594	0.6875	0.1689	0.6875	-0.2021	1	-0.1077	0.8571	0.05263	1	0.6138	0.2233	-42.79	0.02311	23.61	0.3279	0.14	0.7143	-0.0368	0.8571	-0.2744	0.8571	-0.3451	0.8571	0.4874	0.8	-0.3732
12p13.1	GRIN2B	418.9	12	rs1806194	13614394	C	0.401826	0.8327	0.75	0.1488	1.137	0.8571	6.734	0.1038	-0.1721	0.3571	0.02943	0.2619	0.6151	0.07606	0.5436	0.08464	2.382	0.075	0.2949	0.4359	0.3436	0.8571	0.2092	0.2162	0.06579	1	2.362	0.3571	-6.382	1	14.79	0.4474	-0.3036	1	0.1138	0.3226	-0.4704	0.8571	-0.02396	1	-3.015	0.5833	-0.09756
12p13.1	GRIN2B	418.9	12	rs2193147	13624088	T	0.376712	0.6656	0.798	0.2017	1.097	1	6.64	0.1182	-0.1411	0.4848	0.02315	0.4359	0.5566	0.1429	0.4602	0.1354	1.966	0.1761	0.2972	0.4595	0.1172	1	0.1779	0.2143	0.04605	1	N/A	0.7143	-21.95	0.219	18.3	0.4359	-0.3531	0.5	0.18	0.1145	-0.8219	0.6875	-0.8251	0.4706	-7.252	0.1294	-0.9678
12p13.1	GRIN2B	418.9	12	rs1805470	13627299	C	0.150685	0.6662	1.324	0.3636	-1.679	0.8571	-1.722	0.8	0.3644	0.2034	0.06771	0.09712	-0.2094	0.6471	-0.01587	1	0.2502	0.8571	0.02112	1	-2.411	0.2933	0.3662	0.1121	0.3158	0.2384	0.6946	0.56	0.6469	1	3.211	0.8	-0.06539	0.8571	-0.01432	0.7143	0.03144	1	-0.2047	0.8571	-1.262	0.7143	0.1896
12p13.1	GRIN2B	418.9	12	rs7970177	13630255	T	0.100457	0.5897	0.9372	0.8571	2.31	0.6471	2.508	0.8571	0.3321	0.2877	0.02118	0.7143	0.3328	0.5357	0.2232	0.619	-3.852	0.07438	-0.8537	0.1773	-3.148	0.1791	0.1571	0.6875	0.1776	1	0.7081	0.5833	23.69	0.01675	3.985	1	0.08197	0.8571	0.176	0.007785	-0.1801	1	0.7871	0.3878	2.359	0.4	0.3733
12p13.1	GRIN2B	418.9	12	rs1805490	13632338	A	0.219178	0.546	0.9523	0.8	-4.969	0.1572	-7.87	0.1092	-0.06383	0.7143	-0.02267	0.5	-0.2353	0.5	-0.289	0.7143	-0.02832	1	-0.1388	0.8571	-0.775	0.7143	-0.1712	0.3226	0.07895	1	2.505	0.5	-12.73	0.2473	-18.33	0.1534	0.6147	0.2917	-0.154	0.1327	-1.489	0.1281	-1.06	0.1983	-4.812	0.1268	-1.13
12p13.1	GRIN2B	418.9	12	rs2268097	13644099	G	0.381279	1	1.032	0.8571	-1.518	0.8	-7.511	0.04947	-0.03841	1	-0.0415	0.1951	-0.722	0.03204	-0.4431	0.1656	0.6346	0.56	0.268	0.619	-0.00597	1	-0.1987	0.2877	0.1118	1	3.871	0.25	-9.487	0.4	-19.71	0.1383	0.3399	0.6471	-0.2033	0.01374	-0.906	0.4286	-1.409	0.06349	-4.994	0.06983	-0.8047
12p13.1	GRIN2B	418.9	12	rs1805513	13644916	C	0.10274	1	0.4977	0.04217	6.144	0.3585	8.448	0.1951	0.3478	0.2396	0.01229	0.8571	1.298	0.01442	1.082	0.04878	1.806	0.4595	0.4061	0.5	-1.113	0.6471	0.01493	1	0.02632	1	0.7108	0.4186	-13.87	0.4706	13.83	0.619	1.105	0.1405	0.07105	0.75	-1.027	0.6316	-0.6168	0.8571	-3.713	0.5385	-0.4037
12p13.1	GRIN2B	418.9	12	rs11611022	13673187	G	0.102804	1	1.14	0.6875	-0.8061	1	7.333	0.25	0.2614	0.4043	0.06611	0.2323	-0.05839	1	0.526	0.3226	1.264	0.5909	0.4302	0.4848	-2.347	0.8571	0.3848	0.1437	0.07534	1	1.681	0.6875	-1.273	1	11.54	0.4722	-0.3455	0.5357	-0.01299	1	-1.035	0.3509	-0.1401	0.8571	-0.202	1	0.4398
12p13.1	GRIN2B	418.9	12	rs1805543	13675580	G	0.332569	0.4865	0.9146	0.8571	-0.9173	0.75	4.882	0.2958	-0.07031	0.8	0.004015	0.8	0.5339	0.1506	0.2375	0.6316	0.4728	0.6471	-0.03689	1	0.575	0.7143	0.1243	0.4091	0.04605	1	1.477	0.4	3.708	0.8571	14.88	0.6471	-0.4011	0.8571	0.1513	0.1405	-0.4095	1	0.0798	1	-0.8134	0.8	-0.1861
12p13.1	GRIN2B	418.9	12	rs1805545	13679765	C	0.288991	0.4563	0.9832	0.7143	-2.976	0.4359	-6.381	0.1818	0.02458	1	-0.02031	0.5	-0.7425	0.03784	-0.3665	0.2958	1.84	0.2877	0.3331	0.4595	-1.038	0.75	-0.01734	0.8571	0.08667	1	N/A	1	-12.57	0.275	-14.68	0.275	0.459	0.6875	-0.2888	0.001673	-0.9087	0.3958	-1.719	0.02891	-6.595	0.03576	-1.203
12p13.1	GRIN2B	418.9	12	rs1805552	13682595	T	0.196759	0.7278	1.159	0.56	-4.765	0.1846	-9.505	0.04459	-0.06683	1	-0.023	0.5	-0.4457	0.4	-0.5998	0.1515	-0.2282	0.8571	-0.09514	1	0.04523	1	-0.1194	0.6471	0.06	1	N/A	0.8571	-16.79	0.1421	-14.14	0.3182	0.171	0.8571	-0.2341	0.03507	-1.167	0.3088	-1.704	0.07397	-6.249	0.07803	-1.459
12p13.1	GRIN2B	418.9	12	rs980365	13711294
12p13.1	GRIN2B	418.9	12	rs2268102	13713506	T	0.456422	0.2872	1.171	0.4848	-1.094	1	-2.065	0.8571	0.1347	0.5385	0.01088	0.8	0.3416	0.3	0.3249	0.2347	-0.4376	0.8571	0.09556	1	0.3292	0.7143	0.003262	1	0.4342	1	1.151	1	2.503	0.75	0.452	1	0.05098	0.7143	0.03596	0.3654	-0.9004	0.08385	-0.03176	0.8571	-0.1724	1	-0.5746
12p13.1	GRIN2B	418.9	12	rs2284406	13716683	C	0.326484	0.6444	0.9538	1	-0.681	0.8	0.5809	0.8571	-0.03136	0.7143	-0.03084	0.6316	-0.4746	0.1429	-0.1397	1	-0.0612	0.8571	-0.00521	1	-1.907	0.2233	0.008068	0.8571	0.1689	0.2178	1.237	0.7143	-1.259	0.75	-1.791	0.8571	0.6884	0.06034	-0.09511	0.1613	-0.6575	0.3088	0.08719	1	1.112	0.6471	0.1537
12p13.1	GRIN2B	418.9	12	rs2192972	13723783	C	0.165138	0.3499	1.712	0.04575	-2.794	0.6875	-14.36	0.003318	0.1389	0.75	0.00872	1	-0.3284	0.4	-0.142	0.56	-1.349	0.56	-0.2719	0.8571	-1.328	0.5	0.1219	0.6875	0.08	1	N/A	1	-1.537	0.75	-6.033	0.5	-0.0397	0.8571	-0.1038	0.2958	-0.8206	0.4359	-0.2769	0.8571	-5.086	0.1116	-0.7109
12p13.1	GRIN2B	418.9	12	rs1158541	13737940	G	0.315068	1	1.432	0.08766	-1.8	0.75	-7.737	0.06074	0.08774	0.8571	0.004882	1	-0.1699	0.7143	-0.452	0.1031	-3.23	0.01429	-0.7014	0.06292	-1.936	0.2716	0.1116	0.75	0.2697	1	0.9199	0.8	-2.58	0.8571	2.477	1	0.4161	0.2162	-0.01969	0.6875	0.256	0.8571	0.975	0.04991	1.194	0.5357	0.4666
12p13.1	GRIN2B	418.9	12	rs2192975	13740061	A	0.357143	0.3919	0.6496	0.05668	-1.041	1	10.32	0.008199	-0.1602	0.5833	-0.04579	0.09926	0.7719	0.01988	0.3463	0.2034	1.675	0.3	0.2434	1	2.509	0.1193	-0.2919	0.1116	0.42	0.2557	1.226	0.75	-5.103	0.5357	-7.481	0.4091	0.09436	0.8	-0.01237	0.75	0.1355	0.8	-0.9567	0.029	-0.3513	0.75	0.004121
12p13.1	GRIN2B	418.9	12	rs10492134	13750149	G	0.30137	0.3288	0.9828	1	-0.1823	1	-0.004445	1	-0.0773	0.8	-0.0124	0.75	0.09793	1	0.6432	0.06965	1.93	0.1572	0.851	0.0396	-1.004	0.6875	0.09798	0.5385	0.06579	1	1.574	0.5	-9.622	0.3654	-1.121	0.75	0.1604	0.6875	-0.03467	0.8	-0.8488	0.4848	-1.508	0.04878	-6.925	0.02192	-1.371
12p13.1	GRIN2B	418.9	12	rs2300253	13753218	T	0.477169	0.03593	1.013	1	-0.9093	0.8	6.728	0.09574	0.1058	0.56	-0.003599	0.8	-0.06315	0.8571	-0.5551	0.1063	-0.4107	0.8571	-0.3178	1	0.2024	1	-0.03955	0.7143	0.4079	0.09199	1.261	0.6316	-2.064	0.75	-4.664	0.8571	-0.02467	0.8571	-0.001048	1	-0.157	0.75	-0.03744	1	-1.084	0.5357	-0.1129
12p13.1	GRIN2B	418.9	12	rs2284411	13757439	T	0.321918	0.1606	0.8454	0.8571	2.353	0.75	-3.443	0.3878	0.07717	0.5909	-0.005792	0.6875	-0.212	0.6471	0.47	0.1488	0.4696	0.75	0.2709	0.5172	-0.6978	0.8571	-0.01528	0.8571	0.3487	0.5548	1.159	0.8571	-0.6542	0.8571	2.381	0.8571	-0.02566	1	0.05896	0.2558	-0.2572	0.5909	-0.6792	0.1436	-0.3603	1	-0.09946
12p13.1	GRIN2B	418.9	12	rs741327	13768808	A	0.289954	0.1899	1.195	0.5385	2.28	0.6316	-6.801	0.1689	0.08248	0.8571	0.04377	0.2895	0.4509	0.3279	0.1257	0.8	0.3042	0.8571	0.02196	1	-2.73	0.1376	0.3066	0.1534	0.4342	1	2.185	0.1232	4.487	0.6875	-15.41	0.04154	0.1189	0.8571	-0.0007751	1	-0.2372	0.75	-0.6178	0.219	-0.4611	0.8571	-0.5711
12p13.1	GRIN2B	418.9	12	rs2268120	13769155	G	0.0894495	1	1.423	0.38	3.285	0.8571	-7.328	0.3654	-0.1534	0.7143	-0.04589	0.4043	-0.8567	0.1398	-0.5143	0.4706	-3.44	0.1582	-1.091	0.08654	-1.115	0.6875	-0.2809	0.4286	0.01316	1	N/A	0.8571	17.76	0.6471	NA	1	-0.9752	0.2933	0.1576	0.6316	-0.004306	1	0.01833	1	-5.38	0.4091	-2.047
12p13.1	GRIN2B	418.9	12	rs10845837	13771435	C	0.26484	1	0.859	0.8571	-1.647	0.5	2.545	0.8571	0.2647	0.1935	-0.01891	0.8	0.3997	0.3	-0.5106	0.1832	-3.033	0.03851	-0.7728	0.08795	0.7099	0.8571	-0.1693	0.5	0.2632	1	0.6137	0.4359	-1.76	0.75	22.19	0.0156	-0.1244	0.6875	-0.02614	1	-0.0788	1	0.5954	0.1799	0.7479	0.8571	0.2237
12p13.1	GRIN2B	418.9	12	rs2216128	13774281	C	0.223744	1	1.206	0.4848	-0.299	1	2.617	0.7143	-0.2799	0.2785	-0.01842	0.619	-0.8455	0.02282	-0.5705	0.1232	0.3712	0.8	-0.08868	1	3.021	0.06127	-0.2757	0.1347	0.09868	0.02222	0.4457	0.1067	1.734	1	9.757	0.439	0.05949	1	0.001335	0.8571	-0.0341	1	-0.06461	1	1.299	0.8571	0.4288
12p13.1	GRIN2B	418.9	12	rs2268122	13788728	T	0.19863	0.1785	1.171	0.8571	-1.596	0.7143	-2.125	0.75	-0.2511	0.439	0.01109	0.8571	-0.2591	0.8	-0.3767	0.4474	-0.2991	0.8571	-0.2136	0.8571	-2.625	0.2396	0.2181	0.8571	0.02632	1	N/A	0.56	5.328	0.8571	-1.527	0.8571	-0.2471	0.75	0.04138	0.6875	1.207	0.4706	0.5378	0.4474	2.125	0.6471	1.481
12p13.1	GRIN2B	418.9	12	rs10492137	13817153	G	0.262557	0.07634	0.668	0.1176	-2.885	0.5385	2.038	0.8571	0.004549	1	-0.0152	0.75	0.4984	0.1667	1.214	0.0008832	2.813	0.06236	0.7464	0.09474	-0.006886	1	0.128	0.4595	0.25	1	1.766	0.2917	-3.001	0.6875	0.4793	0.8571	-0.2022	0.75	-0.05373	0.4186	-0.3918	0.7143	-0.4299	0.4091	-1.902	0.3725	0.05316
12p13.1	GRIN2B	418.9	12	rs10845840	13822124	T	0.390411	0.3924	0.6764	0.08182	-3.462	0.3333	5.636	0.1645	0.1434	0.5385	-0.005965	0.7143	0.7139	0.04236	0.5309	0.09343	0.8155	0.8571	0.3461	0.3585	0.1554	0.8	0.1101	0.5909	0.4605	0.2672	1.194	0.8571	-1.875	0.8571	-9.416	0.2895	0.2679	0.4474	-0.005773	1	0.5522	0.38	-0.2274	0.56	-1.455	0.6875	-0.3043
12p13.1	GRIN2B	418.9	12	rs2268127	13832115	C	0.348624	1	1.336	0.3878	-2.895	0.4474	-6.771	0.1935	-0.04792	0.8	-0.05271	0.1656	-0.7243	0.1268	0.2878	0.8571	-0.3181	0.8571	-0.455	0.4595	-4.158	0.05996	0.2572	0.56	0.1467	1	N/A	1	16.42	0.05119	0.0668	1	-0.1806	0.4091	-0.1034	0.07803	-0.1465	1	-0.6936	0.2017	-2.622	0.2473	-1.537
12p13.1	GRIN2B	418.9	12	rs2284418	13834895	C	0.184932	1	1.054	1	-0.7676	0.8571	0.5634	0.75	0.3318	0.1436	-0.006333	0.75	-0.166	0.8571	-0.5419	0.186	-3.128	0.07216	-0.7933	0.1226	-0.4877	1	-0.1484	0.5909	0.05921	1	0.5263	0.1799	-20.18	0.2651	25.16	0.2447	0.04263	0.8	-0.02722	1	0.7608	0.8571	0.8396	0.3878	-1.264	1	-0.6939
12p13.1	GRIN2B	418.9	12	rs220557	13839047	C	0.394977	0.8301	1.019	1	0.5405	0.8571	-8.537	0.1761	0.02638	1	-0.03759	0.3585	-0.8544	0.09643	0.4694	0.4	-0.4658	1	-0.09301	0.8571	-3.95	0.0931	0.2817	0.3	0.4	1	0.5303	0.1437	10.23	0.2447	-13.8	0.1667	0.1959	0.3725	0.009681	0.8571	0.3202	0.5357	0.3999	0.3958	3.729	0.04355	0.9692
12p13.1	GRIN2B	418.9	12	rs220558	13839332	A	0.392694	0.8324	1.09	1	0.971	0.8571	-9.708	0.1623	0.04912	1	-0.04713	0.2277	-0.8458	0.09712	0.3414	0.5909	-0.7889	0.6875	-0.2398	0.8	-3.536	0.217	0.2342	0.4848	0.4276	1	0.5942	0.2447	8.95	0.2958	-8.926	0.3725	0.06226	0.8	-0.03077	0.5385	0.2597	0.5172	0.02513	1	2.973	0.08599	0.695
12p13.1	GRIN2B	418.9	12	rs2300266	13843034	G	0.0958904	0.1598	1.049	0.8571	-5.145	0.3226	-7.578	0.1983	0.02415	0.8571	0.03077	0.8	-0.06899	1	-0.3843	0.3725	-0.1928	1	0.2689	0.6471	1.125	0.5909	0.1021	0.8571	0.1513	1	1.982	0.3231	-12.04	0.1268	11.54	0.2933	0.1221	0.8571	0.001408	1	0.761	0.2034	0.03926	1	-2.143	0.3654	-0.228
12p13.1	GRIN2B	418.9	12	rs2300267	13843198	T	0.452055	0.1432	0.7561	0.3571	4.567	0.4359	1.172	0.8571	0.02104	0.8571	-0.04762	0.3585	-0.5458	0.3654	0.09148	0.8571	-0.1059	1	-0.1353	1	0.9391	0.8571	-0.08084	0.8571	0.3092	1	1.326	0.6471	-9.108	0.1701	8.959	0.2716	0.08289	0.8571	0.006666	0.8571	0.09608	0.8571	-0.1962	0.75	-2.778	0.1145	-0.7366
12p13.1	GRIN2B	418.9	12	rs220567	13845670	C	0.364679	0.6442	1.173	0.4706	0.01278	1	3.9	0.3878	0.1298	1	-0.03082	0.3231	0.06862	0.8571	-0.6127	0.08438	-2.887	0.06588	-0.4659	0.4043	2.195	0.25	-0.3057	0.189	0.4408	1	1.309	0.619	-6.994	0.4286	8.369	0.38	-0.1228	0.8571	0.0237	0.8571	-0.00521	1	0.1115	0.8571	-0.7633	0.8571	-0.2922
12p13.1	GRIN2B	418.9	12	rs220599	13866565	A	0.383562	0.5171	1.261	0.4474	6.932	0.2	-5.946	0.3509	-0.1717	0.6471	-0.0233	0.5357	-0.5579	0.3	0.2406	1	-0.9179	0.8571	-0.2616	0.5172	-3.077	0.2683	0.246	0.5833	0.4145	1	0.5982	0.2371	12.25	0.06914	-4.563	0.619	-0.1649	0.8571	0.02649	0.7143	0.229	0.75	0.2784	0.4848	2.945	0.05273	0.5567
12p13.1	GRIN2B	418.9	12	rs2160733	13872994	C	0.194064	0.5078	0.8143	0.5357	-1.228	0.7143	2.119	0.6471	-0.2476	0.4091	0.01177	0.7143	0.2905	0.4595	0.7352	0.08824	2.841	0.1294	0.6118	0.2277	-1.682	0.3878	0.2199	0.2958	0.05263	1	0.6493	0.5385	2.155	0.75	10.11	0.6471	0.8077	0.2087	0.0968	0.4359	0.8871	0.5909	-0.2682	0.5909	-1.101	1	-0.1665
12p13.1	GRIN2B	418.9	12	rs2284425	13880286	T	0.263761	0.5762	1.047	1	2.528	0.5	2.258	0.8571	0.2134	0.4186	-0.02458	0.5	-0.2395	1	-0.366	0.3279	-1.643	0.3	-0.3768	0.4706	1.663	0.3958	-0.2743	0.1488	0.12	1	0.6961	0.619	-10.48	0.3509	11.37	0.8571	0.1922	0.75	-0.002366	1	0.3563	0.7143	1.154	0.09441	1.88	0.6875	1.079
12p13.1	GRIN2B	418.9	12	rs2300273	13881701	T	0.486239	0.6798	1.265	0.2958	-1.354	0.8571	-9.733	0.03927	-0.07193	0.8	0.03711	0.3	-0.1383	0.8571	0.1502	0.6471	0.0742	1	0.03857	1	-2.453	0.1689	0.2853	0.1761	0.4605	1	0.7972	0.8571	12.84	0.06747	-8.845	0.3725	-0.1066	0.75	-0.01196	1	-0.5844	0.3043	0.1807	0.6316	2.482	0.219	0.4225
12p13.1	GRIN2B	418.9	12	rs2193509	13887540	T	0.429224	0.6793	0.96	1	6.873	0.1935	-2.003	0.8571	0.111	0.8571	0.04234	0.3585	-0.8868	0.07143	-0.09459	0.8571	0.1591	1	0.2546	0.6471	2.45	0.2716	0.03113	0.8571	0.4539	0.6209	0.5827	0.2473	9.456	0.1471	-1.318	0.7143	-0.1588	0.75	0.03577	0.4359	-0.01252	1	0.4917	0.2396	4.159	0.01452	0.8681
12p13.1	GRIN2B	418.9	12	rs1120905	13895444	G	0.408257	1	1.359	0.5	3.434	0.5357	-5.407	0.56	-0.3147	0.2785	0.03918	0.8571	-1.1	0.04011	-0.2097	0.8	-1.982	0.4091	-0.2854	0.6471	1.631	0.56	-0.01856	1	0.2333	0.2443	0.5907	0.2683	13.41	0.215	-5.022	0.8571	0.2221	0.3509	0.1432	0.01643	0.1982	0.6316	0.6899	0.2124	4.651	0.02511	1.21
12p13.1	GRIN2B	418.9	12	rs2193511	13896054	A	0.312785	0.1405	0.9588	0.8571	-2.44	0.4186	-1.589	0.619	-0.1812	0.5172	0.02955	0.6471	0.2916	0.8571	0.5095	0.2347	3.029	0.08012	0.6647	0.2162	-2.138	0.2933	0.3979	0.08207	0.4533	1	1.139	0.8571	-6.755	0.8571	9.825	0.339	-0.05275	0.8	-0.07053	0.139	0.3116	0.5833	0.2968	0.5385	-0.6222	0.8571	0.5719
12p13.1	GRIN2B	418.9	12	rs2284428	13901181	G	0.109589	0.5938	1.13	0.8571	-5.465	0.2588	-6.872	0.1613	-0.2353	0.4706	0.06306	0.1497	0.5444	0.4286	0.451	0.5	1.992	0.2651	0.5739	0.4848	-3.386	0.1347	0.4854	0.06321	0.1645	1	1.572	0.4	-9.711	0.2857	16.47	0.2233	-0.2704	0.4474	-0.04639	0.75	0.5112	0.4286	-0.5119	0.5385	-2.122	0.5833	-0.2595
12p13.1	GRIN2B	418.9	12	rs1160295	13901691
12p13.1	GRIN2B	418.9	12	rs10772713	13903800	A	0.358447	0.2597	0.8269	0.3571	-2.607	0.5	4.264	0.3654	-0.2526	0.2651	0.0006915	1	0.4357	0.8571	0.301	0.38	3.377	0.03594	0.7692	0.1031	-0.8868	0.5833	0.1725	0.4	0.3933	0.2751	0.8505	0.75	-4.537	0.8571	5.075	0.6471	-0.00109	1	-0.05495	0.2371	-0.1262	0.8	0.1098	1	-0.117	1	0.6206
12p13.1	GRIN2B	418.9	12	rs2300279	13907309	C	0.283105	0.1672	1.163	0.7143	-4.483	0.2556	-0.3855	1	-0.3624	0.1935	0.02554	0.8571	0.4259	1	0.6604	0.1656	2.857	0.1031	0.7616	0.1761	-3.635	0.125	0.4766	0.04294	0.08553	1	0.3713	0.07297	-2.881	0.8571	8.778	0.6471	0.04027	0.8	0.009823	0.8571	0.9213	0.4359	-1.074	0.192	-1.055	0.8571	-0.07584
12p13.1	GRIN2B	418.9	12	rs7301328	13910044	C	0.358447	0.4923	1.019	1	-0.7986	1	-3.624	0.4286	0.351	0.113	0.01105	0.8571	-0.05375	0.8571	-0.2554	0.8571	-1.017	0.619	-0.2128	0.8571	0.2379	0.8571	-0.06516	0.75	0.4671	1	0.874	0.6471	8.371	0.215	-2.805	0.75	0.2825	0.2917	0.1004	0.02326	-0.1446	0.8571	0.0791	0.8	1.281	0.4	0.4896
12p13.1	GRIN2B	418.9	12	rs10845852	13918404	A	0.12844	0.2816	1.229	0.6316	-2.697	0.6471	-1.881	0.8571	-0.08379	0.8	0.0199	0.8571	0.02471	1	-0.3233	0.4091	0.5523	0.8571	0.2919	0.4848	-0.1232	1	0.1962	0.4359	0.3056	0.5046	1.204	0.8571	-5.12	0.6875	1.014	1	-0.367	0.2143	-0.1736	0.001382	-0.9563	0.1469	-0.08791	1	-0.5338	0.8571	0.1112
12p13.1	GRIN2B	418.9	12	rs10772715	13929270	A	0.440639	0.04983	1.477	0.08157	-4.614	0.1667	-4.267	0.2143	-0.2672	0.2716	-0.03256	0.38	-0.09387	1	0.1096	0.75	-0.8346	0.7143	-0.1136	0.8	-0.3343	0.8	0.1488	0.4	0.1908	1	0.6391	0.8571	-13.08	0.1846	8.976	0.5	-0.4019	0.3279	-0.04207	0.4359	-0.1912	0.6875	-0.8352	0.1613	1.396	0.5385	0.3118
12p13.1	GRIN2B	418.9	12	rs10492141	13936517	C	0.294521	0.1699	1.467	0.2212	-2.296	0.6316	-1.381	1	-0.4182	0.1262	-0.004606	1	0.7275	0.08333	0.7768	0.06452	1.469	0.4186	0.2977	0.8	-1.949	0.3	0.3489	0.1437	0.1711	1	0.54	0.1967	-10.16	0.2529	5.103	0.75	-0.2133	0.7143	0.02518	0.8	0.2487	0.5909	-0.7835	0.189	0.6192	0.8	0.1783
12p13.1	GRIN2B	418.9	12	rs11055673	13945279	A	0.178082	0.6439	1.738	0.06222	-2.625	0.619	-5.171	0.2529	-0.3542	0.2212	-0.005256	1	0.5111	0.1818	0.2359	0.4286	0.2592	1	0.3375	0.8571	-1.004	0.4706	0.3541	0.1198	0.02632	1	0.4879	0.2529	-18.86	0.2683	8.447	0.8571	-0.1824	1	0.05678	1	0.9402	0.75	-0.8734	0.8571	-5.581	0.3878	-1.589
12p13.1	GRIN2B	418.9	12	rs4764038	13953904	T	0.253425	0.7945	0.9687	0.8571	0.05101	1	-2.655	0.8571	0.1014	0.5909	0.03507	0.4186	-0.05252	1	0.5613	0.2017	1.623	0.3636	-0.1934	0.8571	-2.631	0.3878	0.2417	0.3043	0.1645	0.513	0.4374	0.1935	10.08	0.2716	5.112	0.619	0.261	0.5	0.1343	0.06167	0.5764	0.5385	1.456	0.04738	4.055	0.1333	1.867
12p13.1	GRIN2B	418.9	12	rs2216344	13961423	A	0.436073	1	1.193	0.5172	4.59	0.4091	-2.391	0.75	0.05148	0.8571	0.01793	0.75	0.4128	0.4286	-0.07171	1	-0.7369	0.8	0.2126	0.6875	0.5319	0.7143	0.02496	0.8571	0.4803	0.6167	0.8724	0.75	-10.27	0.1398	2.512	0.8571	-0.1812	0.7143	-0.05926	0.3226	0.779	0.219	0.1131	0.8571	-1.901	0.3654	-0.669
12p13.1	GRIN2B	418.9	12	rs2160729	13963111	C	0.305046	0.3639	0.7072	0.2371	1.868	0.8571	4.96	0.3279	-0.1015	0.6471	0.05028	0.275	0.1282	1	0.3109	0.4	2.726	0.1875	0.2578	0.8	-1.419	0.6875	0.166	0.5833	0.2829	0.5053	0.988	1	18.78	0.02443	-6.678	0.5909	0.4347	0.2277	0.05909	0.4286	-0.3857	0.4722	1.329	0.0278	2.062	0.6875	1.136
12p13.1	GRIN2B	418.9	12	rs219891	13977415	A	0.0821918	0.3218	0.4969	0.04136	2.188	0.8571	3.192	0.4706	-0.04059	1	0.1118	0.01841	0.618	0.2529	1.309	0.008162	2.818	0.1724	0.3921	0.6471	-4.306	0.07918	0.3452	0.2785	0.1711	1	0.9606	1	3.752	0.8571	-3.05	0.8571	-0.0939	0.8	-0.005047	1	-0.003752	1	-0.1698	0.8	1.089	0.4848	0.4708
12p13.1	GRIN2B	418.9	12	rs219904	13984155	T	0.488584	0.5281	1.437	0.2233	1.528	0.8571	-1.515	1	0.01803	1	-0.02671	0.7143	0.35	0.5385	0.05466	0.75	0.3172	0.8571	0.2146	0.6316	-1.05	0.619	0.06862	0.8571	0.4539	0.2814	0.7074	0.4848	1.415	0.75	4.702	0.5385	-0.1375	0.7143	-0.02003	0.8	-0.0913	1	0.6221	0.2087	-1.095	0.6316	-0.1891
12p13.1	GRIN2B	418.9	12	rs219912	13986655	A	0.36758	0.5195	0.7002	0.2212	0.7106	0.6875	4.571	0.3333	-0.0366	1	-0.02183	0.75	-0.0008581	1	-0.3394	0.4043	-0.2857	1	0.06138	1	2.731	0.2212	-0.1784	0.339	0.3092	0.2209	0.9821	1	4.123	1	0.5754	1	0.04377	0.8571	0.04659	0.4	0.2181	0.7143	0.4848	0.4	1.49	0.4722	1.089
12p13.1	GRIN2B	418.9	12	rs219934	14004982	A	0.479452	0.6724	1.369	0.2958	1.977	0.8571	-2.974	0.8571	0.1519	0.56	-0.02092	0.56	0.589	0.1875	0.2776	0.5	0.1571	1	0.1741	0.6316	-1.364	0.4186	0.07974	0.8571	0.4733	0.602	0.6734	0.5	-4.409	0.8571	1.715	0.8571	-0.08339	1	-0.004192	1	-0.2102	1	0.4316	0.3448	-0.5912	0.7143	0.09198
12p13.1	GRIN2B	418.9	12	rs12829455	14005924	A	0.429224	1	0.4926	0.003827	1.455	0.8571	5.49	0.2124	0.03548	1	0.009028	1	0.3134	0.8571	0.2526	0.5	1.81	0.2651	0.3365	0.3509	0.4826	0.8	0.02376	0.8571	0.2566	0.5899	0.541	0.1935	7.379	0.3654	7.454	0.5385	0.2287	0.6471	0.03077	0.75	0.8673	0.1634	1.269	0.02159	3.303	0.1603	1.216
12p13.1	GRIN2B	418.9	12	rs1895056	14029302	C	0.256881	0.6223	0.6223	0.05204	-5.016	0.1645	4.674	0.3043	-0.3496	0.1161	0.03185	0.339	-0.1599	0.8571	0.1523	0.5909	0.3654	1	0.1842	0.5385	0.7183	0.8571	-0.1561	0.8571	0.03289	1	0.2786	0.05374	-0.7489	1	41.22	0.2233	-0.07185	1	0.04092	0.6471	1.442	0.3088	0.9763	0.5909	-4.768	0.3448	-1.593
12q13.2	BLOC1S1	3.7	12	rs4457792	54396053	C	0.0458716	1	2.072	0.2651	-7.978	0.3333	-14.51	0.1506	-0.2513	0.5	-0.1043	0.1287	-0.7368	0.4	-1.259	0.05147	-3.264	0.2958	-1.07	0.2588	5.112	0.1488	-0.5972	0.1281
12q13.2	BLOC1S1	3.7	12	rs941022	54397591	T	0.468037	1	1.009	1	-0.3637	1	-4.575	0.2277	0.2388	0.2421	-0.01914	0.5385	0.2635	0.619	0.08549	0.8	0.3274	0.8	-0.1197	0.6875	0.3579	0.8571	-0.04426	0.7143
12q13.2	BLOC1S1	3.7	12	rs3138136	54403837	A	0.0986239	0.5141	1.265	0.4848	1.517	0.619	0.7154	0.8	0.1381	0.56	-0.005263	1	0.6922	0.186	0.2676	0.8	-1.562	0.7143	-0.2005	0.75	-1.685	0.8	0.0215	0.8571
12q22	EEA1	153.9	12	rs10507017	91689067	A	0.121005	0.609	1.05	0.8571	-0.8483	0.8	-4.176	0.4474	0.04058	0.8571	0.01721	0.6875	0.09363	0.8571	0.2376	1	1.377	0.8571	-0.05726	0.8571	-5.604	0.009	0.4582	0.06931
12q22	EEA1	153.9	12	rs10507018	91699244	G	0.121005	1	1.32	0.5357	-1.735	1	6.055	0.2447	0.226	0.6471	-0.008323	0.8571	-0.7605	0.1405	-0.4983	0.3585	-1.407	0.619	-0.02982	1	-0.1646	1	-0.01281	1
12q22	EEA1	153.9	12	rs11106700	91713188	A	0.340183	1	1.063	0.8571	-1.147	1	-0.6928	0.8571	-0.104	0.5385	0.004732	0.8	0.465	0.2017	0.2531	0.4186	0.4819	0.6875	0.07575	1	0.9399	0.5172	0.1093	0.4848
12q22	EEA1	153.9	12	rs1995169	91769607	G	0.06621	0.5566	0.5203	0.07826	9.593	0.1059	1.854	0.8571	0.3075	0.3509	0.008007	0.8571	-0.05987	0.8571	0.0848	0.8571	0.08479	1	0.162	0.8571	-0.1734	0.8571	0.1147	0.7143
12q22	EEA1	153.9	12	rs7965897	91783407	A	0.0717593	0.4139	0.843	1	0.2349	1	2.186	0.8	-0.4066	0.3043	-0.01991	0.5833	0.3588	0.619	0.149	1	1.322	0.5909	0.3541	0.5385	-0.6283	0.8571	0.2639	0.4359
12q24.11	DAO	20.8	12	rs2070587	107801872	G	0.210046	0.3733	0.7982	0.5357	-3.943	0.4186	2.848	0.5909	-0.3701	0.08882	-0.04503	0.1515	-0.2035	0.619	-0.3885	0.3448	-1.237	0.4	-0.2135	0.6471	3.312	0.06452	-0.3747	0.06604
12q24.11	DAO	20.8	12	rs6539458	107804967	T	0.044186	0.04115	0.4452	0.06573	-7.559	0.2212	4.328	0.6875	-0.5937	0.1543	0.0894	0.1935	0.8425	0.2051	0.4247	0.5833	-0.3398	0.8571	0.01431	1	0.4919	0.8571	0.3686	0.3878
12q24.11	DAO	20.8	12	rs3741775	107807732
12q24.11	DAO	20.8	12	rs11830725	107811857	C	0.0890411	0.609	0.5266	0.06573	-5.704	0.192	4.073	0.4848	-0.3606	0.2917	0.0664	0.1634	-0.1033	0.8	-0.2891	0.8571	0.01821	1	0.1077	0.8571	1.602	0.4706	0.04883	1
12q24.11	DAO	20.8	12	rs3918347	107817449	G	0.299087	0.4823	0.7375	0.1786	-2.267	0.8571	7.27	0.1221	-0.3061	0.1951	-0.04668	0.1462	-0.3383	0.4186	-0.2835	0.5172	-0.3739	0.8571	-0.1643	0.5909	3.656	0.01961	-0.3665	0.05405
13q14.2	HTR2A	62.66	13	rs7333412	46301361	G	0.248858	0.3421	1.504	0.08824	0.2964	0.8571	5.667	0.1226	0.08925	0.8571	-0.04327	0.1534	-0.06644	1	-0.2724	0.4706	-1.658	0.3654	-0.4437	0.217	-0.6115	1	-0.05845	0.6875
13q14.2	HTR2A	62.66	13	rs3125	46306852	C	0.148402	1	1.572	0.1524	3.643	0.3043	7.616	0.1294	-0.03959	1	-0.04208	0.2529	-0.4002	0.5	-0.5297	0.2212	-0.7074	1	-0.1604	0.8571	-1.809	0.8571	-0.1734	0.3958
13q14.2	HTR2A	62.66	13	rs977003	46313002	G	0.426941	1	1.177	0.4706	-3.21	0.339	5.4	0.1592	0.01269	1	-0.0413	0.215	-0.1473	0.6471	-0.2972	0.3448	-0.9232	0.8571	0.07776	1	0.3942	1	-0.1287	0.3333
13q14.2	HTR2A	62.66	13	rs1923886	46321292	C	0.46347	1	0.8674	0.4595	0.9451	0.8571	-2.555	0.4474	0.1814	0.3654	-0.003779	0.8571	0.375	0.2233	0.727	0.02103	0.7671	0.5385	-0.1675	0.56	-3.164	0.01879	0.3156	0.06731
13q14.2	HTR2A	62.66	13	rs2296972	46326472	T	0.323944	0.3487	0.8162	0.4474	-0.6033	0.8571	-5.828	0.1488	0.2635	0.1645	0.004889	0.8571	0.2242	0.5172	0.4464	0.1479	0.5876	0.6316	0.06225	1	-0.4989	0.8571	0.1541	0.4474
13q14.2	HTR2A	62.66	13	rs9316233	46331356	G	0.212329	0.2469	1.616	0.03337	-0.9159	0.8571	-1.822	0.75	0.06133	1	-0.01356	0.8571	0.04798	1	-0.2884	0.38	-2.155	0.1089	-0.458	0.4	1.804	0.3088	-0.1502	0.4706
13q14.2	HTR2A	62.66	13	rs659734	46333284	C	0.0642202	1	0.8994	0.8571	1.6	0.8571	4.127	0.8571	0.06523	0.8571	0.0228	0.8571	0.8528	0.2	-0.2144	0.619	-2.442	0.3333	-0.4005	0.8571	5.061	0.06747	-0.2718	0.4
13q14.2	HTR2A	62.66	13	rs1928042	46335217	C	0.251142	0.03913	0.7384	0.1935	4.174	0.2558	10.42	0.007719	-0.2217	0.3279	0.03006	0.3279	-0.1987	0.6316	0.7398	0.02348	2.27	0.1088	0.9112	0.02443	-3.851	0.01603	0.2281	0.2447
13q14.2	HTR2A	62.66	13	rs582385	46343995	C	0.184932	0.05655	0.8131	0.4	0.4761	1	8.53	0.04803	-0.1919	0.4186	0.0386	0.2877	-0.08258	0.8	0.7664	0.03927	1.369	0.339	0.6931	0.1092	-3.802	0.03448	0.2132	0.3088
13q14.2	HTR2A	62.66	13	rs985933	46353864	T	0.383562	0.1039	1.397	0.09278	2.098	0.4848	-4.511	0.2051	-0.00644	1	-0.02247	0.5	-0.06768	1	-0.5867	0.04738	-1.988	0.1875	-0.6962	0.05	2.078	0.1572	-0.1068	0.6471
13q14.2	HTR2A	62.66	13	rs9534505	46358745	A	0.099537	0.5566	1.155	0.5385	5.551	0.3	4.811	0.4091	-0.07924	0.6875	0.004088	1	-0.7984	0.1479	-0.148	0.75	0.584	1	0.3671	0.4706	-2.632	0.3226	0.3141	0.2051
13q14.2	HTR2A	62.66	13	rs2070036	46364951	G	0.043379	1	2.464	0.06863	1.157	1	-14.71	0.07941	-0.0128	1	0.06818	0.3279	-0.6366	0.4722	-0.8653	0.2529	-3.119	0.3333	-0.9931	0.2958	3.288	0.439	-0.0919	0.8
13q14.2	HTR2A	62.66	13	rs2070037	46365071
13q14.2	HTR2A	62.66	13	rs6313	46367941	T	0.417431	0.006168	0.8597	0.3878	-0.7904	0.5833	-2.099	0.5385	0.1562	0.3725	-0.006218	0.8571	0.2146	0.619	0.04881	1	0.7605	0.5	0.1304	0.8	0.04451	1	-0.006201	1
13q14.2	HTR2A	62.66	13	rs1328685	46369891	G	0.118721	1	1.008	1	7.923	0.1092	7.914	0.2447	0.06159	0.8571	-0.002297	1	0.1882	0.6316	-0.2105	0.8	-0.706	1	0.1669	0.75	1.671	0.4091	0.01483	1
13q14.2	HTR2A	62.66	13	rs4142900	46371551	T	0.465596	0.1486	0.9746	1	1.28	0.5833	4.194	0.2683	-0.1622	0.3585	0.006004	1	-0.2363	0.56	0.2223	0.5385	0.6523	0.7143	0.2344	0.8571	-2.494	0.06542	0.1575	0.3636
13q33.2	DAOA	24.79	13	rs1341402	104913510	C	0.233945	0.7794	0.9323	0.75	3.791	0.2212	7.326	0.09643	0.1793	0.4848	0.01603	0.5357	0.1793	0.8	-0.3139	0.3182	-0.1948	0.8571	-0.4413	0.38	2.155	0.2212	-0.1682	0.2958
13q33.2	DAOA	24.79	13	rs1341403	104914808	A	0.37844	1	1.376	0.1238	-3.642	0.2556	1.557	0.5	-0.3492	0.06747	0.0315	0.2529	-0.2614	0.4186	-0.1937	0.8571	-1.118	0.3226	0.1089	1	-0.07545	1	0.05588	0.8
13q33.2	DAOA	24.79	13	rs2391191	104917447	A	0.362385	0.8151	1.332	0.2785	-2.555	0.8571	2.621	0.4359	-0.3227	0.08282	0.0307	0.2958	-0.254	0.5357	-0.2182	0.75	-1.241	0.3043	-0.008617	1	-1.143	0.4186	0.1432	0.4186
13q33.2	DAOA	24.79	13	rs1539070	104922458	G	0.1621	0.4769	0.7961	0.6471	1.223	0.75	0.8536	0.8571	0.08971	0.8571	-0.03538	0.2877	-0.3179	0.7143	0.0174	1	1.697	0.3509	0.4824	0.2821	-1.93	0.4848	0.1981	0.3571
13q33.2	DAOA	24.79	13	rs3916968	104925530	A	0.299087	1	0.6777	0.1102	1.019	0.8571	0.04393	1	0.1069	0.6875	-0.003875	1	0.08804	1	0.3861	0.25	2.644	0.06481	0.5942	0.1497	-1.908	0.1761	0.1409	0.4186
13q33.2	DAOA	24.79	13	rs701567	104939996	G	0.436073	0.6801	0.7655	0.1603	5.767	0.04811	-0.01907	1	0.1243	0.6471	-0.001369	1	0.1427	0.6875	0.1241	0.8571	1.813	0.1294	0.3077	0.4186	1.546	0.3	-0.1224	0.439
13q33.2	DAOA	24.79	13	rs778294	104940236	A	0.305936	1	1.085	0.8	6.66	0.03589	3.548	0.5	-0.03808	0.8571	0.002565	1	0.00366	1	-0.306	0.4706	-0.2596	0.75	-0.1495	0.8571	2.437	0.1553	-0.1919	0.2821
14q32.33	AKT1	26.4	14	rs2498804	104304140	T	0.340183	0.8136	1.047	0.8571	4.77	0.1106	-5.2	0.1805	0.1313	0.6875	-0.01002	0.7143	-0.1666	0.5385	0.1942	0.8571	-0.6398	0.8	-0.04547	0.8571	0.6147	0.8571	-0.1691	0.2421
14q32.33	AKT1	26.4	14	rs2494732	104310237	C	0.435096	0.3895	0.8338	0.2958	6.124	0.06931	0.9356	1	0.07164	0.8	0.01136	1	-0.355	0.2785	0.3886	0.2051	0.5286	0.5833	0.3541	0.8571	-0.6824	0.6875	-0.02815	0.8571
14q32.33	AKT1	26.4	14	rs2494738	104317731
14q32.33	AKT1	26.4	14	rs2494743	104322765
14q32.33	AKT1	26.4	14	rs1130214	104330779	T	0.280822	0.2108	0.9005	0.8571	-0.1286	1	3.986	0.3585	0.03301	1	-0.006928	0.75	-0.3517	0.3509	-0.0153	0.8571	1.506	0.2212	0.5366	0.2017	1.053	0.5	0.06039	0.8
15q13.3	CHRNA7	138.5	15	rs3087454	30108259	G	0.283105	1	0.7744	0.2277	-2.068	1	-3.54	0.4848	0.2365	0.2105	0.07051	0.018	0.182	0.5833	0.05121	0.8	1.511	0.2651	0.2073	0.6316	-3.665	0.02406	0.3835	0.03494	0.3158	0.5899	0.857	0.7143	-3.079	0.8571	11.44	0.2558	0.6932	0.02477	0.04367	0.5	0.1324	0.8571	0.1395	0.8571	3.238	0.1111	0.5342
15q13.3	CHRNA7	138.5	15	rs6494165	30108578	G	0.0555556	1	0.9511	0.8571	0.1159	1	2.687	0.8571	0.259	0.5385	0.1561	0.008981	-0.06666	0.8	-0.5726	0.4091	0.6311	0.8571	0.06977	1	-1.778	0.6471	0.3841	0.25	0.04054	1	0.9794	0.8571	-20.68	0.3509	3.36	1	-0.09776	1	-0.04063	0.8571	0.7432	0.5385	0.1014	1	4.232	0.3333	1.603
15q13.3	CHRNA7	138.5	15	rs3826029	30108777	A	0.184932	1	0.759	0.2821	-1.518	0.7143	-8.086	0.09184	0.1537	0.4	0.05872	0.1275	0.648	0.1193	0.5908	0.1543	2.494	0.1405	0.4234	0.56	-5.568	0.00362	0.4245	0.03878	0.4408	0.2672	1.068	1	4.517	0.6471	-8.449	0.439	-0.3013	0.339	0.05007	0.4848	0.3622	0.7143	0.5085	0.5385	-0.1427	0.7143	0.1464
15q13.3	CHRNA7	138.5	15	rs885071	30111868	A	0.182028	1	0.7282	0.2212	-1.352	0.7143	-7.972	0.09215	0.1356	0.4186	0.05981	0.1275	0.5873	0.186	0.5874	0.1592	2.549	0.1405	0.4484	0.56	-5.693	0.002804	0.4284	0.03684	0.3933	1	1.294	1	5.949	0.3333	9.633	0.3958	-0.5156	0.1126	-0.01519	0.7143	0.7011	0.3448	0.5598	0.3333	0.5768	1	0.1284
15q13.3	CHRNA7	138.5	15	rs883473	30112968	T	0.277523	0.8076	0.7669	0.2277	-0.9438	1	-2.476	0.6316	0.1298	0.75	0.07171	0.01776	0.3582	0.3182	0.2296	0.4595	1.665	0.215	0.2695	0.5357	-4.254	0.008628	0.4034	0.02515	0.32	1	0.9563	0.8571	-3.157	0.8571	9.247	0.3654	0.6646	0.02868	0.06478	0.25	-0.01791	1	0.09525	0.8571	2.632	0.2051	0.3961
15q13.3	CHRNA7	138.5	15	rs8037484	30134166	A	0.248858	1	0.7864	0.2958	-1.335	1	-6.095	0.1613	0.2527	0.25	0.096	0.003017	0.4406	0.2396	0.2458	0.4706	2.153	0.1488	0.3501	0.5	-4.018	0.01872	0.399	0.03059	0.3026	0.5899	0.8167	0.5357	-5.258	0.5833	2.966	0.8571	0.6698	0.03011	0.04731	0.38	0.1519	0.7143	0.2241	0.6471	1.75	0.4186	0.4165
15q13.3	CHRNA7	138.5	15	rs4779970	30137170	C	0.0547945	1	0.9276	0.8	0.0338	1	2.699	0.8571	0.2418	0.5909	0.1558	0.008981	-0.1007	0.8	-0.5975	0.38	0.6338	0.8571	0.07037	1	-1.781	0.6471	0.371	0.2716	0.2368	0.3481	1.499	0.5	4.974	0.5	-15.54	0.1429	-0.03395	1	-0.04248	0.4595	-0.7534	0.2558	-0.2657	0.5833	-0.1329	1	0.6648
15q13.3	CHRNA7	138.5	15	rs12593470	30148531
15q13.3	CHRNA7	138.5	15	rs982574	30161315	G	0.0913242	0.1598	0.9303	0.8	-2.29	0.8571	7.095	0.3226	0.2071	0.5172	0.0569	0.2529	-0.3393	0.5	-0.7052	0.1368	-0.8035	0.8571	-0.2141	0.75	-0.6234	0.8	0.2383	0.5909	0.4145	1	1.782	0.3043	-8.464	0.1656	-5.933	0.5357	-0.04993	1	-0.07169	0.1935	-1.284	0.03269	-0.7623	0.1047	-3.229	0.1198	-0.5488
15q13.3	CHRNA7	138.5	15	rs12914788	30163729	C	0.0890411	0.128	0.9926	1	-1.691	0.8571	7.481	0.3182	0.1492	0.7143	0.05538	0.217	-0.4232	0.439	-0.7629	0.1088	-0.9637	0.8571	-0.2694	0.7143	-0.5229	0.75	0.1821	0.75	0.1776	0.2178	1.463	0.8571	-9.295	0.3279	-20.65	0.07965	-0.08934	1	-0.02486	0.8571	-1.063	0.1106	-0.5432	0.3654	-3.416	0.1534	-0.3376
15q13.3	CHRNA7	138.5	15	rs2133965	30171846	T	0.0616438	1	0.9826	1	0.2491	1	3.291	0.6875	0.2189	0.6471	0.1445	0.01245	-0.2464	0.5909	-0.7642	0.1935	-0.06721	1	-0.109	0.8571	-1.774	0.75	0.3873	0.25	0.4276	1	1.868	0.3043	-8.489	0.1645	-6.402	0.5	-0.2128	0.7143	-0.0592	0.2958	-1.209	0.04494	-0.882	0.08012	-3.485	0.08108	-0.7434
15q13.3	CHRNA7	138.5	15	rs8035668	30178638	G	0.219178	1	1.076	0.8571	-0.6367	0.8571	-1.985	0.4706	-0.09385	0.4706	-0.001752	1	-0.7568	0.0342	-0.5045	0.1479	-2.983	0.04328	-1.217	0.002138	2.362	0.1805	-0.3361	0.08571	0.26	0.4991	0.8589	0.8571	-22.21	0.002208	-12.3	0.339	0.3309	0.2958	-0.03746	0.4474	-0.386	0.5	0.0219	1	-0.05476	1	-0.46
15q13.3	CHRNA7	138.5	15	rs9788657	30182318	A	0.21789	1	1.064	0.8571	-0.1401	1	-1.806	0.5385	-0.08311	0.5	-0.001752	1	-0.7047	0.06393	-0.4545	0.189	-2.747	0.0614	-1.159	0.003737	2.397	0.1488	-0.3196	0.1198	0.2171	1	0.9257	1	-16.11	0.07317	-25.04	0.04494	0.06348	1	0.009199	1	-0.2892	0.6875	0.236	0.8571	1.229	0.5833	0.08764
15q13.3	CHRNA7	138.5	15	rs8028396	30184013	A	0.428899	0.5302	0.6801	0.04956	-0.2464	0.8571	3.387	0.38	0.06909	0.8571	-0.01926	0.6316	0.4131	0.1623	0.4077	0.2	0.6205	0.6875	0.5424	0.1232	0.4185	0.8	0.2025	0.23	0.2237	0.513	0.7349	0.8571	12.2	0.09184	8.342	0.4	-0.09449	0.7143	0.01654	0.8571	0.5116	0.75	-0.2831	0.56	0.5105	1	-0.2534
15q13.3	CHRNA7	138.5	15	rs10438342	30189338	A	0.331797	0.207	1.446	0.1059	2.757	0.6471	-6.223	0.1074	0.0559	0.8571	-0.0128	0.5385	-0.3474	0.2651	0.03017	0.8571	-0.06942	1	-0.409	0.3226	-1.412	0.4359	-0.009032	1	0.3176	0.1116	0.4369	0.0897	-12.93	0.08411	6.134	0.5172	0.3608	0.2716	-0.04725	0.4286	0.3211	1	-0.07061	1	0.4415	1	-0.08685
15q13.3	CHRNA7	138.5	15	rs11858834	30190213	G	0.178082	0.6439	2.074	0.0155	3.085	0.4286	-9.005	0.05426	0.0694	0.8571	-0.01695	0.8	-0.1268	0.8571	-0.2034	0.56	0.1601	1	-0.1513	0.8	-1.342	0.5	-0.1559	0.4474	0.1447	0.513	0.3418	0.07736	-12.37	0.1429	-7.825	0.5909	1.217	0.003827	-0.04145	0.5385	-0.03961	1	0.659	0.5357	0.1213	1	-0.5262
15q13.3	CHRNA7	138.5	15	rs12915695	30190637	A	0.193396	0.5076	1.047	1	-1.55	0.619	-1.643	0.8	0.03152	0.8571	0.001964	1	-0.6225	0.1116	0.1254	0.6471	-1.067	0.5385	-0.7839	0.05303	-1.271	0.4722	0.04937	1	0.08553	1	2.609	0.3725	-3.15	0.8571	15.65	0.2124	0.5097	0.3654	-0.1536	0.0295	-0.4002	0.56	-1.01	0.1846	-2.373	0.439	-0.867
15q13.3	CHRNA7	138.5	15	rs16956223	30198075	A	0.176606	0.1778	0.8269	0.75	-0.03566	1	0.203	1	0.07606	1	0.008423	0.8571	-0.1441	0.5909	0.2256	0.5	-0.4996	0.8	-0.4447	0.2933	-0.0798	1	0.07661	0.8	0.07237	1	1.133	0.8571	-6.3	0.8571	27.24	0.2	0.5946	0.4186	-0.1445	0.1226	0.2488	0.75	-1.153	0.2087	0.7695	0.8571	0.1623
15q13.3	CHRNA7	138.5	15	rs7170028	30212293	T	0.484018	1	1.018	0.8	4.046	0.1479	0.2808	1	-0.2028	0.2277	0.0502	0.06481	0.1029	0.8	0.2656	0.38	2.39	0.04268	0.4866	0.1221	-2.027	0.2051	0.01943	0.8571	0.375	0.2814	0.4855	0.1398	-5.811	0.4706	-0.793	1	0.1951	0.5357	-0.03864	0.4286	0.3012	0.619	-0.04008	0.8571	1.686	0.6875	0.7729
15q13.3	CHRNA7	138.5	15	rs1909884	30226590	T	0.366359	0.172	1.131	0.8	2.019	0.5385	-0.6875	0.8	0.02744	0.8	0.05716	0.04795	0.204	0.4474	0.312	0.4359	1.892	0.1534	0.3883	0.4359	-3.028	0.05344	0.2782	0.1007	0.4533	0.5736	1.185	0.75	-2.291	0.7143	18.35	0.02375	0.0269	1	0.009098	0.8	-0.6905	0.2	-0.6569	0.1182	-1.109	0.5	-0.6928
15q13.3	CHRNA7	138.5	15	rs2337980	30231488	T	0.449541	0.8354	1.036	1	-3.42	0.2716	-8.197	0.02371	0.07376	1	-0.01463	0.8	0.05461	0.8571	0.08922	0.8	-0.1553	0.8571	-0.3338	0.2917	2.396	0.1238	-0.1393	0.4848	0.4533	1	1.185	0.619	13.33	0.07584	-2.799	0.8571	-0.4112	0.1667	-0.02012	0.75	0.1217	0.8	0.4933	0.23	0.1474	1	0.3263
16p13.2	GRIN2A	421.2	16	rs2267770	9773460	T	0.447489	0.5235	1.168	0.8	1.761	0.6316	4.73	0.1967	-0.0461	1	0.003684	1	0.1363	0.8	0.2725	0.4848	0.2769	0.7143	0.5379	0.1176	-0.5487	0.8571	0.007002	0.8571
16p13.2	GRIN2A	421.2	16	rs10492827	9776259	G	0.178082	0.1022	0.852	0.5909	2.283	1	-5.308	0.2651	-0.1116	0.8	0.005838	0.8571	-0.3376	0.4091	0.2447	0.5172	1.799	0.2785	0.7341	0.1262	-0.2233	0.8571	0.005493	1
16p13.2	GRIN2A	421.2	16	rs9933832	9856135	A	0.365297	0.803	1.838	0.006162	-0.8337	0.75	-0.02797	1	-0.3542	0.0568	-0.04303	0.1967	-0.7143	0.04738	-0.3897	0.2529	-2.209	0.09091	-0.1792	0.6316	2.399	0.132	-0.1907	0.2958
16p13.2	GRIN2A	421.2	16	rs2267795	9878376	T	0.330275	0.2142	1.502	0.06914	-0.6179	0.8571	-0.3827	0.8571	-0.03393	1	-0.01601	0.75	-0.4703	0.23	-0.1477	0.6316	-1.755	0.1983	-0.2742	0.4186	1.874	0.1773	-0.1758	0.2877
16p13.2	GRIN2A	421.2	16	rs968301	9881867	T	0.332569	0.4689	1.198	0.3279	-3.19	0.4595	1.112	0.75	-0.2182	0.2651	-0.02453	0.6875	0.0819	0.8571	-0.432	0.1678	-0.7619	0.619	-0.4465	0.25	1.08	0.3333	-0.1117	0.8
16p13.2	GRIN2A	421.2	16	rs7189130	9886053	G	0.303653	0.1729	1.522	0.07357	1.365	0.6471	1.477	0.6875	-0.05605	1	-0.01672	0.56	-0.4742	0.1656	0.008837	1	-0.7757	0.619	-0.01649	0.8571	1.312	0.4	-0.06699	0.75
16p13.2	GRIN2A	421.2	16	rs9938172	9909920	T	0.392202	0.2598	1.28	0.2277	2.506	0.5357	2.542	0.75	0.004374	1	0.02161	0.5357	-0.2946	0.4474	-0.02197	1	-0.2489	1	-0.1349	0.8	1.322	0.3	-0.06694	0.8571
16p13.2	GRIN2A	421.2	16	rs4782039	9914468	C	0.223744	0.4008	0.8265	0.4286	2.975	0.3878	0.7082	1	0.1917	0.3878	0.03277	0.3448	0.2803	0.3333	0.2525	0.5	1.799	0.2371	0.5472	0.217	-0.9478	0.619	0.08877	0.7143
16p13.2	GRIN2A	421.2	16	rs2315510	9928092	T	0.0890411	0.2769	0.7053	0.3279	-1.686	0.8571	-1.765	1	-0.2131	0.4848	0.05668	0.192	0.3251	0.439	0.3315	0.439	-0.5404	0.6471	-0.2354	0.8571	-1.151	0.8571	0.3254	0.25
16p13.2	GRIN2A	421.2	16	rs11074504	9941777	G	0.429224	0.5253	1.192	0.5833	-4.302	0.1383	-7.863	0.0493	-0.1879	0.3333	-0.004885	0.7143	-0.3979	0.2877	-0.2498	0.3585	-2.009	0.1176	-0.4403	0.2588	1.321	0.3585	-0.1222	0.6471
16p13.2	GRIN2A	421.2	16	rs10500369	9944975	A	0.181193	0.5031	0.9561	1	-0.007615	1	3.618	0.4474	0.1258	0.619	0.02945	0.5909	-0.228	0.75	-0.1627	0.8571	0.3929	0.8571	0.3597	0.8	-0.3916	0.8571	0.05226	0.8571
16p13.2	GRIN2A	421.2	16	rs1875209	9945555
16p13.2	GRIN2A	421.2	16	rs4782090	9955433	A	0.10274	1	1.224	0.8571	-1.036	1	4.552	0.5385	0.04899	0.8571	-0.06099	0.2323	0.1039	0.6471	0.123	0.8571	0.6794	0.8571	-0.09267	0.8571	0.03144	1	0.09172	0.8571
16p13.2	GRIN2A	421.2	16	rs884918	9967327	T	0.497685	0.5318	0.8257	0.3585	1.618	0.5357	4.984	0.25	0.2097	0.2529	0.0236	0.3043	0.1546	0.8571	0.1518	0.7143	0.6225	0.56	0.0444	1	-0.9161	0.4595	0.1647	0.2396
16p13.2	GRIN2A	421.2	16	rs3104703	9972637	G	0.458716	0.8365	0.7724	0.1905	1.783	0.5357	4.186	0.2821	0.04973	0.8571	0.03308	0.2529	0.1033	1	-0.03495	0.8571	-0.8461	0.4474	-0.1227	0.8	-1.888	0.2255	0.3017	0.08626
16p13.2	GRIN2A	421.2	16	rs11641062	9990252	G	0.463303	0.1412	0.9392	0.8571	2.321	0.6875	0.7956	0.8	0.05027	0.8	-0.01383	0.6471	0.3228	0.3448	0.2595	0.5909	1.534	0.2124	0.08669	0.8571	-0.5913	0.8571	0.07386	0.6316
16p13.2	GRIN2A	421.2	16	rs2243716	9995650	G	0.137615	0.6861	0.8812	0.75	4.777	0.2857	0.6797	0.8571	0.3366	0.1983	-0.004844	0.75	0.4799	0.2877	0.7701	0.1553	4.088	0.02226	0.641	0.1983	-2.389	0.4186	0.2222	0.5
16p13.2	GRIN2A	421.2	16	rs3848328	10002888	A	0.271689	0.4557	0.8402	0.8	4.982	0.1645	5.682	0.2087	0.407	0.04786	0.01548	0.6471	-0.2209	0.4595	0.1947	0.5833	0.7192	0.6471	0.2085	0.619	-0.5746	0.8	-0.001454	1
16p13.2	GRIN2A	421.2	16	rs1237957	10004371	C	0.130734	1	1.104	1	3.169	0.6471	0.3822	0.8571	0.2398	0.339	0.007003	1	-0.05876	0.8571	0.2993	0.4848	1.783	0.2558	0.2669	0.5385	0.01755	1	-0.0541	0.7143
16p13.2	GRIN2A	421.2	16	rs844395	10010407	T	0.372146	0.5171	0.7666	0.1983	3.413	0.3448	2.811	0.5	0.3145	0.07918	0.0408	0.139	-0.288	0.4706	0.109	1	0.1841	1	0.05763	1	-0.936	0.8	0.09194	0.4848
16p13.2	GRIN2A	421.2	16	rs1969060	10024638	C	0.175799	0.4988	0.8521	0.4359	3.871	0.6471	3.662	0.4186	0.4729	0.03424	0.01162	0.8571	-0.04983	0.8571	0.2425	0.6316	0.6362	0.75	0.0576	1	0.5176	0.8	-0.1087	0.8571
16p13.2	GRIN2A	421.2	16	rs8052800	10040290	G	0.486301	0.8346	1.011	1	-0.9201	1	-0.9881	0.8571	-0.06569	1	0.00671	0.8	-0.3242	0.3448	-0.09827	0.6875	0.7509	0.8	0.3429	0.2716	0.4115	0.8571	-0.04318	0.6471
16p13.2	GRIN2A	421.2	16	rs7197547	10043745	T	0.486301	0.6798	0.9498	1	2.416	0.4359	2.744	0.75	0.2052	0.1951	-0.001035	1	0.271	0.8571	0.1976	0.3725	0.04505	1	0.01063	1	0.02437	1	0.009306	1
16p13.2	GRIN2A	421.2	16	rs2352740	10064582
16p13.2	GRIN2A	421.2	16	rs9302409	10072531	C	0.112385	0.3218	0.9837	1	-2.449	0.4474	-3	0.5909	-0.1639	0.5909	-0.01552	0.8	-0.1485	1	-0.1699	0.7143	-1.677	0.3725	-0.4716	0.339	-0.2699	0.8571	0.1127	0.75
16p13.2	GRIN2A	421.2	16	rs6497676	10087724	G	0.380734	0.8265	0.9113	0.5385	-0.8785	0.6316	-2.157	0.75	-0.02834	0.8	-0.01348	0.5909	0.3736	0.1935	0.2575	0.4091	-0.5956	0.619	-0.2093	1	0.2316	0.8571	0.01171	0.8571
16p13.2	GRIN2A	421.2	16	rs1448239	10094936	G	0.13242	1	0.6618	0.1436	6.935	0.1361	7.859	0.1262	0.1135	0.8571	0.05387	0.2857	-0.1176	0.8571	0.05125	0.8571	2.519	0.2105	1.159	0.02481	-4.434	0.03799	0.2407	0.3448
16p13.2	GRIN2A	421.2	16	rs2352748	10106606	A	0.284404	0.6117	1.022	0.8571	-1.501	0.8571	-1.82	0.75	0.08567	0.8	0.003773	0.8571	0.1527	0.75	-0.05396	1	-1.488	0.2619	-0.5953	0.1488	-0.3545	0.8571	-0.02536	0.75
16p13.2	GRIN2A	421.2	16	rs4782262	10120001	C	0.0981735	1	0.7097	0.3585	13.45	0.005893	5.821	0.3088	-0.09283	1	0.004963	1	-0.06183	1	0.203	0.6471	3.215	0.1462	1.532	0.00668	-3.172	0.1534	0.07239	1
16p13.2	GRIN2A	421.2	16	rs1375071	10131081	C	0.324201	1	1.108	0.6471	-1.871	0.6471	1.633	0.7143	0.02317	0.8571	0.01436	0.8571	0.1188	0.6471	-0.04353	1	-0.7887	0.5357	0.001571	1	1.612	0.3182	-0.0257	1
16p13.2	GRIN2A	421.2	16	rs1070487	10143493	A	0.401826	0.3891	1.121	0.6471	-2.475	0.5385	0.1041	0.8571	-0.05097	0.7143	-0.00298	0.8571	-0.1464	0.8571	-0.3997	0.1603	-1.467	0.2323	-0.4915	0.1313	3.027	0.0277	-0.18	0.25
16p13.2	GRIN2A	421.2	16	rs1345424	10158160	C	0.308219	0.1405	1.086	0.8571	-2.304	0.75	-4.561	0.3448	-0.06922	0.8571	-0.01972	0.619	-0.163	0.6875	-0.139	0.8571	-1.516	0.2683	-0.1654	0.6471	-0.7258	0.8571	0.0281	1
16p13.2	GRIN2A	421.2	16	rs4587976	10163636	C	0.43379	0.6727	0.9862	0.8	2.445	0.38	5.23	0.1645	-0.1211	0.5357	0.0251	0.3226	0.01556	0.8571	-0.3162	0.3585	0.3122	0.75	0.07838	0.8571	0.7734	0.619	-0.1125	0.4722
16p13.2	GRIN2A	421.2	16	rs1650420	10175831	A	0.341014	0.3679	0.7883	0.1791	2.749	0.3509	2.238	0.8571	0.03568	1	0.03488	0.2371	0.387	0.2877	0.3817	0.215	1.964	0.1383	0.7526	0.03867	-3.121	0.04389	0.1818	0.3333
16p13.2	GRIN2A	421.2	16	rs1868291	10176699	G	0.086758	0.5911	0.6044	0.2212	8.108	0.1215	9.192	0.1748	-0.1988	0.5909	0.0446	0.4706	-0.0714	0.8571	-0.187	0.8571	2.957	0.1818	1.435	0.02886	-5.257	0.04389	0.1657	0.7143
16p13.2	GRIN2A	421.2	16	rs1071504	10187517	C	0.326484	0.4756	1.09	0.7143	-1.014	0.8	2.249	0.8571	0.05986	0.5833	0.0173	0.5385	0.1341	0.6316	-0.4098	0.2421	-1.322	0.2588	-0.4752	0.2255	2.615	0.09278	-0.2346	0.1572
16p13.11	NDE1	74.9	16	rs4781678	15654613	C	0.444954	0.3981	1.128	0.6471	-0.3201	1	-1.288	0.8571	0.2832	0.1198	-0.02934	0.2958	0.2702	0.38	0.3108	0.3279	-0.1423	1	-0.3546	0.3281	0.5853	0.75	-0.1815	0.2396
16p13.11	NDE1	74.9	16	rs2242549	15705711	C	0.420091	1	1.061	0.75	-1.573	0.8571	1.173	0.619	0.4363	0.02088	-0.0399	0.1534	0.31	0.3571	0.3341	0.3226	-0.3287	0.8571	-0.3303	0.2529	0.5064	0.7143	-0.1887	0.23
16p13.11	NDE1	74.9	16	rs881803	15709835	G	0.356164	0.8215	0.9535	0.75	-0.6751	1	0.6602	0.8571	0.1962	0.3043	-0.03973	0.1603	0.2138	0.56	0.1953	0.4359	0.2297	1	-0.09364	0.7143	0.3123	0.75	-0.1661	0.2821
16p13.11	NDE1	74.9	16	rs2075512	15721446
16p13.11	NDE1	74.9	16	rs2075511	15725642	G	0.488479	0.8338	0.8216	0.4	3.031	0.3088	5.051	0.1562	-0.2648	0.1582	0.04816	0.0871	-0.3475	0.2651	-0.3254	0.3226	0.3668	0.8	0.4118	0.2034	-0.5669	0.7143	0.2143	0.1773
17p13.3	YWHAE	55.7	17	rs9393	1195142
17p13.3	YWHAE	55.7	17	rs7266	1195216
17p13.3	YWHAE	55.7	17	rs8078073	1215433	C	0.171233	0.727	0.9468	1	-4.395	0.3878	-2.168	0.6316	-0.0001042	1	-0.05218	0.1905	0.03892	0.8571	-0.2971	0.6316	-1.038	0.5909	-0.0727	1	0.6754	0.6316	0.02612	1
17p13.3	YWHAE	55.7	17	rs10521111	1228614	C	0.123853	0.3995	0.7352	0.3182	-1.562	0.8571	1.458	0.75	0.04219	1	-0.0403	0.3182	0.006198	1	-0.1936	0.8571	-0.8298	0.619	-0.0774	0.8	-1.482	0.339	0.2288	0.2683
17p13.3	YWHAE	55.7	17	rs4790084	1229729	G	0.436073	1	0.7559	0.1437	0.5832	0.8571	1.879	0.8571	0.2889	0.1724	0.07056	0.01668	0.1202	0.8571	0.3661	0.2447	0.8683	0.6875	0.3042	0.3231	-2.047	0.1488	0.3659	0.02935
17p13.3	YWHAE	55.7	17	rs9912147	1231072	G	0.456621	1	1.104	1	-1.109	1	-0.9175	0.8571	-0.1111	0.5909	-0.05851	0.03604	-0.3084	0.3958	-0.4422	0.1347	-1.399	0.2233	-0.5286	0.1429	1.129	0.4722	-0.261	0.1445
17p13.3	PAFAH1B1	92	17	rs8068673	2449136	C	0.289954	0.2233	0.9167	0.6875	7.616	0.01582	1.946	0.6875	-0.1457	0.8	0.008012	0.6875	0.4356	0.189	0.6702	0.02749	1.03	0.4043	0.2706	0.6875	-4.511	0.003049	0.28	0.1209
17p13.3	PAFAH1B1	92	17	rs1266475	2482070	C	0.307339	0.3288	1.011	1	6.645	0.03994	0.8156	1	-0.1454	0.8	0.009337	0.7143	0.3326	0.2651	0.5898	0.08282	0.8289	0.5172	0.223	0.75	-4.162	0.006936	0.2422	0.1905
17p13.3	PAFAH1B1	92	17	rs8081803	2511759	C	0.226027	0.1033	0.776	0.1875	7.323	0.02947	1.491	0.75	-0.1542	0.4722	0.01174	0.6316	0.4597	0.2017	0.7126	0.02915	2.38	0.06393	0.5681	0.1791	-4.536	0.004941	0.3643	0.05138
17p13.3	PAFAH1B1	92	17	rs2317297	2523841	C	0.0776256	1	2.501	0.03356	-0.3031	1	3.721	0.8571	0.2502	0.8571	0.00373	1	-0.2366	0.6875	-0.1015	0.6471	-4.191	0.07	-1.173	0.09712	-0.4266	1	-0.1474	0.75
17p13.1	DLG4	29.8	17	rs11650232	7029647	G	0.419725	1	0.8081	0.3636	-2.471	0.4	0.714	0.8571	-0.1678	0.3878	0.0167	0.56	0.6312	0.04605	0.2161	0.5385	0.2299	1	0.09026	0.8571	-0.7263	0.5172	0.06375	1
17p13.1	DLG4	29.8	17	rs314253	7032374	G	0.366972	1	0.9217	0.8	0.9288	0.8571	1.726	0.619	0.1048	0.6471	-0.02358	0.56	-0.5538	0.07179	0.09244	0.7143	-0.0332	1	-0.3116	0.339	0.605	0.8571	-0.05266	0.8571
17p13.1	DLG4	29.8	17	rs222853	7054704	T	0.0707763	0.4139	0.8552	0.7143	6.163	0.5172	4.461	0.4359	-0.6179	0.06481	0.04532	0.4286	0.3173	1	0.3394	0.8571	2.656	0.3725	0.7849	0.2588	0.6431	0.8571	0.202	0.7143
17p13.1	DLG4	29.8	17	rs507506	7059046	A	0.36385	0.5915	2.137	0.0006477	0.7908	0.8	-1.038	0.8571	-0.08346	0.6316	-0.06681	0.02868	0.3017	0.4474	-0.2549	0.4474	-1.93	0.1307	-0.5994	0.08795	0.7513	0.6316	-0.3314	0.06557
17p13.1	NDEL1	44.8	17	rs1391768	8281591	C	0.369863	0.3758	1.044	1	-2.878	0.4	6.218	0.189	0.03306	1	-0.008228	0.8571	0.09833	0.8	-0.133	0.75	1.769	0.2277	0.6747	0.108	1.602	0.3333	-0.02084	0.8
17q11.2	SLC6A4	37.8	17	rs2054847	25556139	T	0.452055	0.8335	1.065	0.8571	0.7778	1	-5.3	0.1031	-0.03984	1	-0.0523	0.07198	0.5377	0.07143	0.3259	0.2651	0.7047	0.75	0.1015	0.8571	0.08802	1	-0.1718	0.2202
17q11.2	SLC6A4	37.8	17	rs140700	25567515	A	0.0799087	0.07635	1.089	0.75	2.902	0.8	10.99	0.1156	-0.195	0.6471	0.1025	0.05234	-0.08178	1	-0.1561	0.8571	-0.09393	0.8571	-0.1873	1	-1.327	0.56	0.2856	0.4091
17q11.2	SLC6A4	37.8	17	rs6355	25572936	C	0.00943396	1
17q11.2	SLC6A4	37.8	17	rs8073965	25583308
17q11.2	SLC6A4	37.8	17	rs2020933	25585881	A	0.0502283	1	1.238	1	3.953	0.4	-10.78	0.2716	-0.8277	0.05932	0.007513	1	-1.243	0.08682	0.01946	1	-2.17	0.4	-0.424	0.5	5.478	0.1198	-0.5074	0.2105
17q11.2	SLC6A4	37.8	17	rs4392119	25589489	T	0.0231481	1	0.6898	0.6875	-16.06	0.1204	5.587	0.75	-0.9067	0.108	0.1779	0.08207	-1.004	0.4595	0.1811	1	-2.041	0.8571	-1.525	0.2619	1.712	0.8571	0.3359	0.5833
17q12	PPP1R1B	9.7	17	rs4795390	35035136	G	0.187215	0.1188	1.568	0.1004	3.342	0.4595	-4.831	0.3279	-0.1069	0.6316	-0.01356	0.6471	-0.1412	0.7143	-0.2018	0.8	-0.741	0.7143	0.2151	0.7143	2.699	0.1935	0.02554	0.8571
17q12	PPP1R1B	9.7	17	rs879606	35035375	A	0.183721	0.1175	1.464	0.1786	3.617	0.4595	-6.015	0.2683	-0.0872	0.6875	-0.001363	1	-0.2185	0.6471	-0.1784	1	-0.6185	0.7143	0.2627	0.6471	2.645	0.1667	0.04799	0.8
17q12	PPP1R1B	9.7	17	rs907094	35043897
17q12	PPP1R1B	9.7	17	rs3764352	35044465	G	0.262557	0.7871	1.115	0.6471	0.1791	1	-2.141	0.8571	-0.1061	0.6316	0.006318	0.8571	-0.2568	0.6471	-0.3563	0.3585	-0.5986	0.6471	0.2034	0.6471	2.572	0.1187	0.09702	0.8571
17q21.31	CRHR1	51.5	17	rs4792882	41225048	G	0.00913242	1
17q21.31	CRHR1	51.5	17	rs4792887	41232791	T	0.0733945	0.4662	0.7932	0.4848	-3.142	0.8	-3.281	0.5833	-0.1602	0.4706	0.0264	0.8571	0.7123	0.1471	0.5576	0.3333	0.5723	0.8571	0.8289	0.2051	-1.525	0.4848	0.07458	0.75
17q21.31	CRHR1	51.5	17	rs81189	41250579	G	0.442661	0.3979	1.052	0.8571	-3.532	0.2396	-0.3979	1	0.0147	0.8571	-0.01322	0.8571	0.696	0.03024	0.2234	0.3878	-0.1752	1	-0.3934	0.2396	1.72	0.2087	-0.1813	0.2529
17q21.31	CRHR1	51.5	17	rs242939	41251360	G	0.0479452	1	0.7952	0.6471	0.5331	0.8571	-4.627	0.619	0.06149	0.8571	0.07778	0.3725	1.037	0.1368	1.198	0.07278	1.881	0.8571	0.7441	0.3878	0.3486	1	0.02824	1
19q13.12	MAG	21.7	19	rs10432275	40481735
19q13.12	MAG	21.7	19	rs11669734	40486615	T	0.226027	1	1.036	0.8571	2.489	0.4848	0.8751	0.8571	-0.2811	0.1543	0.02851	0.3725	0.08234	0.8571	-0.2167	0.5385	-0.02461	1	-0.001056	1	-3.113	0.04746	0.2709	0.1437
19q13.31	APOE	3.6	19	rs405509	50100676	A	0.468037	0.5328	1.149	0.4359	3.97	0.1875	-1.293	1	0.1886	0.3654	-0.01189	0.8571	0.4991	0.1497	-0.06004	0.8	0.7257	0.5833	0.2259	0.4848	-0.1227	0.8571	0.02372	1
20q11.23	SLC32A1	4.9	20	rs6092935	36783319	C	0.173516	0.2914	0.8309	0.6471	-4.394	0.3134	11.73	0.01327	0.2277	0.3	0.03467	0.4474	0.3577	0.56	0.3912	0.8571	0.6219	0.6316	0.1307	1	1.137	0.5909	0.0829	0.8
20q11.23	SLC32A1	4.9	20	rs1322183	36791688	C	0.43379	0.02148	0.8441	0.4848	-1.477	0.8	9.001	0.02367	-0.5115	0.009413	-0.05979	0.0443	0.1101	1	-0.1739	0.56	-0.2234	1	-0.03418	1	-0.3228	0.8571	-0.001508	1
20q11.23	SLC32A1	4.9	20	rs1321099	36792059	C	0.123853	1	1.007	1	1.713	0.8	11.68	0.06074	-0.4439	0.09408	-0.07527	0.1092	0.6141	0.2277	-0.1839	0.8	-0.8135	0.7143	-0.3493	0.4474	-0.3248	0.8571	-0.1207	0.5357
20q11.23	SLC32A1	4.9	20	rs1406857	36795846	T	0.296804	1	1.033	0.8571	0.07968	1	0.5308	1	0.3707	0.07297	0.02931	0.619	0.3847	0.3509	0.4111	0.3333	1.47	0.215	0.4575	0.2558	-2.719	0.1019	0.3608	0.04355
20q13.33	CHRNA4	30.7	20	rs4522666	61444924
20q13.33	CHRNA4	30.7	20	rs3787138	61449668
20q13.33	CHRNA4	30.7	20	rs755204	61464609	T	0.059633	0.05763	0.7405	0.5385	6.4	0.2683	13.77	0.06497	0.4707	0.1773	0.0813	0.1361	-0.003894	1	0.2233	0.8	2.24	0.4359	0.9011	0.2877	-0.6363	1	0.2313	0.5385
20q13.33	CHRNA4	30.7	20	rs755203	61464708	T	0.490868	1	1.254	0.3231	1.998	0.4359	-3.344	0.3878	0.2079	0.3	-0.0002688	1	0.09349	0.8571	0.07448	1	0.08491	0.6471	-0.04906	1	0.5427	1	0.09092	0.75
22q11.21	PRODH	23.8	22	rs385440	17281090	A	0.0490654	1	0.7612	0.7143	-6.54	0.4186	13.15	0.09541	0.92	0.02987	-0.0246	0.8	-0.3072	0.7143	0.7767	0.2588	-0.4929	0.8571	0.2747	0.6875	3.422	0.3226	-0.2311	0.6316
22q11.21	PRODH	23.8	22	rs9618419	17287405	T	0.150235	0.4368	0.9572	0.8571	-1.42	0.8	-9.454	0.06292	0.2003	0.38	-0.0251	0.5	0.005352	1	0.1662	0.6471	-1.575	0.2857	-0.4561	0.3878	1.044	0.5	-0.2959	0.1667
22q11.21	PRODH	23.8	22	rs5746640	17291157	A	0.373786	0.2623	0.8347	0.339	0.08409	0.8571	7.156	0.04124	-0.1546	0.5172	0.006008	1	0.2977	0.3585	-0.04539	1	-0.1395	1	-0.178	0.8571	-1.193	0.5	0.1891	0.3448
22q11.21	PRODH	23.8	22	rs2241305	17292429	C	0.0963303	0.02536	1.017	1	-1.084	0.8	-0.8726	0.75	-0.2225	0.4595	0.05873	0.2	-1.037	0.03641	-0.03563	1	0.6468	0.5909	0.4294	0.3585	0.08874	1	0.1624	0.8571
22q11.21	PRODH	23.8	22	rs2016108	17295963	T	0.226852	0.1437	0.9583	0.8	-5.065	0.1572	6.179	0.1701	-0.2426	0.2255	0.006816	0.8571	-0.4378	0.2917	-0.08919	0.75	0.221	0.8571	0.4443	0.275	-1.877	0.4186	0.3899	0.05785
22q11.21	PRODH	23.8	22	rs367766	17297031	C	0.355505	0.2701	0.9354	1	-0.4905	0.8571	-2.363	0.75	-0.08562	1	0.06071	0.04991	0.07989	0.8571	-0.02389	1	1.79	0.1875	0.3025	0.4595	-1.126	0.38	0.03731	0.75
22q11.21	PRODH	23.8	22	rs759406	17297748	A	0.131336	0.6105	1.177	1	-1.439	0.8	-8.939	0.06635	0.3095	0.2683	-0.07433	0.06667	0.4451	0.2683	0.2224	0.6316	-1.762	0.2895	-0.4533	0.4706	1.401	0.5172	-0.1943	0.339
22q11.21	PRODH	23.8	22	rs4819757	17300516	C	0.409722	0.6666	1.004	1	0.6849	0.8571	-2.942	0.6316	-0.05152	0.8571	0.01359	0.8571	-0.1013	0.7143	0.01655	0.8571	1.115	0.3043	0.4563	0.2162	0.03693	1	-0.01846	1
22q11.21	PRODH	23.8	22	rs8137125	17303183
22q11.21	PRODH	23.8	22	rs9604911	17304956	T	0.223744	0.7714	0.8683	0.6471	-2.912	0.5	2.595	0.5909	0.09988	0.8571	0.04675	0.186	-0.02908	1	0.1625	0.6471	1.521	0.2396	0.4678	0.3725	-4.071	0.02073	0.579	0.007694
22q11.21	DGCR2	86.2	22	rs2072123	17406613
22q11.21	DGCR2	86.2	22	rs2238735	17426677
22q11.21	DGCR2	86.2	22	rs2238754	17438146	T	0.0821918	1	1.025	1	-7.395	0.2087	0.2149	1	0.03428	1	-0.01688	1	-0.2677	0.8571	-0.6278	0.3654	-0.2124	1	-0.0403	1	-0.1184	1	-0.07808	0.8571
22q11.21	DGCR2	86.2	22	rs2854659	17463552	T	0.205479	0.02029	0.9974	1	-3.628	0.2371	-4.982	0.339	-0.2393	0.3226	0.01021	0.8571	-0.2157	0.4474	0.01818	0.8571	-0.2071	0.75	-0.1412	0.8	-1.748	0.3226	0.07165	0.75
22q11.21	DGCR2	86.2	22	rs10483100	17465202	C	0.16055	1	0.977	1	-2.813	0.4186	-0.6843	0.8571	-0.06139	0.6875	-0.01951	0.8571	-0.09729	0.8571	-0.1137	0.8571	-0.3877	0.8571	-0.09081	0.8	0.7804	0.8571	0.1741	0.4706
22q11.21	DGCR2	86.2	22	rs2800972	17473085	G	0.422374	0.09027	0.8985	0.5833	-2.296	0.4722	-5.637	0.0894	-0.006591	0.8	-0.002227	1	0.04446	1	0.01513	1	0.2411	1	0.1389	0.8	-0.09087	1	0.01575	0.8571
22q11.21	DGCR2	86.2	22	rs807743	17483598	G	0.228311	0.754	1.187	0.3878	-5.543	0.1079	-2.32	0.75	0.02819	0.8571	-0.04746	0.1097	-0.2912	0.38	-0.1822	0.8	-1.296	0.3571	-0.1378	1	2.366	0.1161	-0.1369	0.7143
22q11.21	DGCR2	86.2	22	rs807759	17493686	C	0.438073	0.2164	0.8431	0.2527	-1.925	0.75	-5.842	0.08599	-0.05595	0.5385	0.005708	1	0.05184	0.8571	0.04887	0.8	0.1861	0.8571	0.09301	0.8	-0.09258	1	0.06093	0.619
22q11.21	COMT	28.1	22	rs737865	18310121	C	0.291667	1	0.9608	0.8571	4.247	0.1967	2.59	0.6471	0.1026	0.5909	-0.01958	0.8571	0.2287	0.8571	0.09099	1	-0.2841	0.8571	0.04695	0.8571	-0.2126	0.8571	-0.0867	0.5385
22q11.21	COMT	28.1	22	rs174675	18314051
22q11.21	COMT	28.1	22	rs5993883	18317638	T	0.46347	1	0.9356	0.6875	1.252	0.5357	0.6175	0.8	0.01699	1	0.02469	0.3448	0.2813	0.3134	0.07579	1	0.7261	0.5833	0.2672	0.4186	-1.416	0.4186	0.3366	0.04509
22q11.21	COMT	28.1	22	rs740603	18325177	A	0.465278	0.8371	0.9723	0.8571	0.2508	1	-1.312	1	-0.06188	0.8571	0.005592	0.8571	0.2999	0.3333	-0.06586	0.8571	0.2707	0.619	0.3403	0.4848	-0.9766	0.5385	0.2344	0.1553
22q11.21	COMT	28.1	22	rs740601	18330763	C	0.401408	0.3857	1.086	0.6316	1.189	0.6471	12.54	0.001045	-0.2051	0.4043	-0.04281	0.189	0.1207	0.8571	0.09955	1	-0.3919	0.8571	0.06474	1	-0.4212	0.8	-0.07392	0.8571
22q11.21	COMT	28.1	22	rs4680	18331271
22q11.21	COMT	28.1	22	rs4646316	18332132	T	0.246575	0.4152	1.024	1	0.8682	1	11.81	0.004114	-0.2944	0.217	-0.007273	0.7143	-0.1959	0.7143	0.2772	0.4	0.2651	0.8571	0.2299	0.619	0.01176	1	0.2121	0.3043
22q11.21	COMT	28.1	22	rs165774	18332561	A	0.297235	0.2117	1.042	0.8571	-0.336	1	-2.265	1	0.1244	1	0.003628	0.8571	-0.2972	0.4848	0.0379	1	0.3984	0.7143	0.1261	0.75	1.996	0.2277	-0.08955	0.8571
22q11.21	COMT	28.1	22	rs174696	18333176	C	0.2277	0.2091	1.076	0.6471	-0.7368	0.8571	-17.83	8.2e-05	0.2477	0.2619	0.03675	0.3231	-0.07036	0.8571	0.1153	0.8571	0.6205	0.5385	-0.09247	0.8571	-1.302	0.5	0.1497	0.4
22q11.21	COMT	28.1	22	rs174697	18333832	A	0.0671296	0.2718	1.138	0.5909	0.2453	1	-24.91	0.000606	0.1659	0.7143	-0.01919	0.8571	-0.3662	0.75	-0.1084	0.8571	0.4854	1	0.1942	1	-5.574	0.04223	0.3874	0.3333
22q11.21	ZDHHC8	16.2	22	rs175174	18507554	G	0.4	0.08195	0.7457	0.1736	5.331	0.1497	-2.207	0.6875	-0.1907	0.3448	0.02261	0.5172	-0.05953	0.6875	-0.05986	0.8571	1.026	0.4091	0.1521	0.8571	-1.932	0.2421	0.2013	0.2255
22q11.21	ZDHHC8	16.2	22	rs2286930	18508880	A	0.0536585	1	0.6948	0.3958	1.958	0.8571	-1.435	1	-0.748	0.08133	0.08238	0.2558	-1.036	0.1818	-0.4777	0.56	0.219	1	0.03649	1	-2.448	0.4474	0.6852	0.07418
22q11.23	ADORA2A	14.8	22	rs3761422	23156672
22q11.23	ADORA2A	14.8	22	rs2236624	23166024	T	0.200913	0.2232	0.8559	0.4186	-1.278	0.8571	3.738	0.5172	-0.3858	0.1023	-0.02075	0.8571	0.2422	0.75	0.554	0.1712	1.382	0.4359	0.6033	0.192	-1.154	0.8571	0.1693	0.3878
22q11.23	ADRBK2	159	22	rs576895	24261580	C	0.289954	0.4537	0.9141	0.5909	-1.82	0.56	4.538	0.2255	-0.1513	0.3725	-0.01068	0.75	0.1192	1	0.09592	0.8571	0.2841	0.8571	-0.02106	0.8571	0.9114	0.7143	-0.08181	0.5385
22q11.23	ADRBK2	159	22	rs558934	24264721	C	0.253456	0.1405	1.204	0.4722	-1.296	0.5909	-2.198	0.4474	-0.07039	0.8571	0.0233	0.75	-0.1926	0.8571	-0.08748	0.8571	0.4929	0.8571	-0.4918	0.2396	0.8697	0.5172	0.04168	0.8
22q11.23	ADRBK2	159	22	rs5761116	24280750	T	0.134703	1	1.011	1	-1.704	1	4.242	0.3958	-0.2371	0.4091	0.009812	0.8	0.1721	0.8	0.3996	0.4091	-0.2168	0.8	-0.06487	1	2.156	0.5172	-0.1221	0.6471
22q11.23	ADRBK2	159	22	rs2283811	24305450	A	0.168981	1	0.971	1	-1.25	0.8571	4.493	0.38	-0.12	0.5909	0.02704	0.6471	-0.02825	1	0.2953	0.5172	-0.05883	0.8571	0.1271	0.75	1.691	0.4359	-0.002031	1
22q11.23	ADRBK2	159	22	rs1008673	24324013	G	0.23516	0.7734	0.9805	1	0.4285	0.8571	1.613	1	0.1456	0.4359	-0.03003	0.3725	0.06426	0.8571	-0.197	0.619	0.8568	0.6316	0.5055	0.215	-2.625	0.1244	0.0891	0.5909
22q11.23	ADRBK2	159	22	rs5761149	24376900	A	0.0273973	1	2.183	0.3088	4.756	0.6316	4.828	0.8571	-0.4233	0.75	-0.02553	1	-0.1628	0.8571	-1.166	0.2069	-2.365	0.8571	-0.7026	0.56	4.791	0.3231	-0.3382	0.8571
22q11.23	ADRBK2	159	22	rs11913984	24389030	G	0.0760369	1	1	1	1.951	0.6316	2.946	0.5909	0.1941	0.75	0.03008	0.5172	-0.03933	0.75	-0.516	0.38	1.08	0.75	0.2965	0.75	2.894	0.2917	0.01712	1
22q11.23	ADRBK2	159	22	rs6004737	24395034	C	0.0550459	1	0.9878	1	6.982	0.3509	5.132	0.5	0.147	0.8571	0.03306	0.5357	0.4143	0.5172	-0.3132	0.8	2.995	0.215	0.4395	0.56	2.444	0.5385	0.01503	1
22q11.23	ADRBK2	159	22	rs718163	24411873	A	0.337156	0.479	1.027	1	-0.9269	0.8	-0.3865	0.8571	0.02675	0.8	0.03195	0.3	0.2107	0.619	-0.001356	1	-0.0572	1	-0.3085	0.38	2.156	0.1825	-0.06347	0.8571
22q11.23	ADRBK2	159	22	rs5761159	24432308	T	0.337156	0.4923	0.9368	0.6316	-0.5392	1	-1.814	1	0.2223	0.25	0.02634	0.3958	0.3055	0.3585	0.3238	0.3043	0.355	0.7143	-0.1273	0.6316	1.217	0.3878	-0.05536	0.8571
22q11.23	ADRBK2	159	22	rs9608416	24441018	G	0.369266	0.4997	1.057	0.7143	-0.4063	1	-2.802	0.5	0.186	0.5385	0.001793	1	0.1038	0.8571	-0.01459	1	-1.353	0.3043	-0.5901	0.115	1.372	0.3279	-0.1813	0.2558
22q11.23	ADRBK2	159	22	rs6519621	24441816	C	0.0412844	1	0.9399	1	-2.166	0.8571	-0.2557	1	0.2686	0.5909	0.05729	0.3585	-0.4464	0.4474	-0.3339	0.8571	2.455	0.3878	0.7152	0.619	0.9054	0.8571	0.362	0.339
22q12.3	CACNG2	138.8	22	rs4820239	35288854	A	0.264019	0.1408	1.368	0.2051	-2.578	0.8571	-3.277	0.3878	-0.142	0.6316	-0.1223	0.0002444	0.06304	0.6316	-0.7238	0.04613	-2.57	0.06965	-0.5676	0.2017	2.165	0.2347	-0.3555	0.07	0.08667	1	0.273	0.05858	13.7	0.2558	15.4	0.38	-0.1773	0.8	-0.0157	0.8571	0.5086	0.8571	1.034	0.25	5.897	0.1027	1.809
22q12.3	CACNG2	138.8	22	rs2267341	35306921	C	0.287671	0.2458	0.6953	0.07584	4.399	0.1275	-2.438	0.56	-0.04708	0.8571	0.04949	0.07357	0.4941	0.1506	0.5716	0.03966	3.437	0.005375	1.378	0.0001151	-1.911	0.2716	0.3195	0.06349	0.3618	1	0.8187	0.5385	-0.9162	0.8571	16.5	0.1097	0.1763	0.5	0.05504	0.3571	0.5883	0.5	0.3271	0.5385	-0.3148	0.8571	-0.1633
22q12.3	CACNG2	138.8	22	rs2283981	35316038	C	0.330275	0.04581	0.708	0.0767	2.464	0.3878	-3.01	0.5172	0.05856	0.8571	0.03344	0.2255	0.412	0.1238	0.6961	0.0178	3.86	0.001019	1.391	5.317e-05	-2.016	0.1562	0.4818	0.002938	0.4803	1	5.186	0.001916	-7.248	0.2371	-3.334	0.8571	0.08836	0.8	-0.01262	0.75	-0.5139	0.5	-1.271	0.005305	-2.02	0.3043	-0.8292
22q12.3	CACNG2	138.8	22	rs3788521	35322433	C	0.114155	1	1.003	1	4.406	0.4186	-3.901	0.4848	-0.1325	0.5172	0.06027	0.1678	-0.04854	0.8571	-0.2396	0.6471	0.2812	1	-0.2109	1	3.112	0.217	-0.1097	0.75	0.1711	0.3481	0.8686	0.6471	-6.668	0.3958	3.652	0.8571	-0.02727	0.8571	0.04475	0.6471	-0.3947	0.619	0.3421	0.7143	3.869	0.125	1.715
22q12.3	CACNG2	138.8	22	rs738977	35338874	T	0.292237	0.6223	0.8879	0.8	4.142	0.2447	-1.735	0.8	-0.1511	0.3878	0.03283	0.3958	0.6616	0.06467	0.5787	0.0894	0.656	0.6316	0.04378	0.8	-0.4341	0.8571	0.048	0.8571	0.4803	0.5704	0.591	0.186	-4.908	0.6471	-1.009	0.7143	0.5018	0.03092	0.06347	0.1553	0.08401	1	0.3113	0.4706	1.508	0.3043	0.7805
22q12.3	CACNG2	138.8	22	rs738518	35449746	C	0.268349	1	0.7104	0.09343	0.1105	1	-2.04	0.8	-0.1754	0.3585	0.004997	1	-0.4954	0.2651	-0.2904	0.3571	-0.2723	1	0.309	0.3958	1.497	0.3134	-0.2595	0.1084	0.4934	0.3156	0.8416	0.8571	-4.983	0.4706	-2.51	0.8	-0.009864	1	0.02886	0.4359	0.3566	0.5357	0.2522	0.439	-0.5591	0.8571	-0.2245
22q12.3	CACNG2	138.8	22	rs3484	35526817
22q12.3	CACNG2	138.8	22	rs736720	35532777	A	0.449074	0.01877	1.041	0.8571	0.2557	0.8571	-3.463	0.75	0.2369	0.2917	-0.0229	0.5909	0.517	0.1287	0.06947	1	-1.449	0.219	-0.4837	0.1812	-1.989	0.1786	0.1123	0.5172	0.3224	1	1.242	0.7143	-2.312	0.75	-16.87	0.07781	0.131	1	-0.08215	0.1333	-0.3991	0.7143	0.2318	0.5909	-1.868	0.4595	-1.009
Xq23	HTR2C	326.1	X	rs7881868	113753140	T	0.185185	0.3261	0.7538	0.4706	-5.942	0.3	-1.572	0.8571	0.1486	0.5833	-0.0005979	1	0.8534	0.1011	0.1677	0.8	0.09405	1	-0.324	0.4359	-1.367	0.5	0.05255	0.75
Xq23	HTR2C	326.1	X	rs2192372	113798029	A	0.340067	0.7362	1.064	0.6875	-1.485	0.8571	-0.1929	1	-0.1789	0.38	0.02442	0.6316	0.4916	0.25	-0.01458	1	-0.7718	1	-0.5079	0.1791	-1.617	0.4091	0.01608	1
Xq23	HTR2C	326.1	X	rs5988087	113841112	T	0.187291	0.3232	0.8969	1	-4.885	0.3226	0.7219	0.8571	0.07094	0.6875	-0.02239	0.75	0.6581	0.1846	-0.1097	0.8571	-1.509	0.4286	-0.7552	0.1287	-0.02204	1	-0.1248	0.75
Xq23	HTR2C	326.1	X	rs6318	113871991	C	0.19398	0.3232	0.873	1	-5.801	0.2683	2.492	0.5909	0.07525	0.6875	-0.01791	0.75	0.6028	0.1846	-0.1297	0.8571	-1.636	0.38	-0.7361	0.1506	-0.1278	1	-0.07465	0.8571
Xq23	HTR2C	326.1	X	rs2428707	113906615	A	0.190635	0.3232	0.8423	0.8571	-6.567	0.1905	2.28	0.7143	0.09669	0.6875	-0.01625	0.8571	0.6369	0.1689	-0.1057	0.8	-1.379	0.439	-0.6675	0.1805	-0.0342	1	-0.0429	1
Xq23	HTR2C	326.1	X	rs2497504	113930668	C	0.190635	0.3232	0.769	0.4706	-3.711	0.5357	1.505	0.7143	0.1132	0.6471	-0.009675	0.8	0.6414	0.1623	0.05159	0.8571	-0.7987	0.75	-0.5064	0.3509	-0.5399	0.8	0.02553	1
Xq23	HTR2C	326.1	X	rs4243981	113963054	T	0.190635	0.3232	0.769	0.4706	-3.711	0.5357	1.505	0.7143	0.1132	0.6471	-0.009675	0.8	0.6414	0.1623	0.05159	0.8571	-0.7987	0.75	-0.5064	0.3509	-0.5399	0.8	0.02553	1
Xq23	HTR2C	326.1	X	rs4272555	113989881
Xq23	HTR2C	326.1	X	rs5946017	114018929	T	0.19398	0.3232	0.7954	0.4848	-5.196	0.2651	2.348	0.7143	0.1588	0.5833	-0.01242	0.8	0.5694	0.2396	-0.01425	0.8571	-1.043	0.4848	-0.5563	0.3226	-0.4009	0.8	0.01529	1
Xq23	HTR2C	326.1	X	rs1801412	114048960	G	0.0302013	1	1.135	0.8571	5.389	0.6471	2.768	0.7143	-0.6935	0.38	0.1461	0.1333	0.7808	0.3878	1.363	0.1805	4.576	0.2933	0.1733	1	-3.744	0.8571	-0.07068	1
Xq28	GABRA3	285.6	X	rs1491793	151084760	A	0.200669	0.1765	1.345	0.2371	0.3858	1	-6.597	0.2588	0.02657	1	-0.03628	0.5909	-0.1157	0.8	-0.1502	0.75	-0.2881	0.8571	0.1961	0.8571	-1.409	0.4706	0.112	0.6875
Xq28	GABRA3	285.6	X	rs6653441	151103823	C	0.208754	0.1719	1.448	0.1748	0.2732	1	-6.958	0.2558	0.02376	1	-0.03433	0.4359	-0.1552	0.75	-0.3327	0.5	-0.8143	0.5833	0.1717	1	-0.6531	0.8571	0.06559	1
Xq28	GABRA3	285.6	X	rs5925135	151120197	C	0.185185	1	1.307	0.4474	-0.2027	1	-2.202	0.8571	0.05712	1	-0.03226	0.5	-0.4976	0.2821	-0.6973	0.09408	-0.164	0.8571	-0.003703	1	1.111	0.7143	-0.2838	0.219
Xq28	GABRA3	285.6	X	rs994424	151132436	C	0.154882	1	0.9561	0.75	2.124	0.75	-2.225	0.8571	0.2262	0.5385	-0.008528	0.8	-0.5037	0.2371	-0.6451	0.1444	1.043	0.5	0.04611	0.8571	0.5099	1	-0.1978	0.5909
Xq28	GABRA3	285.6	X	rs2194897	151163760	G	0.154362	1	0.955	0.75	2.202	0.75	-2.226	0.8571	0.2249	0.5385	-0.008347	0.8	-0.5029	0.2371	-0.6435	0.1461	1.047	0.5	0.04705	0.8571	0.508	1	-0.1974	0.5909
Xq28	GABRA3	285.6	X	rs5970247	151177001	G	0.123746	1	0.7524	0.4043	2.254	0.8571	-2.084	0.7143	0.4068	0.1875	0.0115	0.8571	-0.2816	0.6316	-0.6224	0.2124	0.3727	0.8571	0.09006	1	-0.8758	0.8571	-0.06798	0.8571
Xq28	GABRA3	285.6	X	rs1492302	151207321	G	0.0872483	1	0.5393	0.1524	0.645	1	0.8229	1	0.334	0.4091	0.02768	0.75	0.1303	0.8571	-0.1727	0.8	1.472	0.8571	0.4587	0.8571	0.1029	1	-0.07531	0.8571
Xq28	GABRA3	285.6	X	rs6627574	151221892	T	0.124161	1	0.7465	0.4	2.626	0.619	-2.434	0.6875	0.2871	0.3134	0.03243	0.5833	-0.1923	0.6875	-0.4732	0.4706	0.8044	0.8571	0.1233	1	-1.027	0.8	0.01997	1
Xq28	GABRA3	285.6	X	rs1492293	151243408	C	0.124579	1	0.7513	0.4	2.333	0.619	-2.427	0.6875	0.2951	0.3134	0.03163	0.6471	-0.1979	0.6875	-0.495	0.4474	0.7563	0.8571	0.1111	1	-1.013	0.8	0.01835	1
Xq28	GABRA3	285.6	X	rs6653443	151259417	C	0.127946	1	0.7219	0.4043	3.432	0.4286	-0.979	0.8571	0.2697	0.4474	0.03919	0.5385	-0.2204	0.6875	-0.5281	0.4706	1.224	0.5833	0.1907	1	-1.293	0.8	-0.0101	1
Xq28	GABRA3	285.6	X	rs389292	151292110	T	0.341137	0.7478	1.085	0.8571	-4.879	0.1805	-2.874	0.7143	0.0554	0.8571	-0.05546	0.1656	-0.2986	0.339	0.09833	0.8	-0.07866	1	0.135	0.8571	-1.561	0.56	0.261	0.217
Xq28	GABRA3	285.6	X	rs6526104	151314578	C	0.420875	1	0.91	0.8571	-1.086	0.8571	-1.887	0.5385	0.2114	0.2877	-0.03144	0.5	-0.6693	0.07162	0.212	0.5	0.3118	0.8571	0.2056	0.5385	-0.9815	0.8571	0.2014	0.2958
Xq28	GABRA3	285.6	X	rs11094580	151343175	G	0.423729	0.76	1.001	1	-0.9255	0.8571	-1.306	0.8	0.192	0.4186	-0.03946	0.2529	-0.5171	0.2277	0.1301	0.8571	0.2681	0.8571	0.1815	0.8	-2.147	0.2527	0.3342	0.1121
Xq28	GABRA3	285.6	X	rs7065528	151355822	A	0.218855	1	0.7787	0.8571	5.931	0.1736	10.91	0.03558	0.3282	0.2396	-0.02085	0.8	0.6935	0.1592	0.6999	0.1479	1.411	0.75	0.3001	0.6316	-3.05	0.1469	0.3917	0.1171
Xq28	GABRA3	285.6	X	rs6627595	151368659	C	0.447811	0.2207	1.021	1	-2.42	0.6875	3.148	0.4595	0.2547	0.192	-0.05447	0.1268	0.2701	0.5909	0.3309	0.3958	0.6948	0.75	0.1221	1	-3.231	0.06588	0.41	0.03636
[truncated: 15 more columns]
